# Supplementary material for: iPRESTO: Automated discovery of biosynthetic sub-clusters linked to specific natural product substructures
Source: PLoS Comput Biol. 2023 Feb 9;19(2):e1010462. doi: 10.1371/journal.pcbi.1010462 (PMC9946207; doi:10.1371/journal.pcbi.1010462)
Supplement: S1 File — Sheet one includes annotations for the annotated sub-cluster motifs and sheet two contains metadata for all sub-cluster motifs such as biosynthetic classes and taxonomic assignments of BGCs that are associated with them. (XLSX) [file pcbi.1010462.s013.xlsx]

## Sheet: Annotated sub-cluster motifs
Sub-cluster_motif	Annotation_1	Annotation_2	Annotation_general	SubClusterBlast	Degree	MIBiG_evidence	Number_MiBIG	MIBiG_disagreeing	Classes	Clans	References	Notes
6	(acetyl)hydroxyornithine	(acetyl)-hydroxylysine/cadaverine	Non-proteinogenic amino acid	No	536	BGC0001189,BGC0000424,BGC0001021,BGC0001531,BGC0001027,BGC0001721		BGC0001593(flanking region)	siderophore:243,nrps:209,t1pks-nrps:29,other:13,terpene-nrps:5,terpene-siderophore:5,bacteriocin-siderophore:4,bacteriocin:3,nrps-siderophore:3,None:2,siderophore-nrps:2,siderophore-t1pks-nrps:2,t1pks-siderophore:2,t2pks-siderophore:2,thiopeptide-siderophore:2,arylpolyene-siderophore:1,bacteriocin-nrps:1,butyrolactone-siderophore:1,butyrolactone-siderophore-t1pks-otherks:1,hserlactone-t1pks-nrps:…			Sometimes cyclised by TE domain to hydroxamic acid group. Consists of lysine in BGC0001021 and BGC0001027, and cadaverine in BGC0001531.
34	4-methyl-3-hydroxyanthranilic_acid	3-formamidosalicylate	Amino benzoic acids	Yes	92	BGC0000296,BGC0000428,BGC0001918,BGC0001695,BGC0001919	5	BGC0001582(methoxylated tryp)	nrps:29,t1pks-nrps:17,other:6,t1pks-arylpolyene-nrps:6,cf_putative:5,None:4,arylpolyene:2,lantipeptide-t1pks-nrps:2,otherks:2,t2pks-oligosaccharide:2,thiopeptide:2,bacteriocin-nrps:1,butyrolactone:1,indole-nrps-t1pks-otherks:1,ladderane-nrps:1,lantipeptide:1,lantipeptide-t1pks:1,lantipeptide-terpene:1,lassopeptide:1,melanin-t1pks-nrps:1,nrps-arylpolyene-ladderane:1,nrps-otherks-t1pks-siderophore:…
85	t1pks		PKS	No	119	BGC0000018,BGC0000038,BGC0000053,BGC0001662,BGC0001932,BGC0000144,BGC0001533,BGC0000137,BGC0000102,BGC0002033,BGC0001658,BGC0001931,BGC0000021,BGC0000059,BGC0002032,BGC0000052,BGC0000106,BGC0000096,BGC0000047,BGC0001396,BGC0001812,BGC0001830	22		t1pks:52,t1pks-nrps:18,None:14,other:6,t1pks-butyrolactone:6,terpene:3,butyrolactone-t1pks:2,oligosaccharide-t1pks-nrps:2,siderophore-t1pks-nrps:2,bacteriocin-t1pks:1,butyrolactone-siderophore-t1pks-otherks:1,butyrolactone-t1pks-lassopeptide:1,butyrolactone-t1pks-nrps:1,ectoine-t2pks-t1pks-lantipeptide-butyrolactone-nr ps:1,lantipeptide-t1pks:1,lantipeptide-t1pks-nrps:1,nrps-t1pks-siderophore:1,s…
105	validamine	validamine_related	Cyclitol	Yes	30	BGC0000723,BGC0000722	2		nrps:18,None:2,other:2,terpene-nrps:2,cf_putative:1,lantipeptide:1,t1pks:1,t1pks-amglyccycl:1,t1pks-otherks:1,thiopeptide-terpene-nrps:1			Very noisy motif.
133	t2pks		PKS	No	560	BGC0000234,BGC0000264,BGC0001622,BGC0000202,BGC0001625,BGC0000248,BGC0000215,BGC0000274,BGC0001366,BGC0001513,BGC0002012,BGC0000210,BGC0000204,BGC0001197,BGC0000275,BGC0001922,BGC0000272,BGC0000201,BGC0001512,BGC0000237,BGC0000238,BGC0001500,BGC,0000271,BGC0001590,BGC0001179,BGC0000198,BGC0000219,BGC0001730,BGC0000279,BGC0000266,BGC0000256,BGC0000200,BGC0000222,BGC0000224,BGC0000230,BGC0001376,BG…	39		t2pks:335,None:33,t2pks-terpene:31,t2pks-nrps:20,t2pks-otherks:13,t2pks-t1pks:10,t2pks-t1pks-otherks:10,t2pks-oligosaccharide-otherks:6,nrps:5,t2pks-butyrolactone:5,thiopeptide-t2pks:5,t2pks-lantipeptide:4,t2pks-oligosaccharide:4,t2pks-siderophore:4,t2pks-t3pks:4,bacteriocin-t2pks:3,other:3,otherks:3,t1pks:3,t2pks-lantipeptide-t1pks:3,t2pks-lassopeptide:3,t2pks-oligosaccharide-nrps:3,t2pks-terpen…			Xantholipin-like T2PKS modifications seem to be present in the motif.
136	1-azabicyclo-hexane		Non-proteinogenic amino acid	No	96	BGC0000960,BGC0001818,BGC0001912,BGC0001593,BGC0001764	5		nrps:38,t1pks-nrps:15,terpene:12,other:8,None:4,bacteriocin-nrps:3,blactam-t1pks-nrps:2,otherks-nrps:2,arylpolyene:1,bacteriocin-terpene-nrps:1,blactam-nrps:1,lantipeptide:1,lantipeptide-t1pks-nrps:1,siderophore-t1pks-lassopeptide-nrps:1,t1pks-lantipeptide-terpene-nrps:1,t2pks-otherks-nrps:1,t3pks-nrps:1,t3pks-t1pks-nrps:1,terpene-nrps:1,thiopeptide:1	809		From azinomycin. Non-complete matches might make some kind of other heterocyclic compound
160	lipid-tail		Lipid	Yes	99	BGC0001420,BGC0000379,BGC0000336,BGC0001448,BGC0000341,BGC0000354,BGC0001984,BGC0001968,BGC0000439	9	BGC0001101	nrps:45,t1pks-otherks:8,None:7,t1pks:7,t1pks-nrps:6,butyrolactone-t1pks:2,otherks:2,t2pks:2,t2pks-t1pks:2,PUFA-otherks:1,butyrolactone-t1pks-otherks:1,hserlactone-t1pks:1,indole-nrps:1,ladderane-arylpolyene-nrps:1,ladderane-t1pks-arylpolyene-nrps:1,ladderane-t1pks-nrps:1,nrps-t1pks-linaridin:1,oligosaccharide-t1pks-nrps:1,other:1,otherks-nrps:1,phosphonate:1,t1pks-terpene-otherks:1,t2pks-nrps-oth…			Seems like they are specific to NRPS(-hybrids). BGC0001101 has low overlap score.
187	(amino)butanoyl-CoA_ring	2-Amino-3-hydroxycyclopent-2-enone	Ring	Yes	122	BGC0000914,BGC0001944	2		hserlactone-nrps:20,t1pks:17,other:12,nrps:11,terpene:7,t1pks-nrps:6,phenazine:5,bacteriocin:4,lantipeptide:4,otherks:4,t3pks:4,None:2,butyrolactone:2,hserlactone:2,nrps-t1pks-otherks:2,t1pks-otherks:2,thiopeptide:2,amglyccycl-otherks:1,arylpolyene-nrps:1,bacteriocin-nrps:1,bacteriocin-t1pks-nrps:1,bottromycin:1,furan:1,lassopeptide:1,nrps-t1pks-linaridin:1,phosphonate:1,resorcinol:1,t1pks-linari…			BGC0000052 just doesn't pass the overlap score threshold. Matches with F420_oxidored are likely some (amino)butanoyl-CoA product that is likely cyclised. Matches with Aminotran_1_2_c15 form the cyclic annotation_2.
190	caprazol	uridine_based_nucleoside	Nucleoside	No	19	BGC0001076,BGC0001020,BGC0000872	3		nucleoside-nrps:5,None:4,nucleoside:3,t1pks-nucleoside-nrps:2,blactam-nrps:1,nrps:1,nrps-terpene-nucleoside-otherks:1,t1pks:1,t1pks-nucleoside:1			Like muraymycin and liposidomycin.
194	methyl-aminosugar	N-methylation	Sugar	No	201	BGC0000245,BGC0001661,BGC0000809,BGC0000055,BGC0001986,BGC0001961,BGC0001750,BGC0000102,BGC0000092,BGC0001061,BGC0000237,BGC0000233,BGC0000148,BGC0000081,BGC0000898,BGC0000019,BGC0000002,BGC0000246,BGC0001812,BGC0000096,BGC0000609,BGC0001622,BGC0000247,BGC0000216,BGC0001931,BGC0002033,BGC0001004,BGC0001073,BGC0000193,BGC0000273,BGC0000191,BGC0000212,BGC0001558,BGC0001074,BGC0001568,BGC0000199,BGC…	38	BGC0000132(nitro-group/noise),BGC0000130(nitro-group/noise),BGC0001335(noise),BGC0000214(noise)	None:31,nrps:19,t1pks:18,t2pks:16,t1pks-nrps:14,other:10,t2pks-oligosaccharide-otherks:7,t2pks-otherks:7,t1pks-otherks:6,t2pks-oligosaccharide:6,t3pks:5,terpene:5,thiopeptide:4,linaridin:3,oligosaccharide-t1pks:3,t2pks-t1pks-otherks:3,cf_putative:2,lantipeptide-t1pks-nrps:2,lantipeptide-terpene-nrps:2,oligosaccharide-nrps:2,oligosaccharide-t1pks-nrps:2,bacteriocin-oligosaccharide:1,bacteriocin-ot…			For some of the minimal matches, the N-methylation is present with Methyltransf_11_c10. Matches with only ABM_c11 seem to be noise, but also could be nitro group formation as in pyrrolomicin.
207	aminosugar	staurosporine-like_indolocarbazole	Sugar	Yes	196	BGC0000813,BGC0000814,BGC0000823,BGC0000825,BGC0000826,BGC0001224,BGC0001223,BGC0001336	8		None:27,nrps:23,terpene:22,other:16,t1pks:15,t1pks-nrps:15,indole:9,terpene-nrps:5,thiopeptide-terpene-nrps:5,lantipeptide-terpene:4,t1pks-cf_fatty_acid -indole-nrps:4,ectoine-arylpolyene-t1pks-nrps-butyrolactone-ladd erane:3,indole-cf_fatty_acid -t1pks-nrps:3,indole-t1pks-nrps:3,transatpks:3,ladderane-arylpolyene-nrps:2,lassopeptide:2,terpene-t1pks-nrps:2,aminocoumarin-arylpolyene-ladderane-nrps…			Mainly aminosugar (pentose) motif. Also weak match to indolocarbazoles that contain sugars (staurosporine-like) as the core domain for indolocarbazole is not taken into account: Ferritin-like.
208	salicylate		Benzoic acids	No	293	BGC0001801,BGC0000300,BGC0001055	3		t1pks-nrps:171,nrps:74,siderophore-nrps:11,lantipeptide-nrps:3,other:3,terpene:3,None:2,amglyccycl-nrps:2,hserlactone:2,lantipeptide:2,t2pks:2,t3pks:2,amglyccycl-otherks:1,arylpolyene-nrps:1,bacteriocin:1,ectoine:1,hserlactone-nrps:1,indole:1,ladderane-t1pks-nrps:1,lassopeptide-nrps:1,nrps-t1pks-arylpolyene-siderophore:1,nucleoside-nrps:1,otherks:1,resorcinol:1,t1pks:1,t1pks-lassopeptide-nrps:1,t…			Chorismate_bind_c36 is the salicylate synthase and AMP-binding_c30;AMP-binding_C_c39 the salicylate ligase. Some NRP noise from yersiniabactin-like BGCs.
220	DHBA	3-HAA	Benzoic acids	No	873	BGC0001752,BGC0000417,BGC0001805,BGC0001637,BGC0000446,BGC0001652,BGC0001502,BGC0001890,BGC0000401,BGC0001039,BGC0001437,BGC0001710,BGC0000352,BGC0001213,BGC0001444,BGC0001538,BGC0001292,BGC0000392,BGC0000460,BGC0000368,BGC0000359,BGC0001345,BGC0000371	23		nrps:685,t1pks-nrps:32,arylpolyene-nrps:19,bacteriocin-nrps:12,otherks:11,resorcinol-nrps:8,None:6,nrps-transatpks-t1pks-otherks:6,t3pks-nrps:6,terpene-nrps:6,hserlactone-nrps:5,terpene:5,ectoine-nrps:4,t1pks:4,t1pks-otherks:4,t3pks-t1pks-nrps:4,amglyccycl-otherks:3,lantipeptide-nrps:3,nrps-otherks:3,t2pks-nrps:3,transatpks-t1pks-otherks-nrps:3,bacteriocin-t1pks-nrps:2,hserlactone:2,lantipeptide:…
239	t2pks		PKS	Yes	196	BGC0000228,BGC0001596,BGC0000245,BGC0001675,BGC0000265,BGC0000212,BGC0001719,BGC0000261,BGC0000727,BGC0000246,BGC0000214,BGC0000227,BGC0001177,BGC0000247,BGC0001558,BGC0001074,BGC0001568,BGC0001979,BGC0002000,BGC0000208,BGC0000221,BGC0001661,BGC0001922,BGC0000270,BGC0001072,BGC0001073,BGC0001439,BGC0000192,BGC0000235,BGC0000238,BGC0000232,BGC0000226,BGC0000201,BGC0002028,BGC0000211,BGC0002016,BGC…	48		t2pks:61,None:35,t2pks-otherks:16,t2pks-butyrolactone:7,t2pks-oligosaccharide:7,t2pks-oligosaccharide-nrps:7,t2pks-oligosaccharide-otherks:6,t2pks-nrps:5,t2pks-terpene:5,t2pks-ladderane:4,t2pks-t1pks:4,resorcinol:3,t2pks-nrps-otherks:2,t2pks-oligosaccharide-butyrolactone:2,t2pks-siderophore:2,bacteriocin-t2pks-oligosaccharide:1,bacteriocin-t2pks-otherks-nrps:1,butyrolactone-t2pks-t1pks-nrps:1,ect…			Noise from sugars.
241	(carbamoyl)-sugar		Sugar	Yes	158	BGC0000778,BGC0000779,BGC0000770,BGC0000776,BGC0000780,BGC0000801,BGC0000762,BGC0000963,BGC0001410,BGC0000769,BGC0001048,BGC0001058	12		nrps:27,t1pks-nrps:19,t1pks:14,cf_saccharide:13,other:13,None:10,oligosaccharide:8,lassopeptide:6,t3pks:6,terpene:5,phosphonate:3,siderophore:3,acyl_amino_acids:2,arylpolyene:2,hserlactone:2,lantipeptide-nrps:2,sactipeptide:2,t2pks:2,terpene-nrps:2,thiopeptide:2,arylpolyene-resorcinol:1,bacteriocin-t1pks:1,hserlactone-acyl_amino_acids:1,lantipeptide-t1pks-nrps:1,microviridin:1,otherks:1,phosphona…			Carbamoyl moiety present when Carbam_trans_N is present. Higher overlap scores seem to be carbamoyl D-mannose like zorbamycin, or large chunks of oligosaccharide BGCs.
253	pyrrolidine	tetrahydrofuran	Heterocyclic ring	No	368	BGC0000960,BGC0001818,BGC0001912,BGC0001593,BGC0001764,BGC0001956,BGC0001957,BGC0001958	8		nrps:111,terpene:73,t1pks-nrps:26,other:23,t3pks:14,microviridin:11,otherks:10,thiopeptide:8,hserlactone:6,lantipeptide:6,t1pks:6,phosphonate:5,transatpks-otherks-nrps:5,None:4,arylpolyene:3,bacteriocin-nrps:3,butyrolactone-otherks-t1pks-nrps:3,indole:3,resorcinol:3,t1pks-PUFA-otherks:3,t2pks:3,arylpolyene-nrps:2,bacteriocin:2,blactam-t1pks-nrps:2,ectoine:2,melanin-t1pks-nrps:2,otherks-nrps:2,t2p…			Transketolation; for azinomycin-like BGCs this creates the extra carbons for the skeleton of the bicyclic residue. For Miharamycin it creates two extra carbons for the extra cycle, while for Amipurimycin the ring is not closed. Both Transketolase genes should be present (overlap score > 0.5).
313	t2pks		PKS	Yes	333	BGC0001625,BGC0000234,BGC0000233,BGC0001061,BGC0000228,BGC0000231,BGC0000217,BGC0000218,BGC0000216,BGC0001762,BGC0001386,BGC0000195,BGC0001179,BGC0001895,BGC0000197,BGC0000227,BGC0001979,BGC0002021,BGC0001719,BGC0001177,BGC0001675,BGC0000209,BGC0000269,BGC0000254,BGC0001409,BGC0000225,BGC0001960,BGC0000245,BGC0000194	29		t2pks:96,t2pks-otherks:25,nrps:23,None:22,other:9,t2pks-t1pks-otherks:8,t2pks-t1pks-nrps:7,t2pks-terpene:7,t3pks:7,t1pks:6,t1pks-nrps:6,t2pks-butyrolactone:6,t2pks-nrps:6,arylpolyene:5,cf_putative:5,lantipeptide:4,t2pks-oligosaccharide-otherks:4,t2pks-t1pks:4,terpene:4,butyrolactone:3,otherks:3,terpene-nrps:3,thiopeptide-t2pks:3,linaridin:2,siderophore-nrps:2,t2pks-butyrolactone-nrps:2,t2pks-olig…
325	(2-undecyl)pyrrole	prodigiosin-like	Pyrrole	Yes	38	BGC0001063,BGC0000257,BGC0000091	3		t1pks:17,terpene:8,t1pks-nrps:3,None:2,other:2,t3pks:2,lassopeptide:1,nrps:1,t1pks-otherks:1,terpene-nrps:1			SnoaL_2_c14 is the strongest feature which seems to be present in some larger aS-db prodigiosins but not in the MIBiGs. Matches with only this feature should not be regarded. Some prodigiosins (BGC0000258) don't hit this motif. Instead they hit motif 719 (non-halogenated pyrrole).
394	ectoine		Ectoine	No	409	BGC0000853,BGC0000854	2		ectoine:373,ectoine-nrps:9,bacteriocin-ectoine:4,terpene-ectoine:3,None:2,ectoine-terpene:2,bacteriocin-t1pks-ectoine:1,blactam-t1pks-nrps:1,cf_putative:1,ectoine-siderophore:1,ectoine-t1pks-nrps:1,ectoine-t1pks-otherks:1,ectoine-terpene-otherks:1,indole-lantipeptide-ectoine-nrps:1,lantipeptide-ectoine:1,nrps:1,other:1,t2pks-otherks-nrps:1,t3pks-ectoine:1,t3pks-lantipeptide-otherks-nrps:1,t3pks-n…
422	phenazine	benzoate_derivative	Benzoic acids	No	214	BGC0001805,BGC0001637,BGC0001771,BGC0000446,BGC0001783,BGC0000679,BGC0001848,BGC0000032,BGC0001850,BGC0001732,BGC0001731,BGC0002010,BGC0002002,BGC0001965,BGC0001675,BGC0001868,BGC0000935,BGC0001080,BGC0000936,BGC0000934,BGC0001302,BGC0001221	22		phenazine:67,nrps:25,hserlactone-phenazine:16,phenazine-nrps:13,None:10,otherks:9,other:8,otherks-phenazine:7,nrps-phenazine:5,terpene:5,t1pks:4,butyrolactone:3,t1pks-nrps:3,thiopeptide-phenazine:3,arylpolyene:2,butyrolactone-nrps:2,lantipeptide-terpene:2,phenazine-otherks:2,t3pks-phenazine:2,amglyccycl-phenazine-otherks-t1pks-nrps:1,arylpolyene-nrps:1,bacteriocin-phenazine-t1pks-otherks-nrps:1,b…			If it has PhzC-PhzF_c9, it is a phenazine moiety, otherwise it is some other benzoic acid derivative like 3HAA.
432	indole	isonitrile-indole_derivates	Indole	No	104	BGC0001126,BGC0001814,BGC0000315,BGC0000668,BGC0001594,BGC0001501,BGC0001612,BGC0001595	8		nrps:14,terpene:11,other:10,sactipeptide:9,t1pks-nrps:6,None:5,acyl_amino_acids:4,indole:4,ladderane-nrps:4,t3pks:4,bacteriocin:3,bacteriocin-sactipeptide:3,bacteriocin-terpene:3,hserlactone:3,siderophore:3,t1pks:2,arylpolyene:1,bacteriocin-t1pks:1,bacteriocin-t1pks-nrps:1,bacteriocin-t1pks-otherks:1,cf_putative:1,hserlactone-acyl_amino_acids:1,indole-lantipeptide-nrps:1,ladderane-t1pks-nrps:1,nr…			The indole BGC matches make some derivates from the isonitrile indoles, like haparindole or fischerindole.
453	teicoplanin/balhimycin_related	DPG/HPG/BHT	Balhimycin related	Yes	263	BGC0000311,BGC0002034,BGC0000341,BGC0001148,BGC0001807,BGC0001183,BGC0000306,BGC0001230,BGC0001766,BGC0000395,BGC0001819,BGC0001370,BGC0000315,BGC0000326,BGC0001066,BGC0001635,BGC0001233,BGC0000290,BGC0000289,BGC0000440,BGC0001178,BGC0000441,BGC0001460,BGC0001462,BGC0000419,BGC0001461,BGC0000455,BGC0000418,BGC0001955,BGC0001459	30		nrps:71,t3pks-nrps:57,None:19,t3pks:14,t3pks-t1pks-nrps:13,other:10,t1pks-nrps:10,t3pks-fused:7,bacteriocin-nrps:5,t1pks:5,terpene-nrps:4,t2pks-cf_fatty_acid:3,indole:2,nrps-t1pks-otherks:2,oligosaccharide-t1pks-nrps:2,t2pks-nrps:2,arylpolyene:1,arylpolyene-nrps:1,bacteriocin-terpene-transatpks-t1pks-nrps:1,butyrolactone-t1pks-arylpolyene-nrps:1,butyrolactone-t1pks-nrps:1,indole-t1pks:1,indole-t3…			Three subclusters in one: DPG/HPG/BHT constituting teicoplanin/balhimycin, some smaller matches could potentially be one of the three
484	3-amino-5-hydroxybenzoic_acid	deoxy_aminosugar	Amino benzoic acids	Yes	80	BGC0001785,BGC0000957,BGC0002011,BGC0002009,BGC0001287,BGC0000137,BGC0001759,BGC0000136	8	BGC0001106(noise),BGC0000219(noise)	t1pks:19,other:12,None:8,t1pks-nrps:7,nrps:6,terpene:4,oligosaccharide:3,thiopeptide:3,butyrolactone-lassopeptide-ladderane:2,t1pks-nucleoside:2,t3pks:2,arylpolyene:1,bacteriocin-t1pks-nrps:1,butyrolactone:1,cf_saccharide:1,melanin-aminocoumarin-t1pks-nrps:1,nrps-t1pks-otherks:1,t1pks-nucleoside-nrps:1,t2pks-oligosaccharide-nucleoside-nrps:1,t3pks-lantipeptide-nrps:1,terpene-nrps:1,terpene-t1pks:…			HAD_2_c30 is a strong feature for AHBA, but matches with only this feature should not be regarded. This motif has some deoxy amino sugar noise from rifamycin-like BGCs.
517	dithiolopyrrolone	enediyne	Heterocyclic ring	No	52	BGC0001193,BGC0000373,BGC0001115	3	BGC0000033(enediyine)	nrps:30,t1pks:7,None:3,other:3,t1pks-nrps:3,bacteriocin:1,hserlactone:1,oligosaccharide:1,oligosaccharide-t1pks:1,oligosaccharide-t1pks-otherks:1,t1pks-otherks:1			Quite some noise from BGC0001115. Enediyne interference like BGC0000033 when Aminotran_5_c13 is present.
575	arylpolyene		Arylpolyene	No	718	BGC0000837,BGC0000836,BGC0002008	3		arylpolyene:640,arylpolyene-resorcinol:23,hserlactone-arylpolyene:17,arylpolyene-siderophore:8,ectoine-arylpolyene:8,arylpolyene-nrps:5,terpene-arylpolyene:5,bacteriocin-arylpolyene:2,lantipeptide-arylpolyene:2,t3pks-terpene-arylpolyene:2,butyrolactone-arylpolyene:1,ladderane:1,nrps:1,other:1,resorcinol:1,t3pks-arylpolyene:1
588	O/C-methyl-benzyl	3-hydroxy-5-methyl-Omethyltyrosine	Methylation	Yes	206	BGC0000296,BGC0000008,BGC0001061,BGC0000254,BGC0000007,BGC0000006,BGC0001078,BGC0001372,BGC0001730,BGC0001409,BGC0000070,BGC0001123,BGC0000394,BGC0000010,BGC0000242,BGC0000009,BGC0001544,BGC0000409,BGC0000004,BGC0000216,BGC0001979,BGC0000209,BGC0000422,BGC0001922,BGC0000269,BGC0000274,BGC0001990,BGC0000421,BGC0000604,BGC0001360,BGC0001677	31		terpene:97,None:19,nrps:13,t2pks:9,t2pks-otherks:8,other:7,t2pks-terpene:5,t1pks-nrps:4,t2pks-t1pks-nrps:3,arylpolyene-nrps:2,bacteriocin:2,nrps-otherks:2,otherks:2,otherks-nrps:2,arylpolyene:1,bacteriocin-nrps:1,bacteriocin-t3pks:1,butyrolactone:1,butyrolactone-otherks:1,hserlactone-nrps:1,indole-butyrolactone-nrps:1,lantipeptide:1,lantipeptide-t1pks-nrps:1,nrps-arylpolyene-ladderane:1,nrps-phen…			Acts on benzene rings. NRPSs like BGC0000422 (saframycin) most likely are the 3h5OmTyr while the PKSs are modified with methoxy/methyl groups.
591	pyrrole	pyrrole_derivates	Pyrrole	No	138	BGC0001073,BGC0001778	2		nrps:20,other:18,arylpolyene:14,terpene:14,ectoine:9,sactipeptide:9,ectoine-nrps:5,t1pks-nrps:5,t3pks:4,None:3,bacteriocin:3,bacteriocin-sactipeptide:3,hserlactone:3,lantipeptide:3,butyrolactone-ectoine:2,lantipeptide-ectoine-nrps:2,t1pks:2,terpene-ectoine:2,bacteriocin-ectoine-nrps:1,butyrolactone-t2pks-t1pks-ectoine-nrps:1,ectoine-butyrolactone:1,ectoine-t2pks-t1pks-lantipeptide-butyrolactone-n…	1465
607	halogenated_ring	hydroxyarginine-based_ring	Halogenated ring	No	293	BGC0001370,BGC0000823,BGC0001569,BGC0000822,BGC0000821,BGC0001562,BGC0000439,BGC0001335,BGC0001334,BGC0001333,BGC0001374,BGC0001337,BGC0001782,BGC0000014,BGC0000843,BGC0001587,BGC0000316,BGC0000924,BGC0000378,BGC0000376,BGC0000529,BGC0001819,BGC0000458	23		other:68,nrps:56,transatpks-t1pks-nrps:24,None:20,t1pks-nrps:18,ladderane-nrps:12,nrps-ladderane:6,t1pks:6,bacteriocin-t1pks-nrps:5,otherks-t1pks-PUFA-nrps:5,bacteriocin:4,indole:4,lantipeptide:3,otherks:3,t2pks:3,arylpolyene:2,blactam:2,blactam-t1pks:2,cf_putative:2,ladderane-t1pks-nrps:2,lantipeptide-t1pks-nrps:2,lassopeptide:2,t1pks-arylpolyene-nrps:2,terpene-arylpolyene-nrps:2,thiopeptide-las…			Mix of halogenated ring and ring formed from hydroxyarginine due to antiSMASH bgcs that have both like NZ_CP020569.1.cluster013. If it has Trp_halogenase it is halogenated
680	deoxy_aminosugar	sugar	Sugar	Yes	774	BGC0000803,BGC0000949,BGC0000795,BGC0000791,BGC0000167,BGC0001003,BGC0000780,BGC0000804,BGC0000691,BGC0001288,BGC0000247,BGC0001412,BGC0000136,BGC0001462,BGC0000092,BGC0000788,BGC0000288,BGC0000953,BGC0000715,BGC0000716,BGC0000813,BGC0000026,BGC0000814,BGC0001830,BGC0000899,BGC0000898,BGC0000256,BGC0000226,BGC0001894,BGC0000690,BGC0000773,BGC0000724,BGC0000759,BGC0000794,BGC0000768,BGC0000796,BGC…	134		t1pks:120,None:113,nrps:65,t2pks:43,other:33,t1pks-nrps:33,bacteriocin-lantipeptide:24,lassopeptide:23,resorcinol:20,t2pks-otherks:20,t3pks:18,ladderane:16,terpene:16,t2pks-oligosaccharide-otherks:14,t2pks-oligosaccharide:11,t1pks-otherks:10,t2pks-oligosaccharide-nrps:10,oligosaccharide-t1pks:8,cf_putative:7,otherks:6,t3pks-nrps:6,lantipeptide:5,amglyccycl:4,arylpolyene:4,oligosaccharide-nrps:4,o…			Matches many of the (amino) deoxysugars present in MIBiG like lomaiviticin, rosamicin, C-1027.
694	diaminobutyric_acid		Diamino acid	Yes	95	BGC0000950,BGC0000951,BGC0001807	3	BGC0001070(beta-alanine)	nrps:38,t1pks:12,terpene:11,terpene-nrps:6,t1pks-nrps:4,None:3,t2pks-t1pks-nrps:3,t3pks:3,other:2,otherks-nrps:2,transatpks-nrps:2,aminocoumarin:1,bacteriocin:1,bacteriocin-t1pks-nrps:1,lantipeptide-nrps:1,nrps-t1pks-otherks:1,t1pks-butyrolactone-nrps:1,t3pks-t1pks-nrps:1,terpene-oligosaccharide-t1pks-nrps:1,transatpks-t1pks-nrps:1			DABA
697	DMAPP	GPP	Terpene	Yes	178	BGC0000654,BGC0001664,BGC0000665,BGC0001126,BGC0000668,BGC0001594,BGC0001501,BGC0001612,BGC0000666,BGC0001595,BGC0001140,BGC0001156	12		terpene:108,other:11,t1pks:10,None:5,nrps:5,t1pks-terpene:5,terpene-nrps:3,phosphonate-terpene-nrps:2,t1pks-nrps:2,t1pks-terpene-nrps:2,terpene-t1pks:2,terpene-t1pks-nrps:2,arylpolyene:1,bacteriocin-t1pks-nrps:1,butyrolactone-terpene-ladderane:1,lantipeptide:1,lantipeptide-terpene:1,oligosaccharide:1,otherks:1,phosphonate-terpene:1,t1pks-lantipeptide-terpene-nrps:1,t1pks-t3pks-terpene-nrps:1,t1pk…	816
719	(chloro/bromo)-pyrrole	(chloro/bromo)-phenyl	Halogenated ring	No	175	BGC0000130,BGC0001463,BGC0000890,BGC0001465,BGC0000131,BGC0001464,BGC0000832,BGC0000833,BGC0000032,BGC0002024,BGC0000258,BGC0000259,BGC0000260,BGC0000079,BGC0001750,BGC0000380,BGC0001038,BGC0000127,BGC0000128,BGC0000017,BGC0001159,BGC0002022,BGC0001934,BGC0001172,BGC0000986	25		nrps:33,t1pks-nrps:20,t1pks:14,None:13,ectoine:13,t3pks-t1pks:13,arylpolyene:7,ectoine-arylpolyene-t1pks-nrps-butyrolactone-ladd erane:6,other:6,bacteriocin-t1pks-nrps:4,otherks:4,amglyccycl-nrps:3,ectoine-nrps:3,butyrolactone-ectoine:2,indole:2,terpene-nrps:2,butyrolactone-t1pks-lassopeptide:1,ectoine-butyrolactone:1,ectoine-nrps-t1pks-siderophore:1,ectoine-t1pks-nrps:1,ectoine-t1pks-otherks:1,e…	978		Both pyrroles and benzene rings, mostly chloro but paper for BGC0001819 shows preference for bromide, in some pyrrole containing BGCs the pyrrole is not chlorinated.
739	beta-hydroxyaspartate	beta-hydroxyhistidine	Non-proteinogenic amino acid	No	427	BGC0001448,BGC0000287,BGC0001984,BGC0000963,BGC0000437,BGC0000335,BGC0001413,BGC0001231,BGC0001101,BGC0000424,BGC0000984,BGC0001814,BGC0002001,BGC0000330,BGC0001569	15		nrps:266,t1pks-nrps:72,lantipeptide-nrps:13,hserlactone-nrps:9,None:8,other:7,terpene-nrps:6,ladderane-arylpolyene-nrps:5,siderophore-nrps:4,lantipeptide-t1pks-nrps:3,arylpolyene-nrps:2,bacteriocin-t1pks-nrps:2,t3pks-otherks-butyrolactone-nrps:2,t3pks-t1pks-nrps:2,thiopeptide-t1pks-nrps:2,transatpks-lantipeptide-nrps:2,bacteriocin-nrps:1,butyrolactone-nrps:1,hserlactone:1,hserlactone-t1pks-nrps:1…			TauD_c3 is responsible and the strongest feature. NB: Matches are only counted if they match with more than one gene. That might not be best for this motif. Maybe in future make exception for matches with very high overlap score (like here TauD_c3 has a feature score of 0.593).
762	3-amino-5-hydroxybenzoic_acid		Amino benzoic acids	Yes	139	BGC0000153,BGC0000020,BGC0000068,BGC0000066,BGC0001381,BGC0000136,BGC0002011,BGC0001759,BGC0000090,BGC0000075,BGC0000915,BGC0000106,BGC0001119,BGC0001785,BGC0000137,BGC0002009,BGC0001287,BGC0001666,BGC0000141	19		t1pks:37,None:18,t1pks-nrps:16,nrps:15,other:9,terpene:8,cyanobactin:5,phosphonate:2,t1pks-amglyccycl-nrps:2,t1pks-nucleoside:2,t1pks-otherks:2,t3pks:2,terpene-t1pks:2,aminocoumarin-t1pks-nucleoside-nrps:1,bacteriocin:1,bacteriocin-t1pks-nrps:1,butyrolactone-t1pks:1,cf_putative:1,indole:1,lantipeptide:1,lantipeptide-t1pks-nrps:1,lassopeptide:1,melanin-aminocoumarin-t1pks-nrps:1,nucleoside-nrps-la…			Strongest feature is FAD_binding_3_c41 that is responsible for oxygenation on the AHBA moiety in the final structure. If subcluster does not have other features than the oxygenase probably it's not AHBA.
773	hopene	hopanoids	Terpene	No	208	BGC0000663	1		terpene:180,terpene-nrps:7,t2pks-terpene:5,t3pks-terpene:3,bacteriocin-terpene:2,t1pks-terpene:2,butyrolactone-terpene:1,indole-terpene:1,ladderane-terpene-arylpolyene-nrps:1,nrps:1,t1pks-terpene-nrps:1,terpene-lassopeptide-nrps:1,terpene-t1pks:1,terpene-t1pks-nrps:1,thiopeptide-terpene:1
803	methyl-asparagine	methyl-aspartate	Non-proteinogenic amino acid	Yes	135	BGC0001448,BGC0000876,BGC0001046	3		nrps:54,t1pks-nrps:7,arylpolyene-nrps:5,cf_putative:5,terpene-nrps:5,nrps-arylpolyene-ladderane:4,phosphonate:4,t1pks-otherks:4,None:3,ectoine:3,lantipeptide-nrps:3,lantipeptide-terpene-nrps:3,ladderane-arylpolyene-nrps:2,ladderane-terpene-arylpolyene-nrps:2,nucleoside:2,other:2,t1pks:2,t1pks-terpene-nrps:2,t2pks-nrps:2,bacteriocin-lantipeptide-nrps:1,bacteriocin-lassopeptide-nrps:1,bacteriocin-n…			Matches without Met_asp_mut_E (the strongest feature) might be something else. With Glu_synthase seems to be MetAsn, without is MetAsp or another methylated (non-proteinogenic) amino acid.
810	enediyne	enediyne	Enediyne	Yes	142	BGC0000081,BGC0000112,BGC0000150,BGC0000965,BGC0001008,BGC0001397,BGC0001584	7		t1pks:53,t1pks-nrps:33,None:8,nrps:7,other:4,bacteriocin-t1pks:3,butyrolactone-t1pks-nrps:3,oligosaccharide-t1pks:3,arylpolyene:2,lantipeptide-t1pks-nrps:2,t1pks-butyrolactone-arylpolyene-nrps:2,t1pks-butyrolactone-nrps:2,t1pks-terpene-nrps:2,terpene-t1pks:2,thiopeptide-bacteriocin-t1pks:2,thiopeptide-t1pks-nrps:2,bacteriocin-t1pks-nrps:1,blactam-nrps:1,butyrolactone-otherks-t1pks-nrps:1,butyrola…			Benzoxazolinate noise from C-1027 and similar. Also some sugar noise
893	piperideine	piperideine-derivative	Piperidine	No	78	BGC0001296,BGC0001433,BGC0001293	3	BGC0001042 (random), BGC0001649 (unknown)	t1pks:23,t1pks-nrps:10,terpene:8,bacteriocin:5,nrps:5,other:5,None:3,siderophore:2,t3pks:2,bacteriocin-t2pks:1,butyrolactone:1,lantipeptide:1,lantipeptide-t1pks-nrps:1,phosphonate:1,pks-nrp_hybrids:1,pksi:1,pksother:1,t1pks-butyrolactone:1,t1pks-linaridin:1,t1pks-otherks:1,t2pks:1,t2pks-t1pks:1,thiopeptide:1,thiopeptide-t2pks-t1pks:1			Most common: piperideine with 5 membered ring attached (cyclopentapiridine). BGC0001649 might also contain such structure, they only isolated core of BGC. A bit noisy due to other BGCs matching to the Acyl-CoA_dh_N;Acyl-CoA_dh_2 gene.
920	ectoine		Ectoine	No	646	BGC0000852,BGC0000855,BGC0000859,BGC0000857,BGC0000860,BGC0000856,BGC0000858	7		ectoine:578,ectoine-arylpolyene:8,bacteriocin-ectoine:6,siderophore:6,t1pks-nrps:6,terpene-ectoine:5,ectoine-nrps:4,nrps:4,arylpolyene:3,terpene:3,ectoine-siderophore:2,ectoine-terpene:2,hserlactone:2,hserlactone-ectoine:2,lantipeptide:2,other:2,otherks:2,acyl_amino_acids-ectoine-siderophore:1,butyrolactone-ectoine:1,ectoine-lassopeptide:1,ectoine-nrps-t1pks-siderophore:1,ectoine-terpene-sideroph…
933	benzoate		Benzoic acids	Yes	93	BGC0001295,BGC0000662,BGC0001330,BGC0001592,BGC0000885,BGC0000889,BGC0002029,BGC0000171,BGC0001898,BGC0001140,BGC0001156,BGC0000187,BGC0000213	13		nrps:14,other:11,thiopeptide:11,None:7,arylpolyene:6,terpene:5,hserlactone-nrps:4,ladderane:3,bacteriocin-transatpks-nrps:2,furan:2,hserlactone-transatpks-nrps:2,melanin:2,transatpks-nrps:2,transatpks-t1pks-nrps:2,bacteriocin:1,butyrolactone-otherks:1,cf_fatty_acid -furan:1,indole:1,ladderane-t1pks-nrps:1,lantipeptide:1,lantipeptide-otherks:1,lassopeptide-ladderane:1,melanin-t1pks:1,nrps-otherks:…
940	valienol	valienol_related	Cyclitol	Yes	118	BGC0000804,BGC0000691,BGC0001038,BGC0000723,BGC0000722,BGC0000701	6		amglyccycl:38,nrps:16,amglyccycl-otherks:15,None:5,lantipeptide:4,lassopeptide:3,otherks:3,butyrolactone-amglyccycl:2,cf_putative:2,t3pks:2,thiopeptide:2,amglyccycl-butyrolactone:1,amglyccycl-butyrolactone-otherks:1,amglyccycl-phenazine-otherks-t1pks-nrps:1,amglyccycl-t1pks:1,amglyccycl-terpene:1,arylpolyene-nrps:1,bacteriocin:1,bacteriocin-t1pks-nrps:1,bacteriocin-terpene:1,butyrolactone-amglycc…			Misses some genes for full valienol biosynthesis. Rest of genes for cyclitol biosynthesis seem to be split over motif 105, likely due to some BGCs missing some of the genes. Valienol derivatives include: validamine, valienone, validone and valiolone.
957	3-amino-2-methyl-propionyl_starter	amino-(methyl)_starter	Macrolactam	No	73	BGC0001194,BGC0000142,BGC0000042,BGC0001349,BGC0000167,BGC0001658,BGC0000029,BGC0000097,BGC0001597,BGC0001908,BGC0001770	11	BGC0000036(macrolide),BGC0001199(macrolide)	t1pks:30,t1pks-nrps:10,None:9,t1pks-butyrolactone:7,nrps:3,phosphonate-t1pks-nrps:3,arylpolyene:2,bacteriocin-t1pks:1,butyrolactone-t1pks:1,lantipeptide-t1pks-nrps:1,otherks-nrps:1,t1pks-arylpolyene-nrps:1,t1pks-cyanobactin-nrps:1,t2pks-t1pks-butyrolactone-nrps:1,t3pks:1,terpene-t1pks:1			With all genes it makes the 3-amino-2-methyl-propionyl starter from vicenistatin-like BGCs. With less genes it makes some kind of amino-acid-like starter unit that is often methylated resulting in a macrolactam PKS. Seems very specific to macrolactam T1PKS.
959	indolocarbazole		Indolocarbazole	Yes	137	BGC0001333,BGC0001337,BGC0001335,BGC0001334BGC0001782	5		nrps:21,indole-nrps:14,t1pks:12,t1pks-nrps:12,t2pks:11,None:7,other:6,indole:4,terpene:4,transatpks-nrps:4,lantipeptide:3,t2pks-terpene:3,t3pks-terpene:3,furan:2,melanin:2,t1pks-otherks:2,t3pks:2,arylpolyene:1,bacteriocin-nucleoside:1,bacteriocin-proteusin:1,bacteriocin-t1pks:1,butyrolactone:1,butyrolactone-lassopeptide:1,butyrolactone-nrps:1,ectoine-nrps:1,indole-t1pks:1,indole-thiopeptide-t2pks…			Noise from some polyketides. Matches with adh_short_c44 seem to be something else.
970	aminosugar	sugar	Sugar	Yes	64	BGC0000690,BGC0000699	2		lassopeptide:8,terpene:8,amglyccycl:6,other:5,nrps:4,t1pks-nrps:4,transatpks-nrps:4,None:3,t1pks:3,cf_putative:2,ladderane:2,phosphonate:2,t2pks:2,acyl_amino_acids-ectoine-siderophore:1,bacteriocin:1,hserlactone-butyrolactone-nrps:1,linaridin:1,nucleoside:1,t1pks-nucleoside-nrps:1,t2pks-otherks:1,t3pks-arylpolyene:1,terpene-amglyccycl:1,terpene-nrps:1,transatpks-otherks-nrps:1	494		Mostly saccharide BGCs. The Clan 494 seems to cover it well
975	methoxymalonyl-ACP	ethyl-malonyl-ACP	PKS-extender unit	Yes	476	BGC0000994,BGC0001960,BGC0000147,BGC0001204,BGC0001823,BGC0001033,BGC0001597,BGC0000998,BGC0001956,BGC0001958,BGC0000970,BGC0001957,BGC0000079,BGC0001537,BGC0000081,BGC0001813,BGC0001054,BGC0001059,BGC0001902,BGC0001034,BGC0000096,BGC0000020,BGC0000068,BGC0001511,BGC0000090,BGC0000065,BGC0000074,BGC0000066,BGC0001931,BGC0002033,BGC0000078,BGC0000609,BGC0001106,BGC0002011,BGC0000159,BGC0000439,BGC…	39		t1pks-nrps:124,t1pks:64,nrps:54,None:30,transatpks-t1pks-nrps:27,transatpks-nrps:24,lantipeptide-t1pks-nrps:22,terpene-nrps:15,otherks:10,otherks-nrps:5,bacteriocin-t1pks-nrps:4,cf_fatty_acid -cf_saccharide-nrps:4,cf_putative:4,t1pks-otherks:4,t1pks-siderophore:4,transatpks:4,linaridin-nrps:3,other:3,phosphonate-transatpks-t1pks-nrps:3,t1pks-arylpolyene-nrps:3,t1pks-linaridin:3,t2pks-t1pks-nrps:3…			Ethyl-malonyl extender unit as is the case for BGC0001597, when little genes match the motif.
Average					239.2		15.8182
Total sub-clusters					10764		696
Total sub-clusters minus MIBiGs					10068
Total dereplicated BGCs (from subcl_motif_stats.py)					9425		350
			Total Yes	23
			Total No	22

## Sheet: All sub-cluster motifs
Sub-cluster_motif	Degree	MIBiG BGCs	Phyla	Classes	Top 10 tokenised genes
0	59		Proteobacteria:46,Actinobacteria:7,Firmicutes:5,Bacteroidota:1	hserlactone:23,other:14,t1pks-nrps:4,thiopeptide:4,terpene:3,nrps:2,sactipeptide:2,blactam:1,ladderane-nrps:1,lantipeptide:1,lassopeptide:1,nrps-ladderane:1,thiopeptide-otherks-t1pks-nrps:1,transatpks:1	OTCace_N;OTCace:0.399,Acetyltransf_1_c5:0.046,Glyco_hydro_20b;Glyco_hydro_20:0.044,Peptidase_M17_N;Peptidase_M17:0.044,Alpha-amylase;DUF3459:0.044,GMC_oxred_N;GMC_oxred_C_c18:0.042,NRDD:0.042,Hydrolase:0.04,Flavodoxin_2:0.039,FGGY_N;FGGY_C:0.038
1	47	BGC0000187,BGC0001154,BGC0001574	Actinobacteria:43,NA:4	nrps:27,t1pks-nrps:3,None:2,t1pks-nucleoside:2,t1pks-terpene-siderophore:2,aminocoumarin:1,lantipeptide-nrps:1,nrps-lantipeptide-ladderane:1,nucleoside:1,phenazine-nrps:1,t1pks:1,t1pks-nucleoside-nrps:1,t1pks-siderophore:1,t3pks:1,terpene-cf_fatty_acid -nrps:1,terpene-nrps:1	AMP-binding_c28;AMP-binding_C_c22:0.184,Isochorismatase_c18:0.076,Radical_SAM_c87:0.069,PP-binding_c39:0.06,HMA;Hydrolase:0.058,Asp_Arg_Hydrox:0.049,ACP_syn_III_c33;ACP_syn_III_C_c38:0.042,Condensation_c2;AMP-binding_c26;AMP-binding_C_c31;PP-binding_c19;NAD_binding_4_c21:0.039,TauD_c6:0.039,DJ-1_PfpI:0.039
2	53		Firmicutes:32,Proteobacteria:14,Actinobacteria:5,Bacteroidota:1,Planctomycetota:1	arylpolyene:29,nrps:6,other:5,lantipeptide-arylpolyene:3,terpene:3,t1pks:2,t1pks-nrps:2,arylpolyene-nrps:1,t2pks-nrps:1,t3pks:1	Aldose_epim:0.455,GCV_T:0.146,ketoacyl-synt_c16;Ketoacyl-synt_C_c13:0.047,Acyl_transf_1_c22:0.046,adh_short_C2:0.044,PP-binding_c36:0.038,FabA_c44:0.033,Patatin:0.029,Transgly;Transpeptidase:0.027,Cpn60_TCP1:0.026
3	21		Actinobacteria:21	nrps:7,t3pks:5,other:3,ladderane:2,indole-lassopeptide-nrps:1,t1pks:1,t1pks-nrps:1,t2pks:1	Pyr_redox_2_c26:0.26,AMP-binding_c22;AMP-binding_C_c10:0.057,GFO_IDH_MocA_c28:0.051,Acetyltransf_3_c12:0.049,MaoC_dehydratas:0.049,TPP_enzyme_N_c28;TPP_enzyme_C_c12:0.045,Aminotran_1_2_c43:0.037,Acyl-CoA_dh_N;Acyl-CoA_dh_M;Acyl-CoA_dh_1_c62:0.032,Chorismate_bind_c22:0.03,Aldo_ket_red:0.026
4	190		Proteobacteria:190	arylpolyene:178,arylpolyene-resorcinol:12	Thioredoxin_c17:0.085,URO-D:0.07,Fer4_20;Pyr_redox_2_c39:0.055,Methyltransf_11_c30:0.05,FAD_binding_3_c7:0.043,GATase_2;Glu_syn_central;Glu_synthase;GXGXG:0.042,Lyase_aromatic:0.042,Lip_A_acyltrans:0.041,PP-binding_c36:0.041,4HBT_c1:0.04
5	48	BGC0000385	Proteobacteria:38,Actinobacteria:7,Firmicutes:2,NA:1	arylpolyene:22,nrps:4,t3pks:4,thiopeptide:3,other:2,t1pks:2,t1pks-nrps:2,None:1,arylpolyene-ladderane:1,hserlactone:1,hserlactone-butyrolactone-nrps:1,lantipeptide:1,lantipeptide-ectoine:1,lantipeptide-terpene:1,resorcinol:1,terpene:1	Globin;FAD_binding_6;NAD_binding_1:0.459,FAD_binding_3_c4:0.115,GGDEF:0.055,FAD_binding_3_c2:0.041,Pro_dh:0.034,Flavodoxin_2:0.034,Aldo_ket_red:0.031,Glyco_tranf_2_3:0.024,5-FTHF_cyc-lig:0.023,Lactamase_B:0.021
6	536	BGC0000295,BGC0001721,BGC0001531,BGC0001189,BGC0000424,BGC0001027,BGC0002001,BGC0001593	Proteobacteria:283,Actinobacteria:131,Firmicutes:77,Bacteroidota:30,Cyanobacteria:10,NA:5	siderophore:243,nrps:209,t1pks-nrps:29,other:13,terpene-nrps:5,terpene-siderophore:5,bacteriocin-siderophore:4,bacteriocin:3,nrps-siderophore:3,None:2,siderophore-nrps:2,siderophore-t1pks-nrps:2,t1pks-siderophore:2,t2pks-siderophore:2,thiopeptide-siderophore:2,arylpolyene-siderophore:1,bacteriocin-nrps:1,butyrolactone-siderophore:1,butyrolactone-siderophore-t1pks-otherks:1,hserlactone-t1pks-nrps:…	Acetyltransf_8:0.289,K_oxygenase_c44:0.278,IucA_IucC_c5:0.127,Aminotran_3_c1:0.1,IucA_IucC_c12:0.061,CoA_transf_3:0.012,Thioesterase_c1:0.01,AMP-binding_c30;AMP-binding_C_c22;Chorismate_bind_c36:0.01,Thioesterase_c22:0.008,FAD_binding_3_c33;ETF_QO:0.007
7	127		Proteobacteria:80,Actinobacteria:14,Bacteroidota:12,Cyanobacteria:10,Firmicutes:8,Spirochaetes:1,Acidobacteria:1,Deinococcus-Thermus:1	nrps:25,terpene:18,t3pks:14,other:13,t1pks-nrps:9,t1pks:6,hserlactone:5,bacteriocin:4,t1pks-terpene-otherks:3,t3pks-amglyccycl:3,thiopeptide:3,acyl_amino_acids:2,otherks:2,siderophore:2,PUFA-otherks:1,arylpolyene:1,bacteriocin-t3pks:1,ectoine:1,ectoine-siderophore:1,hserlactone-nrps:1,lantipeptide:1,microviridin:1,otherks-t1pks-nrps:1,ppysks:1,t1pks-resorcinol:1,t2pks:1,t3pks-resorcinol:1,terpene…	CheB_methylest:0.312,CheR_N;CheR:0.292,Hpt:0.128,Peptidase_M16_c42;Peptidase_M16_C_c22:0.047,ketoacyl-synt_c37;Ketoacyl-synt_C_c16;KAsynt_C_assoc;Acyl_transf_1_c18;adh_short_c9;PP-binding_c13:0.038,Peptidase_M16_c51;Peptidase_M16_C_c39:0.031,GGDEF:0.019,Sucrose_synth;Glycos_transf_1_c44:0.019,AMP-binding_c16:0.011,Rieske:0.011
8	136	BGC0001696,BGC0001802,BGC0000625,BGC0001803,BGC0000962,BGC0000328,BGC0000961,BGC0001036,BGC0000378	Actinobacteria:83,Proteobacteria:40,NA:6,Cyanobacteria:4,Bacteroidota:3	nrps:42,other:20,t1pks-nrps:16,hserlactone:5,otherks:5,terpene:5,None:4,nrps-transatpks-otherks:4,transatpks-nrps:4,otherks-nrps:3,transatpks-otherks-nrps:3,butyrolactone-otherks-t1pks-nrps:2,butyrolactone-t1pks-nrps:2,t1pks:2,transatpks-t1pks-nrps:2,arylpolyene:1,bacteriocin:1,bacteriocin-terpene-nrps:1,butyrolactone-nrps:1,cf_putative:1,lantipeptide-siderophore:1,nrps-otherks-t1pks-siderophore:…	PhyH_c6:0.169,Thioesterase_c1:0.099,4HBT_c15:0.087,Abhydrolase_1_c20;CMD:0.082,PP-binding_c23:0.077,GFO_IDH_MocA_c3;GFO_IDH_MocA_C:0.07,ROK:0.054,p450_c5:0.036,Condensation_c15;AMP-binding_c3;AMP-binding_C_c31;PP-binding_c23:0.03,Amidase:0.029
9	233	BGC0001894,BGC0000761	Proteobacteria:188,Actinobacteria:12,Bacteroidota:11,Cyanobacteria:10,Acidobacteria:4,NA:3,Chloroflexi:2,Streptophyta:1,Mollusca:1,Verrucomicrobia:1	t1pks:127,nrps:27,t1pks-nrps:25,lassopeptide:18,other:13,t3pks:4,cf_saccharide:2,phosphonate:2,terpene:2,None:1,acyl_amino_acids:1,arylpolyene:1,hserlactone-t1pks:1,hserlactone-t1pks-nrps:1,lassopeptide-nrps:1,melanin-t1pks:1,oligosaccharide:1,oligosaccharide-lantipeptide:1,phosphonate-t1pks:1,t2pks:1,t3pks-t1pks:1,t3pks-t1pks-nrps:1	Glyco_tran_WecB:0.185,Glycos_transf_2_c16:0.146,Bac_transf:0.126,Glycos_transf_2_c30:0.092,ketoacyl-synt_c7;Ketoacyl-synt_C_c7;KAsynt_C_assoc;Acyl_transf_1_c7;adh_short_c9;PS-DH_c8;PP-binding_c22;Thioesterase_c11:0.091,Glyco_transf_4_c5;Glycos_transf_1_c9:0.082,ACPS_c6:0.076,Glycos_transf_2_c13:0.048,HNOB:0.045,MTTB:0.042
10	57	BGC0000189	Proteobacteria:47,Firmicutes:6,Cyanobacteria:3,NA:1	other:15,terpene:10,phosphonate:7,nrps:5,arylpolyene:3,hserlactone:3,arylpolyene-ladderane:2,lantipeptide:2,t1pks:2,None:1,bacteriocin-phosphonate-nrps:1,bacteriocin-t3pks:1,butyrolactone-nrps:1,cyanobactin-nrps:1,ectoine:1,proteusin:1,t3pks:1	Aminotran_1_2_c24:0.233,Methyltransf_11_c7:0.129,S6PP:0.115,ADH_N_c21;ADH_zinc_N_c35:0.096,Esterase:0.059,Lactamase_B:0.032,DIOX_N_c4;2OG-FeII_Oxy_c37:0.029,ADH_N_c68;ADH_zinc_N_c25:0.026,APS_kinase:0.025,NAD_binding_2;NAD_binding_11:0.024
11	12		Actinobacteria:8,Cyanobacteria:2,Proteobacteria:1,Chlamydiae:1	nrps:9,microviridin-nrps-t1pks-otherks:1,other:1,t3pks:1	CBM_48;Alpha-amylase;DUF3459:0.197,Pyr_redox_dim;Rhodanese:0.169,AMP-binding_C_c12;AMP-binding_c16;adh_short_c9;PP-binding_c14:0.056,F5_F8_type_C;DUF1929:0.055,AMP-binding_c26;AMP-binding_C_c60;PP-binding_c4;Condensation_c17;Condensation_c11;AMP-binding_c1;PP-binding_c26;NAD_binding_4_c21:0.052,Condensation_c11;AMP-binding_c12;AMP-binding_C_c23;PP-binding_c14:0.051,ketoacyl-synt_c43;Ketoacyl-synt…
12	85		Actinobacteria:66,Proteobacteria:16,Firmicutes:2,NA:1	t1pks-nrps:35,nrps:14,terpene:9,other:8,bacteriocin-nrps:4,t1pks:3,arylpolyene:2,t3pks:2,bacteriocin-t3pks-terpene:1,blactam-siderophore:1,linaridin-nrps:1,siderophore:1,t1pks-terpene-otherks:1,t2pks-blactam:1,t3pks-terpene:1,thiopeptide:1	Citrate_synt:0.322,DJ-1_PfpI:0.089,Aminotran_5_c24:0.08,Methyltransf_25_c6:0.06,AMP-binding_c16:0.035,Glycos_transf_2_c26:0.034,Condensation_c37:0.034,Glyoxalase_c7:0.034,Fer4;Pyr_redox_2_c26:0.034,Putative_PNPOx_c27;PNP_phzG_C_c17:0.032
13	66		Proteobacteria:47,Actinobacteria:18,Bacteroidota:1	terpene:41,otherks:8,ladderane:7,arylpolyene-ladderane:2,arylpolyene:1,lantipeptide-arylpolyene-ladderane:1,nrps:1,other:1,t1pks:1,t3pks:1,t3pks-terpene:1,terpene-nrps:1	IMS_c3:0.235,Abhydrolase_1_c7:0.202,NUDIX:0.101,FabA_c52:0.08,ADH_N_c22;ADH_zinc_N_c21:0.078,Biotin_carb_N;CPSase_L_D2;Biotin_carb_C;Biotin_lipoyl:0.074,ketoacyl-synt_c16;Ketoacyl-synt_C_c33:0.03,Bac_luciferase:0.029,Aldedh:0.027,ketoacyl-synt_c16;Ketoacyl-synt_C_c13:0.017
14	201		Proteobacteria:120,Actinobacteria:64,Firmicutes:9,Cyanobacteria:5,Bacteroidota:2,Deinococcus-Thermus:1	hserlactone:61,nrps:26,siderophore:22,hserlactone-terpene:17,terpene:14,lantipeptide:10,arylpolyene:9,other:7,t1pks:5,t3pks:5,t1pks-nrps:3,bacteriocin:2,bacteriocin-hserlactone:2,bacteriocin-nrps:2,ectoine:2,phosphonate:2,resorcinol:2,acyl_amino_acids:1,butyrolactone:1,cyanobactin:1,indole:1,indole-t1pks:1,otherks:1,t3pks-nrps:1,t3pks-terpene:1,thiopeptide:1,transatpks-nrps:1	Glutaredoxin:0.387,MgtC:0.329,Metallophos:0.109,NUDIX-like;NUDIX:0.063,Peptidase_M20:0.035,NUDIX:0.011,Aldo_ket_red:0.011
15	13		Streptophyta:8,Actinobacteria:5	nrps:12,other:1	Glyco_transf_4_c6;Glycos_transf_1_c57:0.122,AMP-binding_c18;AMP-binding_C_c17:0.109,Abhydrolase_1_c1;adh_short_c15:0.089,NTP_transf_3_c22:0.08,Condensation_c37:0.067,Glyoxalase_c39:0.046,BcrAD_BadFG;HGD-D:0.031,Peptidase_S8_c2:0.025,His_Phos_1:0.023,IspD:0.023
16	317	BGC0001098,BGC0000774,BGC0001042	Actinobacteria:149,Proteobacteria:113,Firmicutes:27,NA:10,Bacteroidota:9,Cnidaria:4,Streptophyta:2,Fusobacteria:2,Acidobacteria:1	nrps:68,other:36,terpene:34,t1pks-nrps:27,bacteriocin:21,t1pks:16,t3pks:15,arylpolyene:12,lantipeptide:11,hserlactone:10,lassopeptide:8,cf_putative:5,oligosaccharide:5,None:3,otherks:3,t3pks-terpene:3,terpene-nrps:3,phenazine:2,siderophore:2,acyl_amino_acids:1,arylpolyene-nrps:1,bacteriocin-nrps:1,bacteriocin-phosphonate-nrps:1,bacteriocin-t1pks:1,blactam-t1pks:1,ectoine:1,ectoine-t1pks-nrps:1,hs…	CoA_trans:0.406,Methyltransf_12_c46:0.123,5-FTHF_cyc-lig:0.102,ADH_N_c9;ADH_zinc_N_c1:0.077,Acetyltransf_3_c13:0.072,Biopterin_H:0.044,NTP_transferase:0.038,Glyco_transf_4_c28;Glycos_transf_1_c12:0.032,Radical_SAM_c16;SPASM_c4:0.015,Proton_antipo_N_c24:0.011
17	214	BGC0000943	Proteobacteria:114,Firmicutes:83,Actinobacteria:15,Nitrospinae:1,NA:1	siderophore:181,terpene-siderophore:8,siderophore-nrps:5,nrps-siderophore:3,transatpks-siderophore:3,t1pks:2,None:1,bacteriocin-siderophore:1,bacteriocin-transatpks-t1pks-siderophore-nrps:1,ectoine-siderophore:1,ectoine-terpene-siderophore:1,lantipeptide-siderophore:1,nrps-transatpks-siderophore:1,other:1,phenazine-siderophore:1,siderophore-t1pks-lassopeptide-nrps:1,siderophore-terpene-nrps:1,t2p…	IucA_IucC_c2:0.219,IucA_IucC_c10:0.112,HpcH_HpaI_c1:0.103,Orn_Arg_deC_N_c6:0.1,IucA_IucC_c15:0.086,OCD_Mu_crystall:0.083,PALP:0.081,RraA-like:0.036,Aminotran_3_c1:0.034,HMGL-like;PYC_OADA;Biotin_lipoyl:0.032
18	18		Actinobacteria:11,Proteobacteria:7	thiopeptide-nrps:6,nrps:3,t2pks-nrps:2,melanin-nrps-lantipeptide-t2pks:1,other:1,otherks:1,t1pks-nrps:1,t2pks-oligosaccharide-otherks:1,terpene-nrps:1,thiopeptide:1	AMP-binding_c12;AMP-binding_C_c31;PP-binding_c6:0.151,Nitroreductase_c22;Nitroreductase_c49:0.143,Pyr_redox_2_c51:0.073,Acyl_transf_1_c53:0.055,CBS:0.043,Condensation_c32:0.036,Thioredoxin_c42:0.03,adh_short_c18:0.028,Putative_PNPOx_c6:0.027,IDH:0.027
19	29	BGC0000112	Proteobacteria:23,Actinobacteria:2,Tenericutes:1,Cyanobacteria:1,Deinococcus-Thermus:1,NA:1	terpene:11,transatpks:9,t1pks:3,other:2,None:1,arylpolyene:1,hserlactone:1,t3pks:1	GCHY-1:0.149,DAGK_prokar:0.138,YdjC:0.099,FAD_binding_4;Cytokin-bind:0.095,IMS_c23:0.056,GGDEF;EAL:0.053,PP2C:0.052,Methyltransf_11_c33:0.028,Lyase_aromatic:0.028,Flavoprotein;DFP:0.027
20	42	BGC0001302	Proteobacteria:20,Actinobacteria:14,Firmicutes:3,NA:2,Cyanobacteria:2,Bacteroidota:1	arylpolyene:14,nrps:14,terpene:3,acyl_amino_acids:2,lantipeptide:2,None:1,butyrolactone-otherks:1,lantipeptide-nrps:1,lassopeptide:1,other:1,otherks:1,t3pks:1	SKI:0.828,Terpene_synth_C_c9;Terpene_synth_C_c6:0.042,Pribosyltran:0.037,Lactamase_B:0.025,PALP:0.013
21	108	BGC0001703	Actinobacteria:64,Proteobacteria:23,NA:8,Cyanobacteria:6,Firmicutes:4,Bacteroidota:3	nrps:32,other:22,t1pks-nrps:9,terpene:9,cf_putative:6,t1pks:5,t3pks:3,indole:2,thiopeptide-t1pks-nrps:2,None:1,bacteriocin:1,bacteriocin-cyanobactin:1,hserlactone:1,hserlactone-t1pks-nrps:1,lantipeptide-arylpolyene-ladderane:1,lassopeptide:1,microviridin:1,phenazine:1,phosphonate:1,phosphonate-t1pks-arylpolyene-otherks:1,proteusin:1,resorcinol:1,siderophore:1,t1pks-otherks:1,t2pks-otherks:1,t3pks…	Abhydrolase_1_c3:0.574,adh_short_c40:0.23,Epimerase_c61:0.038,Polyketide_cyc2:0.03,Abhydrolase_3:0.029,Rieske:0.021,adh_short_c18:0.015,Esterase:0.008
22	101	BGC0000038,BGC0001592,BGC0001563,BGC0000889,BGC0002029,BGC0000915,BGC0001617,BGC0001922,BGC0002010,BGC0001749,BGC0000141,BGC0000422,BGC0001057,BGC0001697	Actinobacteria:57,Proteobacteria:21,NA:17,Firmicutes:5,Bacteroidota:1	nrps:24,None:9,t1pks-nrps:7,t3pks:7,lantipeptide:6,other:4,bacteriocin:3,otherks-phenazine:3,t1pks:3,t2pks-butyrolactone:3,terpene:3,bacteriocin-nrps:2,t1pks-butyrolactone-nrps:2,t2pks:2,t2pks-otherks:2,thiopeptide-terpene-nrps:2,acyl_amino_acids:1,amglyccycl-lassopeptide:1,amglyccycl-phenazine-otherks-t1pks-nrps:1,butyrolactone-t1pks:1,butyrolactone-t1pks-nrps:1,cf_putative:1,hserlactone-lassope…	FAD_binding_4;BBE:0.444,adh_short_c22:0.217,Acetyltransf_3_c5:0.069,PhyH_c18:0.053,Aldo_ket_red:0.041,Putative_PNPOx_c16:0.033,Carb_kinase:0.026,His_Phos_1:0.013,Acyl-CoA_dh_N;Acyl-CoA_dh_M;Acyl-CoA_dh_1_c30:0.012,adh_short_C2:0.011
23	135		Actinobacteria:68,Proteobacteria:65,Chlorophyta:1,NA:1	terpene:52,melanin:30,melanin-terpene:27,arylpolyene:8,melanin-nrps:8,nrps:4,lantipeptide:2,acyl_amino_acids:1,hserlactone-nrps:1,melanin-butyrolactone:1,melanin-t1pks:1	Tyrosinase_c2:0.247,Methyltransf_11_c17:0.089,HAD_2_c13:0.065,Abhydrolase_1_c35:0.065,Amidohydro_1:0.045,PNGaseA:0.035,adh_short_c33:0.035,2-Hacid_dh_C:0.027,Peptidase_S8_c54;P_proprotein:0.027,Esterase:0.026
24	181	BGC0001074	Actinobacteria:87,Proteobacteria:72,Bacteroidota:8,Cyanobacteria:4,Firmicutes:3,NA:3,Planctomycetota:2,Tenericutes:1,Streptophyta:1	nrps:60,other:21,t1pks-otherks:13,terpene:13,lantipeptide:11,t3pks:6,t1pks-nrps:5,arylpolyene:4,bacteriocin:4,t1pks:4,t2pks:3,terpene-t1pks:3,acyl_amino_acids:2,butyrolactone:2,indole:2,lassopeptide:2,otherks:2,terpene-nrps:2,None:1,bacteriocin-nrps:1,bacteriocin-nrps-lantipeptide-t1pks-otherks:1,bacteriocin-terpene:1,cf_putative:1,cyanobactin:1,hserlactone:1,lantipeptide-otherks:1,lantipeptide-t…	adh_short_c6:0.535,Aminotran_3_c27:0.068,Aldo_ket_red:0.05,ketoacyl-synt_c77;Ketoacyl-synt_C_c27;KAsynt_C_assoc;Acyl_transf_1_c21;PS-DH_c10:0.038,Bac_luciferase:0.023,Radical_SAM_c63;Mob_synth_C:0.018,FGGY_N;FGGY_C:0.018,UDPGT_c13:0.018,NMO;ketoacyl-synt_c77;Ketoacyl-synt_C_c27;Acyl_transf_1_c21;PP-binding_c9;KR_c5:0.017,Metallophos:0.015
25	232	BGC0001658,BGC0001525	Actinobacteria:185,Bacteroidota:34,Proteobacteria:7,NA:3,Acidobacteria:2,Cyanobacteria:1	t1pks-otherks:126,t1pks:25,otherks:19,oligosaccharide:9,lantipeptide-t1pks-otherks:8,nrps-t1pks-otherks:4,t1pks-terpene-otherks:4,bacteriocin-lantipeptide-t1pks-otherks:3,otherks-t1pks-nrps:3,t1pks-butyrolactone:3,acyl_amino_acids:2,nrps:2,oligosaccharide-t1pks-otherks:2,t1pks-nrps:2,t2pks-otherks:2,None:1,arylpolyene-ladderane-otherks-t1pks-nrps:1,bacteriocin-lantipeptide-t1pks-otherks-nrps:1,ba…	UDPGT_c13:0.249,PP-binding_c18:0.171,ketoacyl-synt_c77;Ketoacyl-synt_C_c27;KAsynt_C_assoc;Acyl_transf_1_c21;PS-DH_c10;ACPS_c39:0.114,Methyltransf_23:0.099,NMO;ketoacyl-synt_c77;Ketoacyl-synt_C_c27;KAsynt_C_assoc;Acyl_transf_1_c21;PP-binding_c9;adh_short_c9:0.077,Abhydrolase_1_c25:0.065,Astacin:0.048,GATase_7_c9;Asn_synthase_c4:0.034,Ricin_B_lectin:0.03,Beta-lactamase:0.021
26	128	BGC0000651,BGC0000906,BGC0000905	Actinobacteria:52,Proteobacteria:42,NA:14,Cyanobacteria:7,Bacteroidota:7,Firmicutes:4,Mollusca:1,Acidobacteria:1	other:32,nrps:22,terpene:22,cf_putative:11,t1pks-nrps:7,acyl_amino_acids:5,t1pks:4,None:3,t3pks:3,arylpolyene:2,hserlactone:2,ladderane:2,lantipeptide:2,arylpolyene-resorcinol:1,bacteriocin:1,butyrolactone-nrps:1,nrps-ladderane:1,nrps-siderophore:1,oligosaccharide:1,otherks-t1pks-nrps:1,sactipeptide:1,t2pks:1,terpene-nrps:1,thiopeptide:1	ALAD:0.152,Shikimate_DH:0.148,Porphobil_deam;Porphobil_deamC:0.147,MR_MLE_C:0.145,TP_methylase;HEM4:0.049,Aminotran_3_c12:0.046,Acyl_transf_3:0.034,UbiA:0.03,Sugar_tr:0.028,His_Phos_1:0.024
27	66		Actinobacteria:55,Firmicutes:6,Proteobacteria:5	other:16,nrps:14,t1pks-nrps:13,t3pks:7,otherks:3,terpene:3,terpene-nrps:3,t1pks:2,arylpolyene:1,bacteriocin:1,lantipeptide:1,siderophore-nrps:1,thiopeptide:1	CDP-OH_P_transf_c19:0.17,GDC-P;Aminotran_5_c63:0.151,NUDIX:0.09,ACP_syn_III_c23;ACP_syn_III_C_c39:0.046,GFO_IDH_MocA_c38:0.036,AMP-binding_c48:0.034,adh_short_C2:0.034,Bac_luciferase:0.032,Peptidase_M20:0.03,Epimerase_c11:0.03
28	57		Actinobacteria:53,Proteobacteria:2,Firmicutes:2	terpene:9,nrps:8,other:6,lantipeptide:4,t1pks:4,otherks:3,t1pks-otherks:3,t1pks-terpene-nrps:2,t2pks-terpene:2,t2pks-terpene-nrps:2,bacteriocin:1,bacteriocin-nrps:1,butyrolactone-otherks:1,furan-nrps:1,lassopeptide:1,lassopeptide-nrps:1,phosphonate-transatpks-t1pks-nrps:1,siderophore:1,t1pks-nrps:1,t2pks:1,t2pks-t1pks:1,t2pks-t1pks-transatpks-butyrolactone-nrps:1,terpene-lantipeptide-t1pks-nrps:1…	Isochorismatase_c28:0.187,DJ-1_PfpI:0.127,Bac_luciferase:0.078,PP-binding_c13;ketoacyl-synt_c8;Ketoacyl-synt_C_c2;KAsynt_C_assoc;Acyl_transf_1_c11;KR_c5;PP-binding_c20;Thioesterase_c29:0.055,ketoacyl-synt_c20:0.04,PS-DH_c10;ACPS_c39:0.038,Flavin_Reduct:0.038,FA_desaturase:0.037,AMP-binding_c12;AMP-binding_C_c61:0.032,ketoacyl-synt_c77:0.03
29	47		Bacteroidota:25,Actinobacteria:15,Proteobacteria:4,Firmicutes:1,Streptophyta:1,Acidobacteria:1	t3pks:14,nrps:11,other:4,terpene:4,arylpolyene:3,lantipeptide:3,terpene-nrps:2,PUFA-otherks:1,bacteriocin:1,hserlactone:1,siderophore:1,t1pks-lantipeptide-terpene-nrps:1,t1pks-nrps:1	Thioredoxin_8_c10:0.241,M20_dimer:0.195,4HBT_c7:0.133,PhyH_c14:0.069,Aminotran_5_c6:0.051,AhpC-TSA:0.045,Abhydrolase_3:0.028,GMC_oxred_N:0.026,NUDIX:0.025,4HBT_c39:0.02
30	48		Actinobacteria:22,Firmicutes:11,Proteobacteria:9,Bacteroidota:2,Planctomycetota:2,Cyanobacteria:1,NA:1	nrps:16,t3pks:6,t1pks:5,lassopeptide:4,other:3,t1pks-nrps:3,butyrolactone:2,lantipeptide:2,terpene:2,arylpolyene-resorcinol:1,cf_putative:1,hserlactone-ladderane:1,sactipeptide-resorcinol:1,thiopeptide:1	PhoD:0.391,MazG:0.248,Acetyltransf_1_c22:0.087,Acetyltransf_3_c42:0.051,Beta-lactamase:0.035,DJ-1_PfpI:0.023,PIG-L:0.022,Radical_SAM_c57:0.022,Polyketide_cyc2:0.016,Metallophos:0.015
31	18		Actinobacteria:8,Proteobacteria:4,Firmicutes:3,Cyanobacteria:3	other:3,t1pks:3,t1pks-otherks:3,terpene:3,nrps:2,bacteriocin:1,bacteriocin-lantipeptide-nrps:1,t1pks-nrps:1,thiopeptide:1	HAD_2_c26:0.316,Glyco_hydro_68:0.095,EIIBC-GUT_C:0.061,Mg-por_mtran_C:0.044,TOBE_c37:0.042,Metallophos:0.039,AMP-binding_c16;PP-binding_c37;Condensation_c10;AMP-binding_c92;AMP-binding_C_c12;PP-binding_c5:0.034,FAD_binding_3_c17:0.033,Bac_luciferase:0.03,Glycos_transf_2_c6:0.028
32	215	BGC0001119,BGC0000019,BGC0001204,BGC0000079,BGC0000706,BGC0000145,BGC0001041,BGC0001514	Proteobacteria:135,Actinobacteria:53,NA:14,Firmicutes:7,Bacteroidota:3,Verrucomicrobia:2,Streptophyta:1	hserlactone:111,other:25,t1pks:19,nrps:11,t1pks-nrps:8,cf_putative:7,terpene:7,None:6,indole:4,t3pks:2,transatpks-t1pks-nrps:2,arylpolyene:1,arylpolyene-nrps:1,arylpolyene-resorcinol:1,bacteriocin:1,butyrolactone-t1pks-nrps:1,hserlactone-t3pks:1,indole-nrps-t1pks-otherks:1,ladderane-arylpolyene-nrps:1,lantipeptide:1,lassopeptide:1,t1pks-lantipeptide-terpene-nrps:1,t1pks-t3pks-butyrolactone-otherk…	PNP_UDP_1:0.267,ADH_N_c13;ADH_zinc_N_c16:0.228,MM_CoA_mutase;B12-binding_c25:0.092,adh_short_c45:0.076,Acyltransferase:0.065,Acetyltransf_1_c41:0.025,CN_hydrolase:0.02,Aldo_ket_red:0.018,Peptidase_M16_c25;Peptidase_M16_C_c52;Peptidase_M16_C_c30:0.015,Acyl-CoA_dh_N;Acyl-CoA_dh_M;Acyl-CoA_dh_1_c47;Acyl-CoA_dh_C:0.015
33	93		Proteobacteria:66,Actinobacteria:26,NA:1	arylpolyene:58,other:8,nrps:7,terpene:4,lantipeptide:3,siderophore:3,t3pks:2,butyrolactone-siderophore:1,cf_putative:1,oligosaccharide-terpene:1,otherks-butyrolactone-siderophore:1,t1pks-nrps:1,t2pks-nrps:1,terpene-nrps:1,thiopeptide:1	Pyr_redox_2_c32:0.219,Abhydrolase_1_c47:0.21,CN_hydrolase;NAD_synthase:0.07,NAD_binding_1:0.062,Fer4:0.06,Acyltransferase:0.05,SnoaL_2_c15:0.047,FMN_red:0.035,GHMP_kinases_N;GHMP_kinases_C:0.033,DAO:0.028
34	92	BGC0000296,BGC0000428,BGC0001582,BGC0001918,BGC0001695,BGC0001919	Actinobacteria:60,Proteobacteria:21,NA:9,Firmicutes:1,Deinococcus-Thermus:1	nrps:29,t1pks-nrps:17,other:6,t1pks-arylpolyene-nrps:6,cf_putative:5,None:4,arylpolyene:2,lantipeptide-t1pks-nrps:2,otherks:2,t2pks-oligosaccharide:2,thiopeptide:2,bacteriocin-nrps:1,butyrolactone:1,indole-nrps-t1pks-otherks:1,ladderane-nrps:1,lantipeptide:1,lantipeptide-t1pks:1,lantipeptide-terpene:1,lassopeptide:1,melanin-t1pks-nrps:1,nrps-arylpolyene-ladderane:1,nrps-otherks-t1pks-siderophore:…	Trp_dioxygenase:0.309,Aminotran_5_c31:0.164,DCD:0.116,Putative_PNPOx_c32:0.084,Methyltransf_25_c39:0.034,FA_hydroxylase:0.033,p450_c5:0.03,Thioesterase_c1:0.023,Pribosyltran:0.019,Aminotran_1_2_c8:0.016
35	79		Proteobacteria:55,Actinobacteria:21,NA:2,Balneolota:1	nrps:31,bacteriocin-nrps:19,other:6,terpene:4,cf_putative:2,t1pks:2,t1pks-nrps:2,transatpks:2,acyl_amino_acids:1,arylpolyene-ladderane:1,bacteriocin-t1pks:1,hserlactone:1,indole:1,lantipeptide-t1pks-nrps:1,otherks:1,t3pks:1,t3pks-siderophore:1,transatpks-nrps:1,transatpks-t1pks-nrps:1	DAO:0.12,Guanylate_cyc:0.112,Aminotran_3_c19:0.078,DAO;GCV_T;GCV_T_C:0.052,ACPS_c24:0.05,SGL:0.049,PCMT:0.049,GSDH:0.048,Bac_luciferase:0.047,G_glu_transpept:0.046
36	62	BGC0000877,BGC0001065	Proteobacteria:33,Actinobacteria:18,Cyanobacteria:7,NA:3,Firmicutes:1	nrps:15,nucleoside:6,t1pks-nrps:6,lassopeptide:5,None:2,arylpolyene:2,bacteriocin-lantipeptide:2,lantipeptide:2,other:2,phosphonate:2,t1pks-nucleoside:2,terpene:2,amglyccycl-nrps:1,bacteriocin:1,bacteriocin-terpene-transatpks-t1pks-nrps:1,bacteriocin-thiopeptide:1,cf_saccharide-nrps:1,ectoine-nrps:1,hserlactone-t1pks-nrps:1,lantipeptide-t1pks-nrps:1,nucleoside-nrps:1,t1pks:1,t1pks-PUFA-otherks:1,…	2OG-FeII_Oxy_3:0.634,Carbam_trans_N:0.032,EPSP_synthase:0.026,PALP:0.024,B12-binding_c5;Radical_SAM_c14:0.024,Y_phosphatase3:0.023,Esterase:0.02,APH:0.019,Aminotran_1_2_c6:0.015,adh_short_c18:0.015
37	52		Bacteroidota:26,Actinobacteria:18,Proteobacteria:5,Firmicutes:2,NA:1	terpene:31,nrps:3,other:3,t1pks:3,thiopeptide:2,transatpks-t1pks-nrps:2,acyl_amino_acids:1,cf_putative:1,lantipeptide:1,lassopeptide:1,otherks-phenazine:1,t1pks-nrps:1,t1pks-otherks:1,t2pks-nrps:1	Glyoxalase_c11:0.582,4HBT_c5:0.106,Condensation_c10;AMP-binding_c12;AMP-binding_C_c23;PP-binding_c22;Thioesterase_c11:0.05,Docking;ketoacyl-synt_c8;Ketoacyl-synt_C_c2;KAsynt_C_assoc;Acyl_transf_1_c11;PP-binding_c13:0.044,Glyco_hydro_2_C;F5_F8_type_C:0.023,FMN_red:0.02,AMP-binding_c12;AMP-binding_C_c31;PP-binding_c21:0.017,APH:0.015,Aldo_ket_red:0.013,Lactamase_B:0.013
38	117	BGC0000093,BGC0000926,BGC0001739,BGC0000833	Actinobacteria:56,Proteobacteria:38,NA:8,Firmicutes:7,Cyanobacteria:4,Nitrospirae:3,Streptophyta:1	nrps:22,phosphonate:19,other:15,hserlactone:14,phosphonate-nrps:5,t1pks-nrps:5,None:3,indole:3,terpene:3,blactam:2,blactam-t1pks:2,ectoine:2,otherks:2,t1pks:2,thiopeptide:2,thiopeptide-bacteriocin:2,amglyccycl-phenazine-otherks-t1pks-nrps:1,bacteriocin-t1pks:1,cf_putative:1,hserlactone-ectoine:1,lassopeptide:1,oligosaccharide-nrps:1,phosphonate-sactipeptide-head_to_tail:1,phosphonate-t1pks:1,phos…	Acetyltransf_1_c42:0.239,Glyoxalase_c29:0.197,TPP_enzyme_N_c4:0.09,Peptidase_S8_c38:0.088,TPP_enzyme_C_c13:0.085,AMP-binding_c31;AMP-binding_C_c5:0.049,Bac_luciferase:0.028,Aldo_ket_red:0.025,AMP-binding_c43;AMP-binding_C_c81:0.021,PALP:0.019
39	130	BGC0001350	Proteobacteria:55,Firmicutes:43,Actinobacteria:27,Streptophyta:2,Bacteroidota:2,NA:1	nrps:54,other:19,terpene:12,arylpolyene:9,t1pks:6,bacteriocin:3,otherks:3,t3pks:3,terpene-nrps:3,lantipeptide:2,lassopeptide:2,phosphonate:2,phosphonate-nrps:2,t1pks-nrps:2,thiopeptide:2,None:1,arylpolyene-resorcinol:1,hserlactone:1,nrps-phenazine:1,sactipeptide:1,t2pks:1	Meth_synt_1;Meth_synt_2:0.206,PPDK_N;PEP-utilizers;PEP-utilizers_C:0.149,Acetyltransf_3_c9:0.113,Kinase-PPPase:0.094,SDH_alpha:0.074,Peptidase_S8_c21:0.074,CBS:0.066,Beta-lactamase:0.035,SDH_beta;ACT:0.021,AMP-binding_c12;AMP-binding_C_c18;PP-binding_c4;Condensation_c31:0.02
40	8		Actinobacteria:7,NA:1	t1pks:7,t1pks-nrps:1	Acetyltransf_3_c58:0.078,Putative_PNPOx_c42:0.076,adh_short_c6:0.054,CMD:0.046,Chorismate_bind_c2:0.045,GMC_oxred_N;GMC_oxred_C_c32:0.042,Flavin_Reduct:0.041,AMP-binding_c18;AMP-binding_C_c17:0.034,Acyl-CoA_dh_N;Acyl-CoA_dh_2:0.031,MDMPI_N:0.031
41	181	BGC0001515,BGC0000892,BGC0001099,BGC0001897,BGC0000436,BGC0000643,BGC0000634,BGC0001196	Proteobacteria:83,Actinobacteria:55,Firmicutes:18,Cyanobacteria:11,NA:9,Bacteroidota:3,Balneolota:1,Mollusca:1	terpene:32,nrps:29,other:18,t1pks-nrps:11,lantipeptide-nrps:9,resorcinol-nrps:7,hserlactone:6,t1pks:6,thiopeptide-bacteriocin:6,None:5,otherks:5,arylpolyene:4,lantipeptide:3,lantipeptide-t1pks-nrps:3,phosphonate:3,t2pks-butyrolactone:3,terpene-lassopeptide-nrps:3,sactipeptide:2,t1pks-otherks:2,t3pks:2,terpene-nrps:2,transatpks:2,bacteriocin:1,bacteriocin-nrps:1,butyrolactone-t2pks-t1pks-nrps:1,cf…	Aminotran_4:0.514,FA_desaturase:0.311,polyprenyl_synt_c45:0.035,Beta-lactamase:0.025,GGDEF:0.019,Polysacc_deac_1:0.015,Rieske:0.014,Glyco_trans_1_4_c5:0.008,Condensation_c25;AMP-binding_c3;AMP-binding_C_c69;PP-binding_c4;AMP-binding_c64;AMP-binding_C_c90;PP-binding_c65;Thioesterase_c17:0.008
42	59		Actinobacteria:24,Proteobacteria:14,Firmicutes:9,Cyanobacteria:6,Deinococcus-Thermus:2,Nitrospirae:2,Bacteroidota:1,Streptophyta:1	nrps:8,other:5,terpene:5,hserlactone:4,lassopeptide:3,t1pks-nrps:3,lantipeptide:2,lantipeptide-t1pks-nrps:2,nrps-siderophore:2,sactipeptide:2,siderophore-t1pks-nrps:2,t1pks:2,t1pks-siderophore:2,t2pks-siderophore:2,t3pks-lantipeptide-t1pks-nrps:2,thiopeptide:2,arylpolyene:1,bacteriocin:1,bacteriocin-phosphonate-butyrolactone:1,butyrolactone-siderophore:1,butyrolactone-siderophore-t1pks-otherks:1,…	Peptidase_S24:0.609,UPF0004;Radical_SAM_c4:0.066,IPPT:0.021,His_Phos_1:0.018,adh_short_c18:0.013,FMN_red:0.012,Ribonuc_red_lgC:0.011,DAP_epimerase:0.01,Globin;FAD_binding_6:0.008,AMP-binding_c30;AMP-binding_C_c22;PP-binding_c13;ketoacyl-synt_c8;Ketoacyl-synt_C_c2;KAsynt_C_assoc;Acyl_transf_1_c11;PP-binding_c56:0.008
43	18		Proteobacteria:13,Firmicutes:5	siderophore:5,nrps:3,other:2,resorcinol:2,acyl_amino_acids:1,arylpolyene:1,bacteriocin-nrps:1,sactipeptide:1,t1pks:1,t1pks-nrps:1	Glyco_transf_36:0.182,Glyco_hydro_12:0.14,GGDEF:0.102,adh_short_c41:0.089,ABM_c22;ABM_c10;FAD_binding_3_c59:0.037,AMP-binding_c9;AMP-binding_C_c17;ABM_c11:0.031,PALP:0.027,Pribosyltran:0.027,ketoacyl-synt_c7;Ketoacyl-synt_C_c7;KAsynt_C_assoc;Acyl_transf_1_c7;adh_short_c9;PS-DH_c8;PP-binding_c4;Condensation_c40;AMP-binding_c36;AMP-binding_C_c31;Condensation_c68;AMP-binding_c79;AMP-binding_C_c44:0.…
44	56		Actinobacteria:55,Streptophyta:1	other:36,nrps:15,bacteriocin:1,lantipeptide:1,t1pks:1,t1pks-nrps:1,t1pks-terpene:1	Nitroreductase_c25:0.135,AMP-binding_c16;NAD_binding_4_c21:0.09,DAGK_cat:0.076,NTP_transf_3_c12:0.072,Epimerase_c10:0.066,GAF_2:0.05,Abhydrolase_1_c1:0.047,GGDEF:0.044,Bac_luciferase:0.044,FAD_binding_6;NAD_binding_1;Fer2:0.043
45	26		Bacteroidota:16,Proteobacteria:10	other:9,terpene:6,arylpolyene:5,t3pks:5,nrps:1	CHU_C:0.142,PLDc_2;PLDc:0.122,5_nucleotid_C:0.07,TauD_c52:0.049,4HBT_c21:0.041,Chal_sti_synt_N_c6;Chal_sti_synt_C_c1:0.032,DJ-1_PfpI:0.029,FAD_binding_4:0.024,PLDc_2:0.024,CMAS:0.023
46	93		Actinobacteria:69,Proteobacteria:10,Firmicutes:6,NA:4,Fibrobacteres:1,Bacteroidota:1,Acidobacteria:1,Planctomycetota:1	t1pks:16,nrps:15,terpene:10,other:9,t3pks:9,cf_putative:4,t2pks-otherks:4,bacteriocin:3,t1pks-nrps:3,arylpolyene:2,butyrolactone:2,otherks:2,bacteriocin-proteusin:1,fused-cyanobactin-nrps:1,hserlactone-t1pks-nrps:1,lantipeptide:1,lantipeptide-lassopeptide-otherks:1,lantipeptide-otherks:1,lantipeptide-resorcinol:1,phenazine-nrps:1,ppysks:1,t1pks-otherks:1,t1pks-terpene:1,t2pks-blactam:1,t3pks-nrps…	Abhydrolase_1_c14:0.666,Cys_Met_Meta_PP_c10:0.09,FAD_binding_3_c57:0.034,Amidohydro_1:0.025,Sugar_tr:0.024,adh_short_C2:0.022,Glyoxalase_c44;Glyoxalase_c5:0.019,THF_DHG_CYH;THF_DHG_CYH_C:0.012,Oxidored_FMN_c32:0.011,VIT:0.011
47	58		Proteobacteria:38,Actinobacteria:14,Cyanobacteria:2,Bacteroidota:2,Firmicutes:1,Synergistetes:1	arylpolyene:18,nrps:11,other:7,terpene:4,acyl_amino_acids:2,bacteriocin:2,hserlactone:2,lantipeptide:2,t1pks:2,hserlactone-lassopeptide:1,hserlactone-t1pks:1,lassopeptide:1,otherks:1,phosphonate:1,t1pks-nrps:1,t3pks:1,thiopeptide:1	Peptidase_M48:0.86,NUDIX:0.028,Glyco_transf_7C:0.017,Peptidase_M20:0.015,Thiolase_N;Thiolase_C:0.011,AMP-binding_c12;AMP-binding_C_c40;PP-binding_c38:0.008,ketoacyl-synt_c7;Ketoacyl-synt_C_c7;KAsynt_C_assoc;Acyl_transf_1_c18;KR_c5;PP-binding_c26;Condensation_c2:0.008
48	130	BGC0000413,BGC0001214,BGC0000382	Proteobacteria:107,Actinobacteria:12,Cyanobacteria:3,NA:3,Bacteroidota:3,Ignavibacteriae:1,Firmicutes:1	nrps:71,lassopeptide-nrps:21,t1pks-nrps:8,other:4,terpene:4,None:3,t1pks:3,acyl_amino_acids-t1pks-nrps:2,resorcinol-nrps:2,transatpks-t1pks-nrps:2,arylpolyene:1,butyrolactone-otherks:1,hserlactone-nrps:1,lantipeptide-t1pks:1,lantipeptide-t1pks-nrps:1,otherks-t1pks-nrps:1,phosphonate:1,siderophore-nrps:1,t3pks:1,t3pks-fused-transatpks-t1pks-nrps:1	Formyl_trans_N:0.79,Pyr_redox_2_c7:0.103,adh_short_C2:0.032
49	170	BGC0001755,BGC0001783,BGC0001540,BGC0001607,BGC0001487,BGC0001935	Actinobacteria:95,Proteobacteria:61,NA:7,Firmicutes:4,Cyanobacteria:2,Deinococcus-Thermus:1	other:48,nrps:40,t1pks-nrps:13,t1pks:8,None:5,butyrolactone:4,t3pks:4,amglyccycl-otherks:3,arylpolyene:3,terpene-nrps:3,bacteriocin-otherks-PUFA-nrps:2,hserlactone-transatpks-nrps:2,nrps-phenazine:2,otherks:2,t3pks-nrps:2,terpene:2,thiopeptide:2,PUFA-otherks:1,butyrolactone-nrps:1,ectoine:1,ectoine-nrps:1,hserlactone:1,lantipeptide-arylpolyene:1,lantipeptide-nrps:1,lantipeptide-otherks:1,lantipep…	FAD_binding_3_c31:0.346,HpaB_N;HpaB:0.207,Flavin_Reduct:0.098,Aldedh:0.091,MannoseP_isomer:0.023,ACPS_c7:0.019,Chorismate_bind_c53:0.016,NAD_binding_1;Fer2:0.016,FAA_hydrolase:0.014,NUDIX:0.013
50	68	BGC0000038	Actinobacteria:68	other:50,terpene:5,nrps:4,t1pks:4,bacteriocin-t1pks-nrps:1,butyrolactone-t1pks:1,lantipeptide:1,t1pks-butyrolactone:1,t1pks-nucleoside:1	Abhydrolase_1_c1:0.651,ADH_N_c44;ADH_zinc_N_c2:0.099,Peptidase_C39_c2:0.077,DJ-1_PfpI:0.047,Molybdop_Fe4S4;Molybdopterin;Molydop_binding:0.033,FAD_binding_3_c7:0.019,Pribosyltran:0.018
51	15		Proteobacteria:15	nrps:12,lantipeptide-nrps:3	Condensation_c18;AMP-binding_c3;AMP-binding_C_c23;PP-binding_c14:0.059,SIP:0.051,Condensation_c2;AMP-binding_c3;AMP-binding_C_c40;PP-binding_c6;Thioesterase_c10:0.043,FAD_binding_3_c1:0.04,PP-binding_c39;Condensation_c27;AMP-binding_c39;AMP-binding_C_c61;PP-binding_c6:0.04,Condensation_c2;AMP-binding_c3;AMP-binding_C_c31;PP-binding_c22;Thioesterase_c10:0.04,AMP-binding_c43;AMP-binding_C_c25:0.036…
52	201	BGC0001040,BGC0001610	Proteobacteria:145,Actinobacteria:40,NA:6,Firmicutes:4,Bacteroidota:3,Planctomycetota:1,Cyanobacteria:1,Nitrospirae:1	acyl_amino_acids:69,hserlactone:28,other:21,nrps:14,t1pks-nrps:11,t3pks:7,t1pks:6,melanin-nrps:4,terpene:4,bacteriocin:3,None:2,arylpolyene:2,cf_saccharide:2,hserlactone-acyl_amino_acids:2,lantipeptide:2,lassopeptide:2,t2pks:2,thiopeptide:2,acyl_amino_acids-t1pks-nrps:1,arylpolyene-nrps:1,bacteriocin-t1pks-nrps:1,bacteriocin-t3pks:1,ladderane:1,lantipeptide-nrps:1,melanin-butyrolactone-t2pks:1,me…	ThiF:0.368,Acetyltransf_6:0.306,Polysacc_deac_1:0.062,Glyco_transf_4_c34;Glyco_trans_1_4_c7:0.051,DegT_DnrJ_EryC1_c1:0.03,Glyco_transf_4_c17;Glycos_transf_1_c2:0.028,AMP-binding_c40;AMP-binding_C_c44:0.019,Orn_Arg_deC_N_c6:0.018,GATase_7_c5;Asn_synthase_c16:0.015,His_Phos_1:0.012
53	25	BGC0000460	Proteobacteria:25	nrps:15,arylpolyene-nrps:5,hserlactone-acyl_amino_acids:4,nrps-siderophore:1	Condensation_c27;AMP-binding_c39;AMP-binding_C_c55:0.081,adh_short_C2:0.047,Condensation_c2:0.037,PhyH_c37:0.036,Glyco_transf_4_c16;Glycos_transf_1_c1:0.034,Bac_luciferase:0.032,DAHP_synth_1:0.032,Isochorismatase_c20;PP-binding_c39:0.031,Condensation_c64;PP-binding_c6;Condensation_c23:0.03,ACPS_c6:0.03
54	7		Actinobacteria:6,Firmicutes:1	other:3,nrps:2,lantipeptide:1,oligosaccharide:1	Glycos_transf_2_c26:0.426,NTP_transf_3_c18:0.089,Glyco_trans_4_4_c15;Glycos_transf_1_c16:0.037,ketoacyl-synt_c37;Ketoacyl-synt_C_c16;KAsynt_C_assoc;Acyl_transf_1_c18;adh_short_c9;PP-binding_c13;Thiolase_N;PS-DH_c12;ADH_N_c13;ADH_zinc_N_c32;PP-binding_c57:0.032,Glyco_transf_4_c9;Glycos_transf_1_c4:0.025,His_Phos_1:0.025,Formyl_trans_N;AMP-binding_c3;Bac_luciferase;AMP-binding_c76;AMP-binding_C_c31…
55	82		Proteobacteria:80,Actinobacteria:2	hserlactone-arylpolyene-nrps:37,hserlactone-nrps:25,nrps:6,arylpolyene:5,hserlactone:5,arylpolyene-nrps:1,hserlactone-arylpolyene:1,t3pks:1,terpene:1	AMP-binding_c49;AMP-binding_C_c14:0.063,Aldedh:0.062,Acyl-CoA_dh_N;Acyl-CoA_dh_M;Acyl-CoA_dh_1_c35:0.056,NAD_binding_2;NAD_binding_11:0.044,DAO:0.044,FAD_binding_4;Lact-deh-memb:0.043,ECH_1_c24:0.042,Polyketide_cyc2:0.037,ACPS_c13:0.037,PP-binding_c16:0.037
56	151	BGC0001377,BGC0001815,BGC0001060,BGC0001945,BGC0001804,BGC0001378	Actinobacteria:134,Proteobacteria:9,NA:4,Firmicutes:2,Bacteroidota:1,Planctomycetota:1	nrps:27,other:16,t1pks-nrps:14,lantipeptide:12,t1pks:10,terpene-nrps:8,terpene:6,t2pks-otherks:5,bacteriocin:4,bacteriocin-nrps:3,t3pks:3,None:2,bacteriocin-lantipeptide:2,cf_putative:2,lantipeptide-lassopeptide-otherks:2,lassopeptide:2,t3pks-nrps:2,terpene-t1pks:2,arylpolyene:1,butyrolactone-otherks-t1pks-nrps:1,ectoine:1,ectoine-nrps:1,indole:1,indole-lantipeptide-nrps:1,ladderane-nrps:1,lantip…	Abhydrolase_1_c19;Abhydrolase_4:0.559,Enolase_N;Enolase_C:0.153,Beta-lactamase:0.071,p450_c5:0.029,FMN_red:0.022,PALP:0.019,Thioesterase_c22:0.017,Acyltransferase:0.015,Rieske:0.011,OCD_Mu_crystall:0.011
57	22		Actinobacteria:6,Firmicutes:4,Proteobacteria:4,NA:3,Cyanobacteria:2,Deinococcus-Thermus:2,Bacteroidota:1	fused:6,nrps:3,lassopeptide:2,other:2,otherks:2,t3pks:2,butyrolactone-terpene:1,hserlactone:1,t1pks-transatpks-butyrolactone-nrps:1,terpene:1,transatpks-otherks:1	ADH_N_c7;ADH_zinc_N_c42:0.108,TPP_enzyme_N_c4;TPP_enzyme_M;TPP_enzyme_C_c24:0.102,Acetyltransf_3_c14:0.068,PhzC-PhzF_c3:0.063,Glyco_transf_4_c10;Glycos_transf_1_c11:0.062,PP-binding_c15:0.061,ACP_syn_III_c19;ACP_syn_III_C_c17:0.059,PP-binding_c28:0.056,DJ-1_PfpI:0.052,GATase_7_c14;Asn_synthase_c4:0.05
58	80	BGC0001598	Actinobacteria:44,Firmicutes:17,Proteobacteria:15,NA:2,Cyanobacteria:1,Streptophyta:1	t1pks-nrps:21,hserlactone:11,other:11,nrps:9,t2pks:4,thiopeptide-t1pks-nrps:4,lantipeptide:3,t3pks:3,terpene:3,None:1,arylpolyene:1,ladderane:1,linaridin:1,phenazine:1,sactipeptide:1,t1pks:1,t1pks-nucleoside-nrps:1,t1pks-terpene-nrps:1,transatpks-otherks:1,transatpks-terpene-nrps:1	F_bP_aldolase:0.704,PfkB:0.086,Aldo_ket_red:0.041,Docking;ketoacyl-synt_c8;Ketoacyl-synt_C_c2;KAsynt_C_assoc;Acyl_transf_1_c4;PS-DH_c3;ADH_N_c13;ADH_zinc_N_c32;adh_short_c9;PP-binding_c13;Thioesterase_c29:0.021,Peptidase_M20:0.019,Ketoacyl-synt_C_c27;KAsynt_C_assoc:0.015,Pribosyltran:0.012,Amidase:0.011,Aldedh:0.01,GGDEF:0.008
59	86	BGC0001318,BGC0001596,BGC0000201,BGC0000087	Actinobacteria:43,Proteobacteria:21,Firmicutes:7,Cyanobacteria:5,NA:5,Nitrospirae:2,Bacteroidota:1,Streptophyta:1,Verrucomicrobia:1	nrps:16,terpene:11,other:9,lantipeptide:8,amglyccycl-otherks:4,None:3,bacteriocin:3,t1pks-nrps:3,arylpolyene:2,lantipeptide-nrps:2,otherks:2,phenazine:2,resorcinol:2,t1pks:2,t2pks:2,t2pks-oligosaccharide:2,acyl_amino_acids:1,butyrolactone-t1pks-nrps:1,hserlactone:1,lantipeptide-t1pks-nrps:1,oligosaccharide:1,resorcinol-nrps:1,siderophore:1,t1pks-terpene-nrps:1,t2pks-butyrolactone:1,t2pks-otherks:…	Abhydrolase_1_c8:0.322,Peptidase_S66:0.244,Pro-kuma_activ;Peptidase_S8_c38:0.074,SnoaL_2_c11:0.06,Glyoxalase_c22:0.041,ADH_N_c2:0.027,Bac_luciferase:0.026,Methyltransf_12_c31:0.023,Beta-lactamase:0.022,adh_short_c18:0.02
60	87	BGC0001968,BGC0000880	Actinobacteria:40,Proteobacteria:19,NA:9,Firmicutes:7,Bacteroidota:6,Cyanobacteria:3,Streptophyta:2,Chlamydiae:1	nrps:13,cf_putative:8,terpene:8,lassopeptide:7,bacteriocin:6,other:6,arylpolyene:4,t1pks:4,t3pks:4,lantipeptide:3,arylpolyene-resorcinol:2,hserlactone:2,nucleoside:2,t1pks-nrps:2,None:1,bacteriocin-t1pks:1,hserlactone-acyl_amino_acids:1,lantipeptide-siderophore:1,oligosaccharide:1,otherks-t1pks-nrps:1,phosphonate:1,phosphonate-nrps:1,phosphonate-terpene:1,resorcinol:1,sactipeptide:1,t2pks:1,terpe…	PAP2:0.797,Kdo:0.069,Aldedh:0.017,Amidohydro_1:0.014,ROK:0.012,AOX:0.012,FGGY_N;FGGY_C:0.009,Rieske:0.009,His_Phos_1:0.007
61	240	BGC0000605,BGC0001860,BGC0000613	Firmicutes:114,Actinobacteria:69,Proteobacteria:35,NA:14,Cyanobacteria:4,Bacteroidota:3,Chloroflexi:1	bacteriocin:87,thiopeptide:51,nrps:15,terpene:11,thiopeptide-terpene:10,other:9,thiopeptide-bacteriocin:9,thiopeptide-siderophore:4,bacteriocin-nrps:3,bacteriocin-sactipeptide:3,lantipeptide:3,thiopeptide-terpene-siderophore:3,bacteriocin-terpene:2,hserlactone:2,sactipeptide:2,t1pks-nrps:2,t2pks:2,t3pks:2,None:1,bacteriocin-arylpolyene:1,bacteriocin-lantipeptide:1,bacteriocin-resorcinol:1,bacteri…	Peptidase_M20:0.314,YcaO:0.221,Nitroreductase_c22;Nitroreductase_c28:0.152,FAD_binding_9;SIP:0.039,His_Phos_1:0.03,RibD_C:0.022,PP-binding_c55:0.018,Metallophos:0.016,Aldo_ket_red:0.015,GFO_IDH_MocA_c16:0.012
62	88		Cyanobacteria:73,Proteobacteria:12,Mollusca:2,Actinobacteria:1	t1pks-nrps:70,nrps:9,bacteriocin-t1pks-nrps:3,bacteriocin-nrps:1,ladderane-t1pks-nrps:1,lantipeptide-t1pks-nrps:1,microviridin-nrps:1,other:1,thiopeptide-bacteriocin-t1pks-nrps:1	AMIN:0.16,Aminotran_3_c35:0.095,Aminotran_5_c36:0.083,Methyltransf_11_c10:0.08,Condensation_c11:0.072,Condensation_c10:0.066,Penicil_amidase:0.062,TauD_c3:0.059,ketoacyl-synt_c59;Ketoacyl-synt_C_c13:0.045,CpcD:0.044
63	14	BGC0000081	Actinobacteria:6,Bacteroidota:4,Proteobacteria:2,Acidobacteria:1,NA:1	t1pks-nrps:4,arylpolyene-nrps:2,nrps:2,t3pks-t1pks:2,None:1,butyrolactone-otherks-t1pks-nrps:1,lantipeptide-arylpolyene:1,t3pks:1	Gluconate_2-dh3:0.206,ketoacyl-synt_c7;Ketoacyl-synt_C_c7;KAsynt_C_assoc;Acyl_transf_1_c7;adh_short_c9;PS-DH_c8;PP-binding_c22:0.049,FAD_binding_3_c43;GMC_oxred_N;GMC_oxred_C_c2:0.041,4HBT_c51:0.035,p450_c5:0.033,HAD_2_c23:0.03,Thioesterase_c1:0.029,Condensation_c12:0.025,Glyco_trans_4_4_c28;UDPGT_c13:0.023,Condensation_c12;AMP-binding_c26:0.02
64	75		Proteobacteria:44,Actinobacteria:25,NA:2,Firmicutes:2,Streptophyta:1,Cyanobacteria:1	terpene:27,nrps:10,other:7,arylpolyene:6,t1pks:4,t3pks:3,hserlactone:2,indole:2,otherks:2,acyl_amino_acids:1,arylpolyene-nrps:1,bacteriocin:1,cf_putative:1,lantipeptide:1,lassopeptide:1,nrps-phenazine:1,phenazine:1,resorcinol:1,t1pks-otherks:1,terpene-nrps:1,thiopeptide:1	Acetyltransf_1_c30:0.263,ADH_N_c20;ADH_zinc_N_c47:0.198,NAD_binding_3;Homoserine_dh;ACT:0.162,Aminotran_1_2_c4:0.125,HAD_2_c19:0.082,Aldedh:0.051,DAHP_synth_2_c30:0.025,PP-binding_c25:0.01,CBS:0.01,Flavin_Reduct:0.01
65	182	BGC0002025,BGC0000014	Actinobacteria:105,Proteobacteria:60,Bacteroidota:8,Firmicutes:3,Streptophyta:2,NA:2,Deinococcus-Thermus:1,Ignavibacteriae:1	resorcinol:51,t3pks:23,nrps:21,other:18,t1pks-nrps:16,t1pks:9,terpene:9,terpene-nrps:4,arylpolyene:3,bacteriocin:3,butyrolactone-otherks:2,otherks:2,transatpks-t1pks-nrps:2,None:1,butyrolactone-nrps:1,ectoine-lassopeptide-resorcinol-nrps:1,hserlactone:1,hserlactone-butyrolactone:1,lantipeptide:1,lassopeptide:1,melanin-nrps:1,oligosaccharide-t1pks:1,otherks-t1pks-nrps:1,phenazine:1,phosphonate:1,s…	GAF_2:0.652,FA_desaturase:0.059,ACP_syn_III_c41;ACP_syn_III_C_c54:0.055,FA_hydroxylase:0.042,UbiA:0.04,Sacchrp_dh_NADP;Sacchrp_dh_C:0.027,DHDPS:0.027,GGDEF:0.012,Radical_SAM_c77:0.009,Abhydrolase_3:0.008
66	43	BGC0001503	Actinobacteria:22,Firmicutes:11,NA:5,Cyanobacteria:2,Proteobacteria:2,Acidobacteria:1	terpene:8,nrps:7,ladderane:4,cf_putative:3,t1pks:3,other:2,t2pks-ladderane:2,None:1,arylpolyene-nrps:1,bacteriocin:1,lantipeptide:1,lantipeptide-t1pks-nrps:1,melanin-t1pks-nrps:1,nrps-arylpolyene-ladderane:1,nrps-t2pks-otherks-t1pks-phenazine:1,otherks:1,t1pks-nrps:1,t1pks-otherks:1,t1pks-terpene-nrps:1,t3pks-transatpks-nrps:1,thiopeptide-t1pks-nrps:1	adh_short_c24:0.288,Glyoxalase_c24:0.139,Methyltransf_25_c23:0.119,Pyr_redox_2_c6:0.115,Peptidase_M29:0.099,Enoyl_reductase;Eno-Rase_FAD_bd:0.05,UDPGT_c38:0.034,PhyH_c23:0.027,His_Phos_1:0.022,adh_short_C2:0.017
67	54	BGC0001740	Actinobacteria:27,Firmicutes:12,Proteobacteria:10,NA:2,Bacteroidota:2,Cyanobacteria:1	nrps:18,other:7,t3pks:5,hserlactone:4,t1pks:4,lantipeptide:2,terpene:2,None:1,bacteriocin:1,cf_saccharide:1,lantipeptide-arylpolyene:1,lassopeptide:1,nrps-t1pks-siderophore:1,t1pks-nrps:1,t2pks:1,t3pks-t1pks-nrps:1,terpene-nrps:1,transatpks:1,transatpks-nrps:1	Amidase_3:0.269,ADH_N_c1;ADH_zinc_N_c4:0.252,Zeta_toxin:0.179,ECH_1_c29:0.079,Abhydrolase_1_c49:0.059,Polyketide_cyc2:0.024,Beta-lactamase:0.021,Amidase:0.02,MaoC_dehydratas:0.013,Polysacc_deac_1:0.012
68	183	BGC0000583,BGC0001592,BGC0000171,BGC0000157,BGC0000889,BGC0002029,BGC0000158,BGC0001983,BGC0000806	Actinobacteria:139,Proteobacteria:26,Firmicutes:8,NA:6,Bacteroidota:3,Verrucomicrobia:1	nrps:59,terpene:45,lantipeptide:11,other:11,t1pks:7,arylpolyene:5,t3pks:5,None:4,t1pks-nrps:4,bacteriocin-terpene:2,cf_putative:2,lantipeptide-nrps:2,terpene-nrps:2,transatpks:2,transatpks-otherks-nrps:2,bacteriocin:1,butyrolactone:1,butyrolactone-amglyccycl-nrps:1,butyrolactone-nrps:1,hserlactone:1,indole-lantipeptide:1,indole-oligosaccharide-t1pks-otherks:1,lassopeptide:1,microcin-lassopeptide:…	Flavoprotein:0.251,UbiD:0.123,Acetyltransf_3_c20:0.107,Radical_SAM_c12:0.076,UbiA:0.065,VitK2_biosynth:0.05,His_Phos_1:0.038,Aminotran_3_c12:0.038,Condensation_c37:0.026,DsbD:0.025
69	195	BGC0000130,BGC0001945	Actinobacteria:105,Proteobacteria:47,Bacteroidota:19,NA:12,Streptophyta:5,Firmicutes:3,Cyanobacteria:2,Aquificae:1,Planctomycetota:1	nrps:69,t3pks:20,other:14,t1pks:13,t1pks-nrps:13,cf_putative:10,terpene:7,hserlactone:6,arylpolyene:4,bacteriocin:4,t1pks-otherks:3,lantipeptide:2,oligosaccharide:2,otherks:2,phosphonate:2,resorcinol:2,t1pks-terpene:2,t2pks:2,t3pks-nrps:2,terpene-t1pks:2,thiopeptide:2,None:1,bacteriocin-t1pks-nrps:1,butyrolactone-otherks:1,indole-terpene:1,ladderane-nrps:1,ladderane-terpene-arylpolyene-nrps:1,lin…	ATP-grasp:0.202,Acyl-CoA_dh_N;Acyl-CoA_dh_M;Acyl-CoA_dh_1_c9:0.148,AIRC:0.112,ECH_1_c27;3HCDH_N;3HCDH:0.046,Thiolase_N;Thiolase_C:0.045,CoA_transf_3:0.042,adh_short_C2:0.028,Fer2;Fer2_2;Ald_Xan_dh_C;Ald_Xan_dh_C2:0.025,Carboxyl_trans:0.025,BPL_LplA_LipB;BPL_C:0.024
70	435		Actinobacteria:407,Streptophyta:24,NA:2,Proteobacteria:1,Firmicutes:1	t1pks:367,t1pks-nrps:23,nrps:7,t3pks-t1pks:7,oligosaccharide:4,t3pks-terpene:4,t1pks-terpene:3,t3pks:2,terpene-t1pks:2,bacteriocin-t1pks:1,bacteriocin-t1pks-terpene:1,butyrolactone-t1pks:1,cf_putative:1,ectoine-lassopeptide-resorcinol-nrps:1,ectoine-t1pks-nrps:1,hserlactone:1,indole-t1pks:1,other:1,otherks:1,siderophore:1,t1pks-butyrolactone-nrps:1,t1pks-resorcinol:1,t2pks-t1pks-nrps:1,terpene-t1…	Esterase:0.15,Arabinose_trans:0.096,Cutinase:0.087,AMP-binding_c16:0.072,PAP2:0.07,Carboxyl_trans:0.069,Glyco_tranf_2_3:0.065,UbiA:0.062,GLF:0.06,Acyltransferase:0.051
71	96		Actinobacteria:54,Proteobacteria:31,Bacteroidota:5,NA:4,Firmicutes:2	nrps:24,arylpolyene:13,other:12,t3pks:7,t1pks-nrps:6,thiopeptide:5,phosphonate-nrps:4,terpene:4,cf_putative:3,t1pks:3,bacteriocin:2,siderophore:2,t3pks-terpene-nrps:2,bacteriocin-t1pks-otherks:1,blactam-nrps:1,cf_saccharide:1,lantipeptide:1,lassopeptide:1,phenazine:1,phosphonate:1,phosphonate-t3pks-nrps-ladderane:1,t2pks:1	Radical_SAM_c2;BATS:0.335,Aminotran_3_c8:0.154,Aminotran_1_2_c58:0.093,PP-binding_c3:0.087,UPF0004;Radical_SAM_c8:0.051,ketoacyl-synt_c14;Ketoacyl-synt_C_c3:0.024,CBS:0.023,ROK:0.02,Condensation_c18;AMP-binding_c3;AMP-binding_C_c27;PP-binding_c14:0.01,Lyase_1;ADSL_C:0.01
72	70	BGC0000775,BGC0000735,BGC0001651	Proteobacteria:62,Actinobacteria:5,NA:3	acyl_amino_acids:32,t1pks:20,other:5,None:3,hserlactone:2,terpene:2,hserlactone-acyl_amino_acids:1,indole-nrps-t1pks-lassopeptide-otherks:1,indole-otherks-t1pks-nrps:1,lantipeptide:1,oligosaccharide:1,t1pks-nrps:1	Epimerase_2:0.343,Glyco_trans_4_4_c3;Glycos_transf_1_c33:0.079,Glyco_transf_4_c23;Glycos_transf_1_c20:0.064,Polysacc_deac_1:0.063,GATase_7_c5;Asn_synthase_c16:0.042,Lactamase_B:0.037,GATase_7_c6;Asn_synthase_c3:0.034,Abhydrolase_1_c24:0.031,Glyco_transf_4_c17;Glycos_transf_1_c2:0.03,Glyco_trans_4_4_c8;Glyco_trans_1_4_c7:0.027
73	69	BGC0000086,BGC0000087,BGC0001287,BGC0001702,BGC0000117,BGC0001477,BGC0001648	Actinobacteria:44,Proteobacteria:16,NA:9	t1pks:14,None:8,nrps:8,other:5,t1pks-nrps:5,t1pks-otherks:5,t3pks:4,arylpolyene:3,ectoine:3,otherks:3,terpene:2,terpene-t1pks:2,butyrolactone-t1pks-nrps:1,cf_putative:1,ectoine-t1pks-otherks:1,lantipeptide:1,lantipeptide-nrps:1,lassopeptide:1,t3pks-terpene:1	Docking;ketoacyl-synt_c8;Ketoacyl-synt_C_c2;KAsynt_C_assoc;Acyl_transf_1_c4;PS-DH_c3;adh_short_c9;PP-binding_c13:0.202,Acyl-CoA_dh_N;Acyl-CoA_dh_M;Acyl-CoA_dh_1_c6:0.149,Acyl-CoA_dh_N;Acyl-CoA_dh_M;Acyl-CoA_dh_1_c1:0.112,COX2;Cytochrom_C:0.08,p450_c5:0.048,Thioesterase_c22:0.046,FAD_binding_3_c7:0.04,MaoC_dehydratas:0.038,DJ-1_PfpI:0.038,KR_c57:0.033
74	58		Proteobacteria:54,Actinobacteria:2,Planctomycetota:1,Cyanobacteria:1	terpene:49,nrps:2,other:2,terpene-nrps:2,oligosaccharide:1,t3pks:1,terpene-arylpolyene-resorcinol:1	SQS_PSY_c9:0.598,GSH-S_ATP:0.186,adh_short_C2:0.047,APH:0.033,Glyco_trans_1_4_c28:0.022,Glyco_transf_4_c9;Glycos_transf_1_c11:0.022,Peptidase_S8_c9;PPC:0.018,CBS:0.015,Condensation_c9;AMP-binding_c39;Methyltransf_12_c14;AMP-binding_C_c55;PP-binding_c14;Thioesterase_c9:0.007
75	167		Firmicutes:151,Bacteroidota:10,Proteobacteria:3,Cyanobacteria:3	sactipeptide:147,arylpolyene:8,nrps:2,other:2,arylpolyene-resorcinol:1,indole-t1pks:1,phosphonate:1,sactipeptide-nrps:1,sactipeptide-otherks:1,sactipeptide-resorcinol:1,t1pks:1,terpene:1	DHH:0.403,Radical_SAM_c10;SPASM_c52:0.358,CBS:0.067,Radical_SAM_c10;SPASM_c25:0.065,Lactamase_B:0.015,PGM_PMM_I;PGM_PMM_II;PGM_PMM_III;PGM_PMM_IV:0.013,Pribosyltran:0.012,PfkB:0.009
76	58	BGC0001076,BGC0000872,BGC0001927	Actinobacteria:48,NA:7,Proteobacteria:2,Acidobacteria:1	t3pks:11,nrps:9,other:9,t1pks-nrps:4,None:3,t1pks:3,bacteriocin:2,t3pks-nrps:2,acyl_amino_acids-t1pks-nrps:1,amglyccycl-terpene:1,arylpolyene:1,arylpolyene-ladderane-otherks-t1pks-nrps:1,bacteriocin-t1pks:1,ectoine-t1pks-nrps:1,indole-oligosaccharide-terpene-nrps:1,t1pks-nucleoside-nrps:1,t1pks-otherks:1,t2pks:1,t2pks-lantipeptide-terpene:1,t2pks-nrps:1,t3pks-t1pks-nrps:1,terpene-nucleoside:1,tra…	Sulfotransfer_4:0.185,Arylsulfotran_2:0.148,p450_c5:0.147,AMP-binding_c57;AMP-binding_C_c27;PP-binding_c6:0.065,Peptidase_S8_c59:0.045,adh_short_C2:0.043,Methyltransf_11_c19:0.042,Glyco_hydro_10;Ricin_B_lectin;Glyco_hydro_62:0.042,DegT_DnrJ_EryC1_c29:0.031,Aldo_ket_red:0.022
77	50		Proteobacteria:30,Actinobacteria:17,Bacteroidota:2,Planctomycetota:1	t1pks-nrps:7,t1pks-terpene:6,t1pks:5,otherks:4,nrps:3,nrps-t1pks-otherks:3,phosphonate:3,terpene-t1pks:3,arylpolyene:2,hserlactone:2,hserlactone-lassopeptide:2,terpene:2,arylpolyene-ladderane:1,butyrolactone:1,lantipeptide:1,other:1,otherks-t1pks-nrps:1,resorcinol:1,thiopeptide:1,thiopeptide-nrps:1	LON_substr_bdg:0.099,Abhydrolase_3:0.096,FAD_binding_3_c2:0.076,Aldo_ket_red:0.068,Thioredoxin_c26:0.06,4HBT_c53:0.045,Cons_hypoth95:0.04,VKOR:0.04,CTP_transf_like:0.029,FIST:0.029
78	16		Proteobacteria:8,Firmicutes:7,Actinobacteria:1	nrps:4,t1pks-nrps:3,t3pks:3,acyl_amino_acids:1,ladderane:1,phosphonate-transatpks-t1pks-nrps:1,resorcinol-phenazine:1,terpene:1,terpene-bacteriocin-transatpks-t1pks-nrps:1	PPDK_N;PEP-utilizers:0.376,HAD_2_c5:0.327,BcrAD_BadFG:0.171,B12-binding_c18;Radical_SAM_c18:0.068
79	53	BGC0001072	Actinobacteria:47,Proteobacteria:4,Firmicutes:1,NA:1	t1pks:25,t1pks-nrps:11,t1pks-nucleoside:2,terpene-t1pks-nrps:2,transatpks-otherks:2,None:1,butyrolactone-t1pks-lassopeptide:1,lantipeptide-t1pks:1,nrps:1,oligosaccharide-t1pks-otherks-amglyccycl-nrps:1,phosphonate-t1pks-butyrolactone-ladderane:1,t1pks-butyrolactone:1,t1pks-phenazine:1,t1pks-terpene:1,t1pks-terpene-nrps:1,terpene-t1pks:1	ketoacyl-synt_c27:0.226,Ketoacyl-synt_C_c46;KAsynt_C_assoc:0.126,p450_c5:0.074,PP-binding_c13;ketoacyl-synt_c8;Ketoacyl-synt_C_c2;KAsynt_C_assoc;Acyl_transf_1_c11:0.068,ketoacyl-synt_c58;Ketoacyl-synt_C_c50;KAsynt_C_assoc;Acyl_transf_1_c15;PS-DH_c17;Methyltransf_12_c14;ADH_N_c13;ADH_zinc_N_c54;adh_short_c9;PP-binding_c58:0.06,Thioesterase_c22:0.059,ketoacyl-synt_c8;Ketoacyl-synt_C_c2;KAsynt_C_ass…
80	125	BGC0001379,BGC0001370,BGC0001437,BGC0001710	Proteobacteria:68,Actinobacteria:36,Firmicutes:14,Bacteroidota:3,NA:3,Cyanobacteria:1	other:32,nrps:23,t1pks:8,terpene:6,t1pks-nrps:5,arylpolyene:4,t3pks:4,None:3,acyl_amino_acids:3,hserlactone-nrps:3,phosphonate:3,thiopeptide:3,arylpolyene-ladderane:2,ectoine:2,hserlactone:2,ladderane:2,lantipeptide:2,bacteriocin-nrps:1,bacteriocin-t1pks-nrps:1,bacteriocin-terpene:1,hserlactone-terpene:1,hserlactone-transatpks:1,indole:1,lassopeptide:1,linaridin:1,nrps-siderophore:1,nrps-t1pks-la…	GCV_T;GCV_T_C:0.273,AA_kinase_c19:0.126,GDC-P;Aminotran_5_c63:0.102,OTCace_N;OTCace:0.074,SHMT:0.061,Amidinotransf:0.058,GATase_c29:0.033,Anth_synt_I_N;Chorismate_bind_c1:0.032,NadA:0.025,TPP_enzyme_N_c36;TPP_enzyme_M;TPP_enzyme_C_c40:0.025
81	65	BGC0002011,BGC0000949,BGC0000288,BGC0000721,BGC0001379,BGC0000432	Actinobacteria:37,Proteobacteria:12,NA:7,Firmicutes:6,Bacteroidota:3	nrps:30,None:5,t1pks-nrps:4,transatpks-nrps:4,t1pks:3,arylpolyene-nrps:2,cf_putative:2,hserlactone-nrps:2,other:2,amglyccycl:1,amglyccycl-nrps:1,arylpolyene-ladderane:1,arylpolyene-ladderane-otherks-t1pks-nrps:1,bacteriocin-nrps:1,hserlactone:1,lassopeptide:1,nucleoside:1,t2pks-otherks:1,terpene-nrps:1,transatpks-otherks:1	Carbam_trans_N:0.432,ketoacyl-synt_c8;Ketoacyl-synt_C_c2;KAsynt_C_assoc;Acyl_transf_1_c4:0.065,Abhydrolase_1_c2:0.051,APH:0.044,TauD_c39:0.041,PIG-L:0.041,AMP-binding_c26;AMP-binding_C_c31:0.031,Abhydrolase_1_c20:0.026,AMP-binding_c26;AMP-binding_C_c31;PP-binding_c6:0.026,Aminotran_1_2_c23:0.025
82	6		Actinobacteria:6	t3pks-terpene:4,bacteriocin-nrps:1,other:1	Peptidase_S8_c26:0.142,Oxidored_FMN_c36;Pyr_redox_2_c4:0.073,Fucose_iso_N1;Fucose_iso_C:0.068,UbiA:0.063,SQS_PSY_c24;Amino_oxidase_c23:0.05,Cys_Met_Meta_PP_c54:0.039,FA_desaturase:0.037,FGGY_N;FGGY_C:0.029,Oxidored_FMN_c2:0.025,Proton_antipo_N_c13:0.023
83	64		Actinobacteria:33,Bacteroidota:20,Proteobacteria:9,Firmicutes:2	terpene:36,nrps:16,terpene-nrps:2,arylpolyene:1,butyrolactone-nrps:1,butyrolactone-t1pks:1,ladderane-terpene-nrps:1,nrps-otherks:1,t2pks:1,t3pks:1,t3pks-t1pks:1,terpene-t1pks:1,thiopeptide-t1pks-terpene-nrps:1	B12-binding_c14:0.355,F420_ligase:0.078,Peptidase_M10:0.076,NUDIX:0.071,Glyco_transf_9:0.04,Amidohydro_1:0.028,GGDEF:0.021,Acyltransferase:0.02,Pribosyltran:0.02,Epimerase_c29:0.019
84	52		Actinobacteria:25,Proteobacteria:12,Firmicutes:11,Cyanobacteria:2,Spirochaetes:1,Bacteroidota:1	arylpolyene:12,nrps:10,terpene:7,lantipeptide:5,t1pks-nrps:5,other:4,acyl_amino_acids:3,sactipeptide:2,resorcinol:1,t1pks-butyrolactone:1,t1pks-terpene-otherks:1,t3pks:1	Fer4_7:0.171,Acetyltransf_1_c29:0.17,Glycos_transf_2_c10:0.113,GAF_3:0.091,ketoacyl-synt_c59;Ketoacyl-synt_C_c8:0.068,ADH_zinc_N_c2:0.038,Bac_luciferase:0.036,Epimerase_c63:0.027,FMN_red:0.023,Aldo_ket_red:0.021
85	119	BGC0000018,BGC0000038,BGC0000053,BGC0001662,BGC0001932,BGC0000144,BGC0001533,BGC0000137,BGC0000102,BGC0002033,BGC0001658,BGC0001931,BGC0000021,BGC0000059,BGC0002032,BGC0000052,BGC0000106,BGC0000096,BGC0000047,BGC0001396,BGC0001812,BGC0001830	Actinobacteria:96,NA:17,Firmicutes:6	t1pks:52,t1pks-nrps:18,None:14,other:6,t1pks-butyrolactone:6,terpene:3,butyrolactone-t1pks:2,oligosaccharide-t1pks-nrps:2,siderophore-t1pks-nrps:2,bacteriocin-t1pks:1,butyrolactone-siderophore-t1pks-otherks:1,butyrolactone-t1pks-lassopeptide:1,butyrolactone-t1pks-nrps:1,ectoine-t2pks-t1pks-lantipeptide-butyrolactone-nr ps:1,lantipeptide-t1pks:1,lantipeptide-t1pks-nrps:1,nrps-t1pks-siderophore:1,s…	Docking;ketoacyl-synt_c8;Ketoacyl-synt_C_c2;KAsynt_C_assoc;Acyl_transf_1_c11;PS-DH_c3;adh_short_c9;PP-binding_c13:0.11,Thioesterase_c22:0.097,HAD_2_c3:0.085,Docking;ketoacyl-synt_c8;Ketoacyl-synt_C_c2;KAsynt_C_assoc;Acyl_transf_1_c4;adh_short_c9;PP-binding_c13:0.074,Docking;ketoacyl-synt_c8;Ketoacyl-synt_C_c2;KAsynt_C_assoc;Acyl_transf_1_c4:0.066,ketoacyl-synt_c8;Ketoacyl-synt_C_c2;KAsynt_C_assoc…
86	110	BGC0001123,BGC0001044,BGC0001193,BGC0000993	Proteobacteria:58,Actinobacteria:30,NA:12,Firmicutes:6,Cyanobacteria:2,Bacteroidota:2	arylpolyene:46,nrps:19,terpene:6,cf_putative:5,other:5,t3pks:5,None:4,bacteriocin:3,t1pks-nrps:3,bacteriocin-arylpolyene:2,acyl_amino_acids:1,bacteriocin-phenazine-t1pks-otherks-nrps:1,butyrolactone-nrps:1,hserlactone-butyrolactone-nrps:1,ladderane-t1pks-nrps:1,lantipeptide:1,lantipeptide-nrps:1,lantipeptide-terpene:1,linaridin-ladderane-t1pks-otherks-nrps:1,nrps-t1pks-otherks:1,resorcinol:1,t1pk…	Pyr_redox_2_c14:0.426,Thioesterase_c18:0.122,CoA_binding_2;ATP-grasp_5;Acetyltransf_3_c1:0.117,Aldo_ket_red:0.075,CBS:0.066,DPPIV_N;Peptidase_S9:0.044,NUDIX:0.04,DJ-1_PfpI:0.014,DAO:0.011,AMP-binding_c12;AMP-binding_C_c60;PP-binding_c4;Condensation_c17;Condensation_c11;AMP-binding_c71;AMP-binding_C_c36;PP-binding_c65;NAD_binding_4_c21:0.01
87	174	BGC0001484	Actinobacteria:89,Proteobacteria:51,Firmicutes:24,Cyanobacteria:3,Verrucomicrobia:2,Aquificae:2,Armatimonadetes:1,Tenericutes:1,NA:1	other:40,terpene:36,nrps:21,t3pks:16,hserlactone:8,arylpolyene:7,t1pks:7,t1pks-nrps:6,hserlactone-acyl_amino_acids:5,bacteriocin:4,lassopeptide:4,sactipeptide:4,thiopeptide:3,butyrolactone-nrps:2,lantipeptide:2,None:1,bacteriocin-lantipeptide:1,ectoine:1,ectoine-bottromycin:1,hserlactone-lassopeptide:1,t2pks:1,transatpks:1,transatpks-ectoine-otherks:1,transatpks-nrps:1	His_biosynth:0.279,PEP-utilisers_N;PEP-utilizers;PEP-utilizers_C:0.14,PRA-CH:0.116,IGPD:0.116,GATase_c28:0.054,PfkB:0.05,Abhydrolase_5:0.043,ketoacyl-synt_c68;Ketoacyl-synt_C_c16;KAsynt_C_assoc;Acyl_transf_1_c37;PS-DH_c47;adh_short_c9;PP-binding_c13:0.04,NUDIX:0.036,Aminotran_1_2_c41:0.036
88	5		Actinobacteria:5	t1pks-nrps:3,melanin-t1pks-nrps:1,terpene-t1pks-nrps:1	polyprenyl_synt_c14;Terpene_synth_C_c10:0.095,AMP-binding_c3;AMP-binding_C_c61:0.067,Aminotran_5_c17:0.061,adh_short_C2:0.051,Flavin_Reduct:0.045,adh_short_c15:0.039,ketoacyl-synt_c32:0.035,p450_c5:0.032,PP-binding_c15:0.03,FMN_dh:0.027
89	101	BGC0000700	Actinobacteria:68,Proteobacteria:15,Firmicutes:12,Bacteroidota:3,NA:3	nrps:22,terpene:12,other:9,t1pks:7,melanin-terpene:6,hserlactone:4,t2pks-otherks:4,bacteriocin-nrps:3,lantipeptide:3,cf_putative:2,hserlactone-terpene:2,t1pks-butyrolactone:2,t1pks-nrps:2,None:1,PUFA-otherks:1,arylpolyene-nrps:1,bacteriocin:1,bacteriocin-t1pks-nrps:1,bacteriocin-terpene:1,blactam:1,lantipeptide-otherks:1,lantipeptide-t1pks:1,lantipeptide-t1pks-nrps:1,lassopeptide:1,nrps-lantipept…	Abhydrolase_1_c9:0.419,Glyoxalase_c17:0.185,Epimerase_c42:0.043,Aldo_ket_red:0.04,Amino_oxidase_c13:0.035,Lactamase_B:0.025,Beta-lactamase:0.025,Nitroreductase_c17:0.018,NAD_binding_10:0.018,WES_acyltransf:0.018
90	41		Proteobacteria:22,Actinobacteria:11,NA:8	t1pks:18,t1pks-nrps:17,hserlactone-t1pks-nrps:1,melanin-t1pks:1,nrps:1,t1pks-terpene-nrps:1,terpene-t1pks-nrps:1,transatpks-t1pks-nrps:1	ketoacyl-synt_c77;Ketoacyl-synt_C_c27;KAsynt_C_assoc;Acyl_transf_1_c34;PP-binding_c54;adh_short_c9;PS-DH_c29:0.075,Acyl-CoA_dh_M;Acyl-CoA_dh_1_c41:0.068,CMD:0.055,Methyltransf_12_c18:0.041,Condensation_c2;AMP-binding_c26;AMP-binding_C_c23;PP-binding_c6:0.04,Flavin_Reduct:0.04,2OG-Fe_Oxy_2:0.039,Trp_dioxygenase:0.036,4HBT_c18:0.035,SCP2:0.034
91	190		Actinobacteria:163,Bacteroidota:12,Deinococcus-Thermus:6,Verrucomicrobia:4,Spirochaetes:3,Firmicutes:1,Acidobacteria:1	t3pks:178,t3pks-terpene:5,t3pks-nrps:3,bacteriocin-nrps:1,bacteriocin-t3pks:1,lantipeptide:1,t3pks-siderophore:1	Methyltransf_11_c55:0.194,FAD_binding_3_c26:0.168,Chal_sti_synt_N_c7;Chal_sti_synt_C_c9:0.164,UbiA:0.053,Glyco_transf_4_c26;Glycos_transf_1_c22:0.047,FMN_red:0.04,ClpB_D2-small:0.027,DJ-1_PfpI:0.023,RibD_C:0.021,Pribosyltran:0.02
92	194	BGC0001441,BGC0000240	Proteobacteria:93,Actinobacteria:61,Firmicutes:21,NA:7,Bacteroidota:5,Cnidaria:3,Cyanobacteria:2,Mollusca:1,Deinococcus-Thermus:1	nrps:101,t1pks-nrps:17,other:12,arylpolyene:8,terpene:7,t2pks:6,bacteriocin:5,hserlactone-acyl_amino_acids:5,t1pks:5,t3pks:3,None:2,acyl_amino_acids:2,hserlactone:2,lassopeptide:2,phosphonate:2,sactipeptide:2,t2pks-nrps:2,PUFA-otherks:1,amglyccycl-phenazine-otherks-t1pks-nrps:1,bacteriocin-lantipeptide:1,bacteriocin-nrps:1,cf_putative:1,indole-lantipeptide-nrps:1,oligosaccharide:1,phenazine:1,t1p…	Condensation_c2:0.249,Aconitase:0.236,Aconitase_C:0.22,CCP_MauG;Cytochrom_C:0.12,Iso_dh:0.046,HMGL-like;LeuA_dimer:0.023,FA_desaturase:0.011,adh_short_C2:0.009,Glyco_hydro_97;GH97_C:0.007,Pyr_redox_2_c31;Pyr_redox_dim:0.007
93	79		Proteobacteria:50,Actinobacteria:25,Bacteroidota:2,Streptophyta:2	nrps:27,other:14,t1pks:5,t3pks:5,hserlactone:4,acyl_amino_acids:3,resorcinol:3,t1pks-nrps:3,arylpolyene:2,terpene:2,terpene-nrps:2,bacteriocin-nrps:1,ectoine-arylpolyene-nrps:1,hserlactone-t1pks-nrps:1,ladderane:1,nrps-t1pks-otherks:1,otherks-nrps:1,phosphonate-nrps:1,t3pks-nrps:1,transatpks-nrps:1	Fer4_11:0.337,Se-cys_synth_N:0.111,Molybdopterin;Molydop_binding:0.076,ACP_syn_III_c50;ACP_syn_III_C_c37:0.068,Molybdop_Fe4S4:0.058,3HCDH_N;3HCDH:0.058,Peptidase_M23;SH3_3:0.05,Abhydrolase_3:0.042,DAO:0.034,PP-binding_c39;Condensation_c27:0.026
94	123	BGC0000365	Actinobacteria:119,Streptophyta:3,NA:1	t1pks-nrps:58,nrps:37,t1pks:22,t3pks-t1pks:2,None:1,otherks-nrps:1,siderophore-nrps:1,terpene-nrps:1	Condensation_c37:0.525,ketoacyl-synt_c27;Ketoacyl-synt_C_c61;KAsynt_C_assoc;Acyl_transf_1_c37;PS-DH_c17;ADH_N_c33;ADH_zinc_N_c64;adh_short_c9;PP-binding_c67:0.166,AMP-binding_c16:0.098,Radical_SAM_c27:0.075,FAD_binding_9;SIP:0.053,IMS_c33:0.013,Glycos_transf_2_c13:0.009,Pribosyltran:0.006
95	25		Firmicutes:8,Proteobacteria:8,Actinobacteria:7,Cyanobacteria:2	nrps:11,other:4,terpene:2,arylpolyene:1,bacteriocin:1,lantipeptide:1,otherks-t1pks-nrps:1,siderophore:1,t1pks-nrps:1,t2pks-otherks-t1pks-nrps:1,t3pks:1	PepSY:0.554,ADH_N_assoc;ADH_N_c34;ADH_zinc_N_c4:0.096,Condensation_c18;AMP-binding_c3;AMP-binding_C_c23;PP-binding_c4:0.036,AMP-binding_c40;PP-binding_c46:0.036,Polyketide_cyc:0.035,ketoacyl-synt_c40;Ketoacyl-synt_C_c39;KAsynt_C_assoc;Acyl_transf_1_c18;adh_short_c9;PP-binding_c37:0.022,AMP-binding_c40;PP-binding_c8:0.021,PfkB:0.021,Aldo_ket_red:0.02,Thioesterase_c1:0.02
96	66		Actinobacteria:53,Proteobacteria:7,Bacteroidota:3,Firmicutes:2,Streptophyta:1	terpene-nrps:30,nrps:17,terpene:5,terpene-lassopeptide-nrps:3,other:2,terpene-nrps-butyrolactone-otherks:2,acyl_amino_acids:1,arylpolyene-resorcinol:1,lantipeptide:1,otherks-terpene-nrps:1,t1pks:1,t3pks-terpene:1,terpene-t1pks-nrps:1	Peptidase_M13_N;Peptidase_M13:0.131,ECH_1_c11:0.101,Methyltransf_25_c14:0.086,SnoaL_2_c10:0.07,GDE_C:0.067,Esterase:0.055,Lycopene_cycl:0.045,Aldedh:0.043,AMP-binding_c5;AMP-binding_C_c2:0.04,Peptidase_M23:0.036
97	15		Firmicutes:14,Actinobacteria:1	t1pks-nrps:10,nrps:2,bacteriocin-lassopeptide-nrps:1,lantipeptide-nrps:1,transatpks-nrps:1	Nitroreductase_c4:0.096,Abhydrolase_1_c54:0.075,Glyco_hydro_46:0.068,Beta-lactamase:0.064,Peptidase_C13:0.048,Thioesterase_c20:0.047,Condensation_c2;AMP-binding_c12;AMP-binding_C_c18;PP-binding_c4:0.041,ACPS_c14:0.035,Glyoxalase_c8:0.034,Glyoxalase_4:0.034
98	23		Proteobacteria:20,Streptophyta:2,Actinobacteria:1	nrps:10,bacteriocin-nrps:3,t1pks-nrps:3,t1pks:2,terpene:2,lantipeptide-resorcinol:1,other:1,phosphonate:1	DHquinase_II:0.391,CoA_transf_3:0.048,MaoC_dehydratas:0.046,ApbA;ApbA_C:0.043,Shikimate_dh_N;Shikimate_DH:0.043,2OG-FeII_Oxy_2:0.042,Esterase:0.037,Glyoxalase_c12:0.031,adh_short_C2:0.026,Chorismate_bind_c14:0.025
99	22		Proteobacteria:11,Actinobacteria:11	cyanobactin:9,nrps:8,t1pks:2,bacteriocin-terpene-nrps:1,t1pks-nrps:1,terpene:1	Pec_lyase_C_c1:0.155,4HBT_c37:0.075,KR_c73:0.066,Formyl_trans_N;Formyl_trans_C;AMP-binding_c3;Bac_luciferase;AMP-binding_c76;AMP-binding_C_c23;PP-binding_c5:0.054,Aminotran_1_2_c50:0.037,Pyridoxal_deC:0.034,Polyketide_cyc2:0.034,FAD_binding_2:0.028,Ferritin:0.028,GATase_3:0.028
100	31		Actinobacteria:31	t1pks-nrps:27,t2pks-otherks:4	ketoacyl-synt_c7;Ketoacyl-synt_C_c7;KAsynt_C_assoc;Acyl_transf_1_c7;adh_short_c9;PS-DH_c8;PP-binding_c14:0.064,NUDIX:0.046,2-oxoacid_dh;E1_dh;Transket_pyr:0.044,TauD_c3:0.042,ADH_N_c24;ADH_zinc_N_c2:0.041,Lant_dehydr_N:0.039,Thioesterase_c1;Lant_dehydr_N:0.038,Condensation_c25;AMP-binding_c3;AMP-binding_C_c23;PP-binding_c4;Thioesterase_c39:0.038,Methyltransf_25_c18:0.033,GGDEF:0.032
101	63	BGC0000951,BGC0000950	Actinobacteria:43,Streptophyta:6,Proteobacteria:5,Cyanobacteria:4,Firmicutes:3,NA:2	nrps:32,t3pks:6,other:3,hserlactone:2,lassopeptide:2,otherks-phenazine:2,None:1,acyl_amino_acids:1,indole:1,lantipeptide:1,lantipeptide-nrps:1,melanin-butyrolactone-t2pks:1,melanin-lantipeptide-nrps:1,melanin-nrps:1,phosphonate:1,t1pks:1,t1pks-nrps:1,t3pks-lantipeptide:1,terpene:1,terpene-nrps:1,terpene-siderophore:1,thiopeptide-terpene-nrps:1	Dynamin_N:0.466,Aminotran_3_c4:0.033,PALP:0.03,AMP-binding_c3;AMP-binding_C_c31;PP-binding_c19;Thioesterase_c39:0.03,AMP-binding_c53;AMP-binding_C_c87:0.025,Pyr_redox_2_c7:0.023,GGDEF:0.021,ketoacyl-synt_c72;Ketoacyl-synt_C_c16;KAsynt_C_assoc;PS-DH_c12;PP-binding_c37;Thioesterase_c24:0.02,FAD_binding_4:0.019,Methyltransf_25_c6:0.018
102	7	BGC0001138,BGC0000873	Proteobacteria:3,NA:2,Firmicutes:1,Actinobacteria:1	None:2,t1pks-nrps:2,PUFA-otherks:1,t1pks:1,thiopeptide:1	Glycos_transf_1_c35:0.157,Aspzincin_M35:0.123,GFO_IDH_MocA_c29:0.067,AMP-binding_c28;AMP-binding_C_c68:0.053,HpcH_HpaI_c15:0.046,DegT_DnrJ_EryC1_c3:0.045,Acetyltransf_3_c8;Abhydrolase_3:0.041,Condensation_c2;AMP-binding_c26;AMP-binding_C_c60;PP-binding_c6;Condensation_c56;AMP-binding_c69;AMP-binding_c70;adh_short_c9;PP-binding_c67:0.028,CoA_transf_3:0.027,Flavin_Reduct:0.022
103	10		Actinobacteria:9,Firmicutes:1	t3pks:2,bacteriocin-lantipeptide:1,lantipeptide:1,nrps:1,t1pks-butyrolactone-nrps:1,t1pks-nrps:1,t1pks-terpene-nrps:1,terpene:1,transatpks-nrps:1	ECH_1_c19:0.126,Peptidase_S8_c54:0.098,Glyoxalase_c26;Glyoxalase_c33:0.085,p450_c5:0.072,ketoacyl-synt_c56;Ketoacyl-synt_C_c30:0.052,AMP-binding_c26;AMP-binding_C_c51:0.047,Sugar_tr:0.038,Bac_luciferase:0.034,Thioesterase_c1:0.033,Amidase:0.028
104	110	BGC0001474,BGC0001620,BGC0001485,BGC0001763,BGC0001546,BGC0001039,BGC0002023,BGC0000611,BGC0000655,BGC0000614,BGC0001471,BGC0000123,BGC0002007,BGC0001374,BGC0001784,BGC0001939,BGC0002019,BGC0000632	Actinobacteria:97,NA:11,Proteobacteria:2	terpene:28,nrps:15,None:9,oligosaccharide-terpene-nrps:9,other:7,thiopeptide:4,amglyccycl-otherks:3,t1pks:3,t1pks-nrps:3,cf_putative:2,lantipeptide-nrps:2,oligosaccharide-terpene-siderophore-nrps-transatp ks-otherks:2,terpene-nrps:2,terpene-oligosaccharide-t1pks-nrps:2,bacteriocin-lantipeptide:1,bacteriocin-siderophore:1,bacteriocin-terpene-transatpks-t1pks-nrps:1,butyrolactone:1,ladderane-terpen…	Aminotran_1_2_c42:0.136,p450_c5:0.09,Alpha-amylase;Alpha-amylase_C:0.054,Glyco_hydro_11:0.054,APH:0.054,UbiA:0.052,Aminotran_3_c3:0.051,polyprenyl_synt_c27:0.045,adh_short_C2:0.038,TauD_c14:0.037
105	30	BGC0000723,BGC0000722	Actinobacteria:25,NA:3,Bacteroidota:2	nrps:18,None:2,other:2,terpene-nrps:2,cf_putative:1,lantipeptide:1,t1pks:1,t1pks-amglyccycl:1,t1pks-otherks:1,thiopeptide-terpene-nrps:1	ADH_N_c18;ADH_zinc_N_c23:0.112,Aminotran_3_c4:0.059,p450_c5:0.053,ADH_N_c33;ADH_zinc_N_c61:0.048,FAD_binding_3_c23:0.042,Aldedh:0.042,CMD:0.041,ketoacyl-synt_c16;Ketoacyl-synt_C_c59:0.035,Glycos_transf_1_c16:0.033,DIOX_N_c17;2OG-FeII_Oxy_c21:0.03
106	7		Proteobacteria:3,Firmicutes:3,Cyanobacteria:1	other:3,t3pks:2,t1pks:1,t1pks-nrps:1	Glyoxalase_c64:0.113,Glyco_trans_1_4_c18:0.091,Condensation_c10;AMP-binding_c3;AMP-binding_C_c23;PP-binding_c5:0.063,TPP_enzyme_N_c10;TPP_enzyme_C_c12:0.038,Peptidase_M20:0.034,Chorismate_bind_c18:0.033,Condensation_c15;AMP-binding_c12;AMP-binding_C_c23;PP-binding_c22;Thioesterase_c11:0.032,AMP-binding_c16;PP-binding_c16;ketoacyl-synt_c40;Ketoacyl-synt_C_c39;KAsynt_C_assoc;Acyl_transf_1_c18:0.029…
107	53	BGC0001417,BGC0000165	Proteobacteria:28,Actinobacteria:18,Cyanobacteria:5,Firmicutes:1,NA:1	other:29,nrps:11,aminocoumarin:2,butyrolactone-otherks:2,None:1,butyrolactone:1,butyrolactone-amglyccycl-nrps:1,butyrolactone-t2pks-t1pks-otherks:1,hserlactone:1,lantipeptide-t1pks-otherks:1,t1pks-otherks:1,t3pks-butyrolactone:1,terpene:1	Aldo_ket_red:0.156,HAD_2_c11:0.154,p450_c5:0.052,ADH_N_c9;ADH_zinc_N_c61:0.048,UDPGT_c30:0.035,ketoacyl-synt_c8;Ketoacyl-synt_C_c2;KAsynt_C_assoc;Acyl_transf_1_c11;adh_short_c9;PP-binding_c13:0.026,Thioesterase_c22:0.024,3HCDH;3HCDH_N:0.023,Fer4_9;Nitroreductase_c14:0.021,Acyl_transf_3:0.019
108	103	BGC0000191,BGC0001073,BGC0000212,BGC0000238,BGC0001377,BGC0001815,BGC0001060,BGC0001804,BGC0001378,BGC0000611,BGC0000655,BGC0000207,BGC0001500	Actinobacteria:68,Proteobacteria:18,NA:8,Cyanobacteria:3,Firmicutes:3,Bacteroidota:2,Streptophyta:1	t1pks:15,nrps:10,None:8,t1pks-nrps:8,bacteriocin:6,other:5,t2pks:5,t2pks-otherks:4,arylpolyene:3,ectoine:3,t2pks-oligosaccharide:3,t3pks:3,thiopeptide:3,arylpolyene-nrps:2,thiopeptide-bacteriocin:2,arylpolyene-resorcinol:1,bacteriocin-t2pks-oligosaccharide:1,butyrolactone:1,butyrolactone-t2pks-t1pks-ectoine-nrps:1,indole:1,indole-terpene:1,ladderane:1,lantipeptide-otherks:1,lantipeptide-t1pks:1,o…	SnoaL:0.725,adh_short_C2:0.07,PP-binding_c4:0.043,AMP-binding_c28;AMP-binding_C_c37:0.027,Esterase:0.012,p450_c5:0.011,Molydop_binding:0.009,RibD_C:0.008,ketoacyl-synt_c27;Ketoacyl-synt_C_c16;KAsynt_C_assoc:0.006,ketoacyl-synt_c46;Ketoacyl-synt_C_c34:0.005
109	61	BGC0001339	Actinobacteria:45,Proteobacteria:11,Bacteroidota:3,NA:2	nrps:12,other:8,t1pks:4,bacteriocin:3,lantipeptide:3,t1pks-nrps:3,otherks:2,t1pks-otherks:2,t3pks:2,t3pks-terpene:2,None:1,bacteriocin-nrps:1,bacteriocin-t1pks:1,cf_putative:1,indole:1,lantipeptide-terpene:1,nucleoside-nrps:1,ppysks:1,t1pks-linaridin:1,t2pks:1,t2pks-butyrolactone-melanin:1,t2pks-nrps:1,t2pks-otherks-t1pks-phenazine:1,t2pks-t1pks:1,t3pks-nrps:1,terpene:1,terpene-nrps:1,terpene-oth…	Abhydrolase_6:0.581,Condensation_c15:0.115,ADH_N_c50;ADH_zinc_N_2:0.101,Aldo_ket_red:0.028,adh_short_c18:0.026,DJ-1_PfpI:0.021,p450_c5:0.019,Lactamase_B:0.016,Beta-lactamase:0.013,AMP-binding_c16:0.011
110	182	BGC0000992,BGC0000157,BGC0000904,BGC0000159,BGC0000158	Proteobacteria:82,Actinobacteria:80,Firmicutes:5,NA:5,Mollusca:3,Cnidaria:3,Deinococcus-Thermus:2,Streptophyta:1,Cyanobacteria:1	nrps:41,other:25,terpene:20,t3pks:19,t1pks-nrps:16,hserlactone:7,phosphonate:7,t2pks-otherks:6,None:5,t2pks:4,t1pks:3,hserlactone-nrps:2,lassopeptide-nrps:2,oligosaccharide-terpene-nrps:2,otherks:2,thiopeptide:2,amglyccycl-nrps:1,arylpolyene:1,bacteriocin:1,hserlactone-phenazine:1,lantipeptide:1,lantipeptide-nrps:1,lassopeptide:1,nucleoside:1,nucleoside-nrps:1,phosphonate-nrps:1,phosphonate-t3pks…	HMGL-like:0.419,CoA_transf_3:0.253,TauD_c32:0.073,Sugar_tr:0.029,Thioesterase_c22:0.023,ECH_1_c39:0.023,Amidohydro_1:0.023,NPCBM_assoc:0.023,AMP-binding_c10;AMP-binding_C_c41:0.017,adh_short_C2:0.011
111	20	BGC0001027	Actinobacteria:12,Proteobacteria:8	nrps:10,t1pks-nrps:6,terpene-nrps:2,acyl_amino_acids:1,lantipeptide-transatpks-otherks-nrps:1	GFO_IDH_MocA_c17:0.107,Glyco_hydro_9:0.106,Condensation_c6;AMP-binding_c12;AMP-binding_C_c31;PP-binding_c4;Condensation_c31:0.105,PP-binding_c39;Condensation_c27;AMP-binding_c39;AMP-binding_C_c30;PP-binding_c14:0.044,Acetyltransf_8:0.041,PP-binding_c39;Condensation_c27;AMP-binding_c39;AMP-binding_C_c30;PP-binding_c57:0.028,PALP:0.024,FAD_binding_9;SIP:0.023,ROK:0.022,Lactamase_B:0.021
112	147		Actinobacteria:91,Proteobacteria:33,Firmicutes:7,Bacteroidota:7,NA:4,Gemmatimonadetes:2,Tenericutes:1,Streptophyta:1,Chloroflexi:1	nrps:37,terpene:19,t2pks:13,t1pks:10,t1pks-nrps:9,t3pks:7,other:5,hserlactone:4,arylpolyene:3,bacteriocin:3,cf_putative:3,hserlactone-acyl_amino_acids:3,lantipeptide:3,t1pks-otherks:3,amglyccycl:2,bacteriocin-nrps:2,otherks:2,phosphonate:2,acyl_amino_acids:1,bacteriocin-lassopeptide-nrps:1,butyrolactone-t3pks-terpene-otherks:1,fused-cf_saccharide:1,ladderane:1,lantipeptide-nrps:1,lassopeptide-nrp…	FAD_binding_4;FAD-oxidase_C:0.431,APH_6_hur:0.159,Acetyltransf_1_c18:0.078,ADH_N_c33;ADH_zinc_N_c42:0.068,DAO:0.044,NUDIX:0.038,Aminotran_3_c14:0.036,Aldedh:0.031,NAD_binding_8_c62:0.014,Peptidase_M20:0.01
113	196		Proteobacteria:104,Actinobacteria:71,Firmicutes:16,Bacteroidota:2,NA:1,Cyanobacteria:1,Nitrospirae:1	nrps:74,other:26,t1pks-nrps:22,terpene:17,bacteriocin-nrps:10,t1pks:6,t3pks:6,PUFA-otherks:4,hserlactone:4,hserlactone-nrps:3,melanin-nrps:3,lantipeptide:2,siderophore:2,acyl_amino_acids-t1pks-nrps:1,arylpolyene:1,bacteriocin-phosphonate-nrps:1,butyrolactone:1,cf_saccharide-siderophore:1,ladderane:1,lantipeptide-terpene:1,otherks:1,phosphonate-nrps:1,resorcinol:1,siderophore-nrps:1,t2pks:1,t2pks-…	Penicil_amidase:0.351,KduI:0.097,TPP_enzyme_N_c65;TPP_enzyme_M;TPP_enzyme_C_c33:0.067,PfkB:0.06,AP_endonuc_2:0.048,Thioredoxin_c8:0.048,Aldedh:0.035,Carbam_trans_N:0.032,IMS_c25:0.031,GFO_IDH_MocA_c3;GFO_IDH_MocA_C:0.025
114	42		Actinobacteria:21,Proteobacteria:18,Cyanobacteria:1,Firmicutes:1,NA:1	hserlactone:9,nrps:7,t1pks-otherks:6,t1pks:5,butyrolactone:4,terpene:2,arylpolyene-nrps:1,butyrolactone-t2pks-t1pks-otherks:1,hserlactone-acyl_amino_acids:1,lantipeptide-cyanobactin:1,nrps-t1pks-otherks:1,nucleoside:1,otherks-ladderane:1,siderophore:1,t1pks-nrps:1	adh_short_c38:0.699,PhyH_c30:0.051,Condensation_c2;AMP-binding_c3;AMP-binding_C_c23;PP-binding_c6;Thioesterase_c10:0.033,3HCDH_N;3HCDH;F420_oxidored:0.03,PALP;ATPgrasp_N;ATP-grasp_4:0.03,GFO_IDH_MocA_c3;GFO_IDH_MocA_C:0.026,Condensation_c6;AMP-binding_c3;AMP-binding_C_c31;PP-binding_c6:0.022,PP-binding_c32;Condensation_c17:0.012,AMP-binding_c26;AMP-binding_C_c31:0.01,UDPGT_c13:0.009
115	117		Proteobacteria:56,Firmicutes:29,Actinobacteria:20,Bacteroidota:9,Cyanobacteria:3	transatpks-nrps:24,transatpks:22,transatpks-otherks:18,nrps:13,transatpks-otherks-nrps:6,otherks:4,arylpolyene:2,hserlactone-transatpks:2,nrps-transatpks-otherks:2,otherks-nrps:2,acyl_amino_acids-t1pks-nrps:1,bacteriocin-t1pks-nrps:1,bacteriocin-transatpks-nrps:1,bacteriocin-transatpks-t1pks-otherks-nrps:1,lantipeptide-transatpks-nrps:1,lantipeptide-transatpks-otherks:1,nrps-transatpks-t1pks-othe…	adh_short_c9:0.156,PP-binding_c20:0.143,KAsynt_C_assoc:0.099,PS-DH_c7:0.079,ketoacyl-synt_c28:0.072,PP-binding_c16;ketoacyl-synt_c19:0.058,PP-binding_c16:0.05,Ketoacyl-synt_C_c10;KAsynt_C_assoc:0.044,Acyl_transf_1_c22:0.037,Acyl_transf_1_c49:0.031
116	71	BGC0001972,BGC0001973	Actinobacteria:39,Proteobacteria:26,Firmicutes:3,Bacteroidota:2,NA:1	nrps:12,t1pks-nrps:6,t3pks:6,other:5,terpene:4,bacteriocin-t1pks-nrps:3,phosphonate:3,thiopeptide:3,acyl_amino_acids:2,arylpolyene:2,bacteriocin:2,bacteriocin-lantipeptide:2,bacteriocin-lantipeptide-siderophore:2,bacteriocin-t3pks:2,lantipeptide:2,otherks:2,t3pks-t1pks-nrps:2,bacteriocin-terpene-nrps:1,cf_saccharide:1,hserlactone:1,indole:1,lantipeptide-t1pks-nrps:1,lassopeptide:1,otherks-t1pks-n…	XdhC_CoxI;XdhC_C:0.599,ketoacyl-synt_c46;Ketoacyl-synt_C_c45:0.063,Amidohydro_1:0.051,SnoaL_2_c40:0.05,DJ-1_PfpI:0.041,PP-binding_c9:0.031,NTP_transf_3_c27:0.021,Lactamase_B:0.02,LYTB;UbiA:0.019,Pyr_redox_2_c7:0.019
117	105	BGC0001429,BGC0001431,BGC0001850,BGC0001675,BGC0001848,BGC0001580	Firmicutes:69,Actinobacteria:24,Proteobacteria:10,NA:2	nrps:72,t1pks-nrps:6,other:4,terpene:4,t1pks:3,t3pks:3,None:2,arylpolyene:1,bacteriocin-t3pks-lantipeptide-nrps:1,bottromycin:1,ectoine:1,furan:1,hserlactone:1,indole-lassopeptide:1,lantipeptide:1,t2pks:1,terpene-nrps:1,transatpks-t1pks-nrps:1	Abhydrolase_1_c28:0.379,Acetyltransf_2:0.304,PUD;CBM_48;Alpha-amylase:0.097,Glyoxalase_c45:0.062,ADH_N_c26;ADH_zinc_N_c23:0.034,Abhydrolase_3:0.02,PP-binding_c15:0.019,CMD:0.018,AMP-binding_c23;AMP-binding_C_c13:0.012
118	156	BGC0000914,BGC0000315,BGC0000345,BGC0001829,BGC0001370	Actinobacteria:140,NA:8,Proteobacteria:8	t3pks:39,nrps:24,t1pks:14,terpene:12,t1pks-nrps:8,butyrolactone:6,None:5,butyrolactone-otherks:3,butyrolactone-t1pks:3,lantipeptide:3,other:3,t1pks-butyrolactone:3,lantipeptide-terpene:2,t1pks-butyrolactone-nrps:2,t3pks-nrps:2,terpene-nrps:2,bacteriocin-butyrolactone-otherks:1,bacteriocin-cf_fatty_acid:1,butyrolactone-lassopeptide-otherks:1,butyrolactone-nrps:1,butyrolactone-otherks-t1pks-nrps:1,…	ACP_syn_III_c33;ACP_syn_III_C_c38:0.184,ketoacyl-synt_c56;Ketoacyl-synt_C_c13:0.125,Acetyltransf_3_c2:0.1,Acyl-CoA_dh_1_c8;ACOX:0.086,p450_c5:0.073,Reprolysin_5:0.053,Inhibitor_I9;Peptidase_S8_c18:0.05,PP-binding_c9:0.047,PfkB:0.042,Chal_sti_synt_N_c11;Chal_sti_synt_C_c13:0.041
119	107		Actinobacteria:82,Proteobacteria:19,Firmicutes:3,Streptophyta:2,NA:1	nrps:41,lantipeptide:11,other:11,terpene:8,bacteriocin:4,t1pks-nrps:4,t3pks-nrps:4,arylpolyene:3,lantipeptide-arylpolyene:3,t3pks:3,arylpolyene-nrps:2,bacteriocin-lantipeptide:1,butyrolactone-t1pks-nucleoside-nrps:1,hserlactone:1,lantipeptide-arylpolyene-ladderane:1,lantipeptide-cf_fatty_acid -arylpolyene-ladderane:1,lantipeptide-t1pks:1,nrps-ladderane:1,resorcinol:1,t1pks-arylpolyene-ladderane:1…	Sugar_tr:0.111,GATase_7_c2;Asn_synthase_c3:0.108,Pyr_redox_2_c16:0.1,Aldedh:0.096,Acetyltransf_3_c22:0.066,RibD_C:0.065,Bac_luciferase:0.057,adh_short_C2:0.056,Flavin_Reduct:0.056,Acetyltransf_1_c1;RimK:0.051
120	19	BGC0001975,BGC0000429	Actinobacteria:18,NA:1	ectoine-arylpolyene-t1pks-nrps-butyrolactone-ladd erane:6,ladderane-arylpolyene-nrps:4,nrps-arylpolyene-ladderane:4,ladderane-terpene-arylpolyene-nrps:2,None:1,arylpolyene-ladderane:1,indole-nrps:1	ketoacyl-synt_c16;Ketoacyl-synt_C_c15:0.093,Condensation_c2;AMP-binding_c26;AMP-binding_C_c31;PP-binding_c23:0.072,ketoacyl-synt_c16;Ketoacyl-synt_C_c53:0.053,Carboxyl_trans:0.052,polyprenyl_synt_c14:0.051,FabA_c5:0.041,Flavin_Reduct:0.041,Thioesterase_c22:0.04,p450_c5:0.04,Amino_oxidase_c4:0.037
121	42		Proteobacteria:23,Actinobacteria:12,Firmicutes:5,Streptophyta:2	nrps:17,bacteriocin:8,t1pks:7,t3pks:4,t1pks-nrps:3,arylpolyene:1,hserlactone-nrps-arylpolyene-ladderane:1,otherks:1	ArsC:0.66,NTP_transf_3_c3:0.064,Glyco_hydro_42:0.062,GFO_IDH_MocA_c2:0.048,AhpC-TSA:0.034,Condensation_c21;AMP-binding_c12:0.021,Pribosyltran_N;Pribosyl_synth:0.019,AMP-binding_c16:0.017,p450_c5:0.012,ROK:0.008
122	100	BGC0000651,BGC0000047,BGC0000021,BGC0001183,BGC0000210,BGC0000102,BGC0000035,BGC0001396,BGC0000769,BGC0000362,BGC0000363	Actinobacteria:77,NA:10,Proteobacteria:5,Bacteroidota:3,Firmicutes:2,Cyanobacteria:2,Verrucomicrobia:1	nrps:44,t1pks-nrps:15,None:10,other:6,t1pks:6,t1pks-otherks:4,otherks:2,t2pks-siderophore:2,t3pks:2,transatpks:2,butyrolactone-t1pks-nrps:1,ladderane-arylpolyene-nrps:1,nrps-t1pks-otherks:1,t2pks:1,terpene:1,terpene-t1pks-otherks:1,thiopeptide-t1pks:1	TylF:0.318,Glyco_hydro_127:0.212,Glyco_transf_28;UDPGT_c50:0.095,Methyltransf_13;Methyltransf_11_c23;Methyltransf_14:0.038,Beta-lactamase:0.037,Epimerase_c16:0.034,Acyl_transf_3:0.033,NTP_transferase:0.03,FA_desaturase:0.029,Methyltransf_24:0.019
123	412	BGC0001657	Proteobacteria:347,Actinobacteria:16,Firmicutes:13,Bacteroidota:12,Streptophyta:12,NA:6,Cyanobacteria:4,Aquificae:1,Verrucomicrobia:1	terpene:319,arylpolyene:18,other:12,nrps:9,t3pks:9,t1pks:5,lantipeptide:4,resorcinol:4,t1pks-nrps:4,acyl_amino_acids:3,bacteriocin:3,arylpolyene-ladderane:2,hserlactone:2,phosphonate:2,None:1,acyl_amino_acids-ladderane:1,cf_putative:1,ectoine:1,hserlactone-acyl_amino_acids:1,hserlactone-arylpolyene:1,hserlactone-terpene:1,ladderane:1,lantipeptide-arylpolyene:1,lantipeptide-nrps:1,microviridin:1,o…	Peptidase_M23:0.48,GIDA:0.178,SurE:0.155,PCMT:0.124,SQS_PSY_c18:0.01
124	73		Actinobacteria:56,Proteobacteria:14,Firmicutes:2,Streptophyta:1	nrps:32,other:14,t1pks-nrps:5,terpene:4,bacteriocin:2,arylpolyene:1,bacteriocin-nrps:1,hserlactone:1,lantipeptide:1,lantipeptide-t3pks-bottromycin-t1pks-nrps:1,lantipeptide-terpene:1,nrps-siderophore:1,oligosaccharide:1,otherks:1,resorcinol:1,t1pks:1,t2pks:1,t3pks:1,t3pks-t1pks-nrps:1,terpene-nrps:1,thiopeptide:1	ADH_N_c4;ADH_zinc_N_c19:0.188,ABM_c9:0.156,Fer4;Pyr_redox_2_c26:0.12,Phenol_Hydrox:0.105,MmoB_DmpM:0.066,Beta-lactamase:0.048,Fer2;FAD_binding_6;NAD_binding_1:0.046,Cpn60_TCP1:0.029,Amidohydro_2:0.026,3HCDH_N;3HCDH:0.025
125	604	BGC0001428,BGC0001426,BGC0001421,BGC0001427,BGC0001423,BGC0001424,BGC0001425,BGC0001422,BGC0001823	Actinobacteria:557,Proteobacteria:29,Streptophyta:9,Bacteroidota:6,Firmicutes:2,NA:1	other:500,nrps:29,terpene:11,t3pks:9,t1pks:6,butyrolactone:5,ectoine:4,lantipeptide:4,t1pks-nrps:4,bacteriocin:2,bacteriocin-butyrolactone:2,bacteriocin-nrps:2,bacteriocin-terpene:2,lantipeptide-terpene:2,t1pks-otherks:2,thiopeptide:2,None:1,acyl_amino_acids:1,amglyccycl:1,amglyccycl-nrps:1,arylpolyene:1,bacteriocin-t2pks:1,ectoine-nrps:1,indole:1,indole-terpene:1,lassopeptide:1,nrps-t1pks-otherk…	Peptidase_M1:0.405,AMP-binding_c57;AMP-binding_C_c31;PP-binding_c6:0.382,HD;HD_assoc:0.074,ACPS_c7:0.049,Amidase:0.02,CMD:0.009,ROK:0.009
126	34		Actinobacteria:22,Firmicutes:10,Bacteroidota:1,Proteobacteria:1	nrps:14,t1pks-nrps:6,bacteriocin:3,t3pks-nrps:3,other:2,sactipeptide:2,t1pks-otherks:1,t3pks:1,terpene:1,transatpks-otherks-nrps:1	Glyco_hydro_25:0.498,Nitroreductase_c22;Nitroreductase_c6:0.081,ABM_c26:0.041,PfkB:0.027,Glycos_trans_3N;Glycos_transf_3;PYNP_C:0.027,Hydrolase_4:0.027,Epimerase_c13:0.023,MaoC_dehydratas:0.023,SnoaL_2_c42:0.022,SurE:0.022
127	156	BGC0001750,BGC0002001,BGC0000330,BGC0001189	Proteobacteria:138,Cyanobacteria:6,Firmicutes:3,Actinobacteria:3,NA:2,Acidobacteria:2,Nitrospirae:1,Mollusca:1	t1pks-nrps:58,nrps:48,hserlactone:6,arylpolyene:4,bacteriocin:4,bacteriocin-nrps:4,terpene:3,None:2,acyl_amino_acids-t1pks-nrps:2,indole:2,ladderane:2,lantipeptide-t1pks-nrps:2,other:2,phosphonate:2,t1pks:2,t1pks-arylpolyene-nrps:2,t3pks:2,hserlactone-t1pks-nrps:1,nrps-t1pks-PUFA-otherks:1,siderophore-nrps:1,t1pks-ectoine:1,t1pks-resorcinol-nrps:1,t1pks-terpene-nrps:1,t2pks:1,t3pks-transatpks-t1p…	GST_N;GST_C:0.393,ketoacyl-synt_c7;Ketoacyl-synt_C_c7;KAsynt_C_assoc;Acyl_transf_1_c7;adh_short_c9;PP-binding_c23:0.104,Thioesterase_c1:0.094,Condensation_c15;AMP-binding_c3;AMP-binding_C_c31;PP-binding_c6:0.074,ACPS_c7:0.055,SAM_adeno_trans:0.049,Abhydrolase_3:0.032,Condensation_c36;AMP-binding_c3:0.027,TauD_c3:0.019,Peptidase_M20:0.017
128	121		Firmicutes:95,Actinobacteria:12,Proteobacteria:11,Bacteroidota:2,Aquificae:1	other:36,t3pks:33,terpene:18,nrps:11,arylpolyene:3,bacteriocin:3,sactipeptide:2,t1pks-nrps:2,arylpolyene-resorcinol:1,hserlactone:1,indole-lantipeptide-ectoine-nrps:1,ladderane:1,lantipeptide:1,lassopeptide:1,otherks:1,otherks-nrps:1,siderophore:1,t1pks-otherks:1,t3pks-terpene-lassopeptide:1,terpene-t1pks-otherks:1,thiopeptide:1	HK:0.159,TMP-TENI:0.121,Pyr_redox_3:0.1,AhpC-TSA:0.063,4HBT_c1:0.059,Radical_SAM_c2;BATS:0.059,COX1:0.058,COX2:0.054,ROK:0.047,FAD_binding_4;BBE:0.03
129	120	BGC0000916	Proteobacteria:56,Actinobacteria:41,Firmicutes:14,Chloroflexi:4,NA:2,Deinococcus-Thermus:2,Bacteroidota:1	nrps:34,terpene:23,other:11,t1pks:9,t1pks-nrps:8,t3pks:7,arylpolyene:3,sactipeptide:3,t3pks-terpene:3,thiopeptide:3,bacteriocin:2,lantipeptide:2,None:1,bacteriocin-bottromycin:1,bacteriocin-thiopeptide:1,blactam-t1pks:1,hserlactone:1,hserlactone-nrps:1,ladderane-arylpolyene-nrps:1,otherks:1,phosphonate-lantipeptide:1,phosphonate-nrps:1,resorcinol:1,terpene-t1pks:1	MoCF_biosynth:0.35,MoeA_N;MoCF_biosynth;MoeA_C:0.258,ECH_1_c22:0.076,Fucose_iso_C:0.057,Lycopene_cycl:0.038,Thioredoxin_2:0.026,Metallophos:0.026,Anth_synt_I_N;Chorismate_bind_c21:0.02,ACP_syn_III_c41:0.019,Rieske:0.013
130	35		Actinobacteria:33,Firmicutes:1,Proteobacteria:1	nrps:9,t3pks:9,other:5,lantipeptide:2,t1pks-nrps:2,thiopeptide:2,butyrolactone-nrps:1,ectoine-t1pks-nrps:1,phosphonate-otherks:1,t1pks-otherks:1,terpene:1,thiopeptide-bacteriocin:1	Radical_SAM_c42:0.149,AMP-binding_c21;AMP-binding_C_c42:0.136,ATPgrasp_N:0.079,ABM_c11;Rhodanese:0.05,CN_hydrolase:0.05,Polyketide_cyc2:0.048,DAO:0.047,Esterase:0.047,Amidohydro_1:0.034,Aldedh:0.032
131	22		Firmicutes:18,Actinobacteria:3,Proteobacteria:1	transatpks-nrps:12,t3pks:5,indole:1,ladderane:1,lantipeptide:1,nrps:1,terpene:1	SnoaL_2_c23:0.134,Methyltransf_25_c46:0.104,Condensation_c21:0.065,Radical_SAM_c72:0.059,Bac_luciferase:0.054,ketoacyl-synt_c43;Ketoacyl-synt_C_c21;KAsynt_C_assoc;PP-binding_c12;Condensation_c4:0.045,2-Hacid_dh_C:0.04,Beta-lactamase:0.039,HD;HD_assoc:0.038,Carbam_trans_N:0.036
132	41		Actinobacteria:38,Streptophyta:3	nrps:26,other:5,butyrolactone-t1pks-nrps:3,t1pks:2,arylpolyene:1,ectoine-nrps:1,nrps-otherks:1,t1pks-amglyccycl:1,t1pks-otherks:1	p450_c5:0.095,SnoaL_2_c13:0.076,p450_c23:0.059,CMD:0.053,Fer2_2;Ald_Xan_dh_C;Ald_Xan_dh_C2:0.041,adh_short_c36:0.041,adh_short_C2:0.038,Aldedh:0.037,Esterase:0.037,FAD_binding_2:0.037
133	560	BGC0001288,BGC0000265,BGC0001558,BGC0001568,BGC0001074,BGC0000124,BGC0000201,BGC0000915,BGC0000234,BGC0000264,BGC0001622,BGC0000202,BGC0001625,BGC0000248,BGC0000215,BGC0000274,BGC0001366,BGC0001513,BGC0002012,BGC0000210,BGC0000204,BGC0001197,BGC0000275,BGC0001922,BGC0000272,BGC0001512,BGC0000237,BGC0000238,BGC0001500,BGC0000271,BGC0001590,BGC0001179,BGC0000198,BGC0000219,BGC0001730,BGC0000279,BGC…	Actinobacteria:509,NA:41,Proteobacteria:7,Firmicutes:2,Chloroflexi:1	t2pks:335,None:33,t2pks-terpene:31,t2pks-nrps:20,t2pks-otherks:13,t2pks-t1pks:10,t2pks-t1pks-otherks:10,t2pks-oligosaccharide-otherks:6,nrps:5,t2pks-butyrolactone:5,thiopeptide-t2pks:5,t2pks-lantipeptide:4,t2pks-oligosaccharide:4,t2pks-siderophore:4,t2pks-t3pks:4,bacteriocin-t2pks:3,other:3,otherks:3,t1pks:3,t2pks-lantipeptide-t1pks:3,t2pks-lassopeptide:3,t2pks-oligosaccharide-nrps:3,t2pks-terpen…	ABM_c22:0.137,FAD_binding_3_c3:0.129,ketoacyl-synt_c12;Ketoacyl-synt_C_c15:0.116,Cyclase_polyket:0.107,Methyltransf_2:0.09,ketoacyl-synt_c20;Ketoacyl-synt_C_c65:0.089,PP-binding_c9:0.075,Polyketide_cyc:0.07,Polyketide_cyc2:0.044,adh_short_C2:0.037
134	151	BGC0001996,BGC0001687,BGC0001051,BGC0000439	Actinobacteria:98,Proteobacteria:41,NA:4,Firmicutes:3,Acidobacteria:2,Bacteroidota:2,Cyanobacteria:1	other:42,nrps:35,t1pks:16,lantipeptide:6,t1pks-nrps:6,terpene:6,hserlactone:5,arylpolyene:4,None:3,phosphonate:3,t3pks:3,bacteriocin:2,otherks:2,sactipeptide:2,thiopeptide:2,bacteriocin-lantipeptide:1,bacteriocin-resorcinol:1,bacteriocin-t2pks:1,fused:1,ladderane-nrps:1,lantipeptide-ladderane-nrps:1,linaridin:1,t1pks-arylpolyene-nrps:1,t1pks-ectoine-nrps:1,t2pks:1,t2pks-otherks:1,t2pks-t1pks-nrps…	SGL:0.394,Putative_PNPOx_c17:0.081,adh_short_C2:0.07,CoA_transf_3:0.044,Esterase:0.036,Pyr_redox_2_c5:0.029,Bac_luciferase:0.028,Acyl_transf_3:0.028,TPP_enzyme_N_c9;TPP_enzyme_M;TPP_enzyme_C_c21:0.027,adh_short_c20:0.026
135	379		Actinobacteria:325,Firmicutes:37,NA:7,Proteobacteria:5,Streptophyta:3,Tenericutes:2	terpene:355,terpene-nrps:4,t3pks-terpene:3,terpene-siderophore:3,terpene-cf_saccharide-nrps:2,terpene-ectoine:2,terpene-t1pks:2,bacteriocin-terpene-nrps:1,lantipeptide-terpene:1,nrps-siderophore-terpene-PUFA-otherks:1,siderophore-nrps-terpene-PUFA-otherks:1,t1pks-terpene-cf_saccharide-nrps:1,terpene-arylpolyene:1,terpene-t1pks-cf_saccharide-nrps:1,thiopeptide-terpene:1	SQS_PSY_c15:0.465,Amino_oxidase_c19:0.39,CBS:0.051
136	96	BGC0001593,BGC0001764,BGC0001818,BGC0001912,BGC0000960	Actinobacteria:53,Proteobacteria:28,Bacteroidota:11,NA:4	nrps:38,t1pks-nrps:15,terpene:12,other:8,None:4,bacteriocin-nrps:3,blactam-t1pks-nrps:2,otherks-nrps:2,arylpolyene:1,bacteriocin-terpene-nrps:1,blactam-nrps:1,lantipeptide:1,lantipeptide-t1pks-nrps:1,siderophore-t1pks-lassopeptide-nrps:1,t1pks-lantipeptide-terpene-nrps:1,t2pks-otherks-nrps:1,t3pks-nrps:1,t3pks-t1pks-nrps:1,terpene-nrps:1,thiopeptide:1	Acyl-CoA_dh_N;Acyl-CoA_dh_M;Acyl-CoA_dh_1_c29:0.144,Peptidase_M20:0.117,AA_kinase_c5:0.086,Glyco_hydro_2_N;Glyco_hydro_2;Glyco_hydro_2_C;Bgal_small_N:0.08,DegT_DnrJ_EryC1_c3:0.054,BtrH_N:0.048,p450_c5:0.04,Thioesterase_c1:0.039,Acyl-CoA_dh_1_c14:0.036,MASE2;GGDEF:0.034
137	137		Actinobacteria:114,Proteobacteria:10,Bacteroidota:9,NA:2,Spirochaetes:1,Cyanobacteria:1	nrps:30,other:16,terpene:13,bacteriocin:9,t3pks:5,bacteriocin-lantipeptide-nrps:4,bacteriocin-nrps:4,bacteriocin-t1pks:4,hserlactone:4,t1pks-siderophore:4,thiopeptide:4,nrps-siderophore:3,t1pks:3,bacteriocin-terpene:2,lantipeptide-siderophore:2,siderophore-t1pks-nrps:2,t1pks-nrps:2,terpene-nrps:2,bacteriocin-butyrolactone:1,bacteriocin-cf_fatty_acid:1,bacteriocin-oligosaccharide:1,bacteriocin-t1p…	SelR:0.21,Amidohydro_1:0.075,RibD_C:0.056,Allantoicase:0.05,OHCU_decarbox:0.05,Uricase:0.047,Transthyretin:0.036,Abhydrolase_1_c18:0.03,NTP_transf_3_c17:0.026,HpcH_HpaI_c9:0.025
138	55	BGC0000136	Actinobacteria:33,NA:13,Proteobacteria:5,Firmicutes:4	nrps:25,t1pks-nrps:8,other:4,butyrolactone:3,t3pks:2,thiopeptide:2,None:1,arylpolyene-ladderane-otherks-t1pks-nrps:1,cf_putative:1,ladderane:1,lantipeptide:1,lantipeptide-t1pks:1,phosphonate-nrps:1,t1pks:1,t3pks-nrps:1,t3pks-terpene:1,terpene:1	Aminotran_3_c4:0.253,Methyltransf_11_c14:0.085,Acetyltransf_1_c11:0.085,SnoaL_2_c22:0.07,B12-binding_c1;Radical_SAM_c33:0.059,RibD_C:0.043,TPP_enzyme_N_c15;TPP_enzyme_M;TPP_enzyme_C_c26:0.038,UDPGT_c13:0.026,Sugar_tr:0.026,PALP:0.026
139	49	BGC0001428,BGC0001426,BGC0001421,BGC0001427,BGC0001423,BGC0001424,BGC0001425,BGC0001422,BGC0000153,BGC0000409,BGC0001580	Actinobacteria:18,Proteobacteria:14,Firmicutes:9,NA:3,Streptophyta:2,Bacteroidota:2,Acidobacteria:1	nrps:18,other:6,lassopeptide:5,None:3,arylpolyene:3,t3pks:3,terpene:3,t1pks-nrps:2,acyl_amino_acids:1,arylpolyene-resorcinol:1,bacteriocin:1,lantipeptide-t1pks-nrps:1,otherks-aminocoumarin:1,otherks-phenazine:1	Cellulase:0.815,ketoacyl-synt_c7;Ketoacyl-synt_C_c7;KAsynt_C_assoc;Acyl_transf_1_c7;PP-binding_c6:0.031,FMN_red:0.024,Glycos_transf_2_c14:0.023,2-Hacid_dh_C:0.014,Aldo_ket_red:0.011,adh_short_c18:0.01,Acyl_transf_3:0.008,CMD:0.008
140	256	BGC0001480,BGC0001487,BGC0001935,BGC0000038,BGC0000459	Actinobacteria:193,Proteobacteria:48,NA:10,Streptophyta:4,Firmicutes:1	butyrolactone:141,butyrolactone-otherks:21,butyrolactone-t1pks:7,hserlactone-butyrolactone:7,t2pks-butyrolactone:7,bacteriocin-butyrolactone:6,butyrolactone-nrps:5,butyrolactone-otherks-t1pks-nrps:4,hserlactone:4,hserlactone-butyrolactone-nrps:4,t1pks:4,t1pks-butyrolactone-nrps:4,butyrolactone-t1pks-nrps:3,butyrolactone-t1pks-otherks:3,t1pks-butyrolactone:3,t1pks-butyrolactone-otherks:3,None:2,bu…	AfsA:0.657,Aldo_ket_red:0.057,p450_c5:0.052,adh_short_C2:0.03,adh_short_c8:0.024,NAD_binding_10:0.021,adh_short_c18:0.018,ketoacyl-synt_c40;Ketoacyl-synt_C_c2;KAsynt_C_assoc;Acyl_transf_1_c11;PP-binding_c9:0.012,Oxidored_FMN_c27:0.009,Carboxyl_trans:0.009
141	148	BGC0000294	Proteobacteria:118,Actinobacteria:17,Bacteroidota:9,Cyanobacteria:2,Rhodothermaeota:1,Deinococcus-Thermus:1	nrps:115,t3pks:8,t1pks-nrps:6,other:4,terpene:3,hserlactone:2,terpene-nrps:2,bacteriocin:1,lantipeptide:1,phenazine-nrps:1,t2pks-oligosaccharide-nrps:1,t2pks-oligosaccharide-otherks-nrps:1,terpene-lassopeptide:1,terpene-t1pks-nrps:1,thiopeptide:1	Fasciclin:0.153,K_oxygenase_c40:0.068,Pyridoxal_deC:0.065,Isochorismatase_c20;PP-binding_c39:0.063,AMP-binding_c30;AMP-binding_C_c39:0.056,Chorismate_bind_c14:0.055,ACPS_c6:0.051,Beta-lactamase:0.051,AMP-binding_c39;AMP-binding_C_c55:0.051,Thioesterase_c13:0.051
142	139	BGC0000814,BGC0001477,BGC0001662,BGC0001932,BGC0001937,BGC0000273	Actinobacteria:74,Proteobacteria:34,NA:12,Streptophyta:10,Firmicutes:6,Bacteroidota:1,Cyanobacteria:1,Planctomycetota:1	nrps:26,other:24,terpene:21,arylpolyene:9,cf_putative:8,t1pks:8,lantipeptide:5,None:4,phosphonate:4,nucleoside:3,t1pks-nrps:3,t3pks:3,hserlactone:2,t1pks-terpene:2,thiopeptide:2,acyl_amino_acids:1,bacteriocin:1,bacteriocin-t1pks:1,bacteriocin-t1pks-otherks:1,hserlactone-nrps:1,indole:1,lantipeptide-t1pks:1,melanin:1,melanin-t1pks-nrps:1,t1pks-otherks:1,t1pks-terpene-nrps:1,t1pks-terpene-otherks:1…	IMPDH:0.249,Ribul_P_3_epim:0.166,Amino_oxidase_c17:0.149,Sugar-bind:0.092,NusB:0.072,Alginate_lyase:0.055,CN_hydrolase:0.054,Formyl_trans_N;Formyl_trans_C:0.041,Putative_PNPOx_c55:0.027,ROK:0.025
143	120	BGC0001406,BGC0000814	Proteobacteria:61,Cyanobacteria:29,Actinobacteria:21,NA:3,Firmicutes:2,Bacteroidota:2,Mollusca:1,Tenericutes:1	t1pks-nrps:26,nrps:18,other:15,terpene:11,t1pks:10,t3pks:4,resorcinol:3,thiopeptide:3,None:2,acyl_amino_acids:2,arylpolyene:2,hserlactone:2,lassopeptide:2,t1pks-otherks:2,thiopeptide-bacteriocin:2,bacteriocin-nrps:1,bacteriocin-otherks:1,bacteriocin-resorcinol:1,cf_putative:1,hserlactone-lassopeptide:1,lantipeptide:1,lantipeptide-t1pks-otherks:1,melanin-nrps:1,microviridin:1,microviridin-lantipep…	GAF:0.677,Terpene_synth_C_c10:0.087,Bac_rhamnosid_N;Bac_rhamnosid:0.047,GGDEF:0.038,p450_c5:0.021,Acyl-CoA_dh_N;Acyl-CoA_dh_M;Acyl-CoA_dh_1_c43:0.02,Aldedh:0.019,ketoacyl-synt_c77;Ketoacyl-synt_C_c27;KAsynt_C_assoc;Acyl_transf_1_c21;PP-binding_c9;adh_short_c9:0.014,Bac_luciferase:0.013,Lactamase_B:0.009
144	45		Proteobacteria:22,Bacteroidota:5,Actinobacteria:5,Firmicutes:4,Planctomycetota:3,Cyanobacteria:2,NA:2,Mollusca:1,Chrysiogenetes:1	arylpolyene:11,arylpolyene-resorcinol:7,other:5,terpene:5,nrps:4,ladderane:3,cf_putative:2,resorcinol:2,lantipeptide:1,siderophore:1,t1pks:1,t1pks-nrps:1,terpene-nrps:1,thiopeptide-bacteriocin:1	FAD_oxidored:0.262,GATase_c17:0.185,B12-binding_c12;Radical_SAM_c18:0.182,B12-binding_c20;Radical_SAM_c36:0.101,B12-binding_c20;Radical_SAM_c38:0.043,B12-binding_c51;Radical_SAM_c14:0.036,Radical_SAM_c31;SPASM_c6:0.029,Radical_SAM_c6;SPASM_c13:0.026,B12-binding_c18;Radical_SAM_c18:0.024,Aldo_ket_red:0.016
145	17		Actinobacteria:13,Firmicutes:4	nrps:4,t1pks:4,phosphonate-transatpks-t1pks-nrps:3,other:2,terpene:2,phosphonate-t1pks-nrps:1,t1pks-nrps:1	AMP-binding_c21;AMP-binding_C_c11:0.173,GATase_7_c20;Asn_synthase_c43:0.067,ADH_N_c50;ADH_zinc_N_c43:0.057,Acyl-CoA_dh_N;Acyl-CoA_dh_M;Acyl-CoA_dh_1_c40:0.052,ECH_1_c45:0.041,Beta-lactamase:0.035,PP-binding_c15:0.026,GFO_IDH_MocA_c37:0.024,PALP:0.015,FAD_oxidored:0.014
146	18		Bacteroidota:15,Firmicutes:2,Proteobacteria:1	arylpolyene-resorcinol:15,lantipeptide:1,nrps:1,nrps-arylpolyene-ladderane:1	Metallophos:0.092,GATase_c3;NAD_synthase;GMP_synt_C:0.079,ketoacyl-synt_c16;Ketoacyl-synt_C_c13:0.072,Peptidase_M14:0.056,PP-binding_c36:0.055,E1_dh;Transket_pyr:0.045,ketoacyl-synt_c59:0.045,ACP_syn_III_c41;ACP_syn_III_C_c54:0.045,BtrH_N:0.044,Thr_synth_N:0.041
147	120	BGC0001215,BGC0001979,BGC0000413	Proteobacteria:73,Actinobacteria:36,Mollusca:4,Firmicutes:3,NA:3,Bacteroidota:1	nrps:55,terpene:11,thiopeptide:8,t1pks:6,other:5,arylpolyene:4,t1pks-nrps:4,indole:3,t2pks:3,None:2,bacteriocin:2,bacteriocin-lantipeptide:2,bacteriocin-terpene:2,arylpolyene-nrps:1,cf_putative:1,hserlactone:1,lantipeptide-resorcinol:1,otherks-t1pks-nrps:1,phosphonate:1,ppysks:1,t1pks-terpene-otherks:1,t1pks-terpene-siderophore:1,t2pks-oligosaccharide-terpene-t3pks-nrps:1,t3pks:1,terpene-nrps:1,t…	Glyoxalase_c7:0.634,Aminotran_1_2_c7:0.099,ADH_N_c15;ADH_zinc_N_c13:0.074,Acetyltransf_8:0.05,Aminotran_5_c18:0.047,ABM_c11:0.028,UDPGT_c9:0.014
148	80		Proteobacteria:44,Actinobacteria:23,Firmicutes:6,Streptophyta:6,Deinococcus-Thermus:1	nrps:25,other:9,t3pks:7,t1pks-nrps:6,arylpolyene:3,bacteriocin:3,hserlactone:3,ladderane:3,t1pks:3,acyl_amino_acids:2,lassopeptide:2,terpene:2,arylpolyene-siderophore:1,bacteriocin-nrps:1,butyrolactone-otherks:1,butyrolactone-terpene-ladderane:1,ectoine:1,phenazine:1,phosphonate:1,resorcinol-nrps:1,sactipeptide:1,t1pks-lassopeptide-nrps:1,thiopeptide-bacteriocin-lantipeptide-nrps:1,transatpks:1	EAL:0.374,TPP_enzyme_C_c3:0.063,POR;POR_N:0.058,Bac_luciferase:0.039,AMP-binding_c21:0.031,adh_short_c42:0.031,Aldedh:0.026,Abhydrolase_3:0.023,Flavin_Reduct:0.02,p450_c5:0.018
149	57		Proteobacteria:40,Cyanobacteria:8,Firmicutes:6,Actinobacteria:1,NA:1,Thermotogae:1	nrps:25,bacteriocin:9,microviridin-nrps:7,other:6,hserlactone:4,thiopeptide:2,arylpolyene:1,arylpolyene-nrps:1,bacteriocin-nrps:1,t1pks-nrps:1	Rubrerythrin:0.183,CSS-motif;EAL:0.074,LAB_N:0.066,Glycos_transf_2_c7:0.064,Epimerase_c22:0.049,Orn_Arg_deC_N_c9:0.046,Glyco_hydro_20b;NAGidase:0.042,Desulfoferrodox:0.036,CbiK:0.028,NDK:0.028
150	142	BGC0001572	Proteobacteria:73,Actinobacteria:59,Bacteroidota:8,Chlamydiae:1,NA:1	siderophore:116,arylpolyene:12,nrps:5,ladderane:2,t1pks-nrps:2,bacteriocin-siderophore:1,nrps-t1pks-otherks:1,other:1,t1pks-siderophore:1,t3pks:1	Acetyltransf_8;IucA_IucC_c3:0.237,ACPS_c22:0.219,Pyridoxal_deC:0.162,Pyr_redox_2_c7:0.143,Thy1:0.074,PLA1:0.04,AMP-binding_c37;FabA_c5:0.037,ketoacyl-synt_c32;Ketoacyl-synt_C_c13:0.015,Prenyltrans:0.015
151	41		Actinobacteria:26,Firmicutes:5,Bacteroidota:5,Proteobacteria:4,Chloroflexi:1	t3pks:15,nrps:8,terpene:8,other:4,ectoine:2,lantipeptide-nrps:1,melanin-arylpolyene-ladderane:1,siderophore:1,t1pks-terpene-nrps:1	Epimerase_c15;DUF1731:0.534,ROK:0.034,Aldo_ket_red:0.031,Polyketide_cyc:0.029,UbiA:0.026,PP-binding_c16;ketoacyl-synt_c27;Ketoacyl-synt_C_c2;KAsynt_C_assoc;Acyl_transf_1_c37;PS-DH_c17;adh_short_c9;PP-binding_c56;PP-binding_c22;Thioesterase_c17:0.026,Glyco_trans_1_4_c25:0.026,AMP-binding_c16:0.02,Esterase:0.018,Acetyltransf_3_c5:0.018
152	54		Firmicutes:25,Actinobacteria:17,Proteobacteria:9,NA:3	t3pks:26,other:11,nrps:6,cf_putative:3,lantipeptide:2,bacteriocin:1,indole-nrps:1,lantipeptide-phenazine:1,nucleoside-nrps:1,t1pks:1,t1pks-nrps:1	FTHFS:0.22,Acetyltransf_3_c1:0.168,Peptidase_M50;CBS:0.128,PG_binding_1;NLPC_P60:0.081,Hydrolase_3;S6PP:0.038,Methyltransf_25_c24:0.035,Peptidase_M14:0.03,NTP_transf_3_c11:0.026,Fer4:0.024,Metallophos:0.023
153	124		Actinobacteria:31,Proteobacteria:29,Firmicutes:26,NA:8,Bacteroidota:8,Spirochaetes:7,Fibrobacteres:4,Streptophyta:3,Nitrospirae:3,Chlamydiae:2,Elusimicrobia:1,Deinococcus-Thermus:1,Thermodesulfobacteria:1	nrps:29,terpene:19,arylpolyene:8,other:8,cf_putative:7,t1pks-nrps:6,acyl_amino_acids:5,phosphonate:5,t2pks:5,t2pks-nrps:5,bacteriocin:4,t3pks:4,thiopeptide:3,lassopeptide:2,sactipeptide:2,t1pks:2,transatpks-nrps:2,arylpolyene-resorcinol:1,bacteriocin-nrps:1,hserlactone:1,hserlactone-butyrolactone-nrps:1,linaridin:1,oligosaccharide-t1pks:1,phosphonate-otherks:1,terpene-arylpolyene-resorcinol:1	Mur_ligase;Mur_ligase_M;Mur_ligase_C:0.352,Mur_ligase_M;Mur_ligase_C:0.18,Glyco_transf_28;Glyco_tran_28_C:0.151,Methyltransf_5:0.078,PBP_dimer;Transpeptidase:0.044,Glycos_transf_4:0.042,Dala_Dala_lig_N;Dala_Dala_lig_C:0.028,Amidohydro_1:0.022,ADH_N_c23;ADH_zinc_N_c28:0.018,Pribosyltran:0.01
154	19	BGC0001503	Actinobacteria:18,NA:1	t1pks:8,thiopeptide-bacteriocin-t1pks:3,t1pks-nrps:2,None:1,bacteriocin-t1pks:1,oligosaccharide-t1pks:1,t3pks-t1pks:1,terpene-t1pks-nrps:1,thiopeptide-t1pks-nrps:1	ketoacyl-synt_c77;Ketoacyl-synt_C_c27;Acyl_transf_1_c34;adh_short_c9;PS-DH_c29:0.103,CMD:0.049,Pyr_redox_2_c13:0.042,AMP-binding_c4;AMP-binding_C_c4:0.041,4HBT_c36:0.038,MDMPI_N:0.036,Carboxyl_trans:0.025,Flavin_Reduct:0.024,adh_short_c7:0.018,Esterase:0.018
155	84		Actinobacteria:51,Proteobacteria:19,Firmicutes:11,NA:2,Tenericutes:1	nrps:11,ladderane-arylpolyene-nrps:10,terpene:9,other:8,arylpolyene-ladderane:7,nrps-arylpolyene-ladderane:5,arylpolyene-nrps:4,arylpolyene:3,bacteriocin:2,ladderane-terpene-arylpolyene-nrps:2,t2pks:2,cf_fatty_acid -furan:1,ectoine-butyrolactone:1,ladderane:1,ladderane-nrps:1,ladderane-t1pks-arylpolyene-nrps:1,lantipeptide:1,lantipeptide-arylpolyene-ladderane:1,lantipeptide-cf_fatty_acid -arylpol…	DSBA:0.628,PALP:0.058,OCD_Mu_crystall:0.045,Beta-lactamase:0.03,ketoacyl-synt_c69;Ketoacyl-synt_C_c30:0.027,ACPS_c47:0.024,Alpha-amylase;DUF1939:0.023,Thioredoxin_8_c8:0.022,FabA_c5:0.02,CMD:0.018
156	17	BGC0000238	Firmicutes:8,Proteobacteria:4,Actinobacteria:3,Bacteroidota:1,NA:1	nrps:4,lantipeptide:3,t1pks-nrps:3,terpene:3,transatpks-t1pks-nrps:2,None:1,otherks:1	Acetyltransf_1_c38:0.19,Bac_GDH:0.164,DUF43:0.101,AMP-binding_c16;PP-binding_c20:0.064,Thioesterase_c1:0.036,Beta-lactamase:0.026,AMP-binding_C_c31:0.026,Docking;ketoacyl-synt_c8;Ketoacyl-synt_C_c2;KAsynt_C_assoc;Acyl_transf_1_c11;PS-DH_c43;adh_short_c9;PP-binding_c13:0.025,adh_short_C2:0.024,Condensation_c38;AMP-binding_c12;AMP-binding_C_c18;PP-binding_c5:0.019
157	27		Fusobacteria:10,Proteobacteria:8,Bacteroidota:5,Actinobacteria:2,Firmicutes:2	other:15,acyl_amino_acids:3,t1pks:2,arylpolyene:1,arylpolyene-resorcinol:1,bacteriocin-nrps:1,t1pks-nrps:1,t3pks:1,thiopeptide:1,thiopeptide-bacteriocin:1	Peptidase_M17_N;Peptidase_M17:0.323,AMP-binding_c14;AMP-binding_C_c53;PP-binding_c28;Acyltransferase:0.128,AMP-binding_c14;PP-binding_c28;Acyltransferase:0.124,ECH_1_c4:0.054,DXP_synthase_N:0.05,Acyl-CoA_dh_N;Acyl-CoA_dh_M;Acyl-CoA_dh_1_c17:0.033,DJ-1_PfpI:0.028,Rieske:0.022,APH:0.021,Glycos_transf_1_c50:0.017
158	162	BGC0000864	Proteobacteria:155,Streptophyta:3,Bacteroidota:2,Actinobacteria:2	t1pks:148,t3pks:5,terpene-t1pks:2,arylpolyene:1,bacteriocin-lantipeptide:1,nrps:1,other:1,t1pks-PUFA-otherks:1,t3pks-t1pks:1,terpene:1	adh_short_c5:0.213,Acetyltransf_1_c41:0.11,LpxC:0.096,Aminotran_1_2_c48:0.092,Glycos_transf_1_c10:0.082,Sulfatase:0.082,Epimerase_c3:0.05,4HBT_c18:0.041,CMD:0.039,adh_short_c12:0.027
159	299	BGC0000221,BGC0001310,BGC0000285,BGC0000902,BGC0000961,BGC0000652,BGC0001078,BGC0001083	Actinobacteria:220,Proteobacteria:47,NA:18,Firmicutes:11,Cyanobacteria:2,Spirochaetes:1	t3pks:118,nrps:27,other:16,lantipeptide:12,cf_putative:11,t1pks-nrps:11,terpene:11,t3pks-terpene:10,t3pks-nrps:8,hserlactone-t1pks-nrps:6,None:5,phosphonate-t1pks-nrps:5,bacteriocin:4,t1pks:4,phenazine:3,t2pks:3,arylpolyene:2,bacteriocin-t3pks:2,ectoine:2,lassopeptide:2,t1pks-terpene:2,t3pks-phenazine:2,arylpolyene-nrps:1,bacteriocin-lantipeptide:1,butyrolactone:1,butyrolactone-t1pks:1,butyrolact…	Acetyltransf_1_c26:0.363,Chal_sti_synt_N_c11;Chal_sti_synt_C_c13:0.221,p450_c5:0.07,Aldo_ket_red:0.035,NUDIX:0.035,Bac_luciferase:0.026,adh_short_c18:0.026,PTase_Orf2:0.025,DegT_DnrJ_EryC1_c17:0.021,Lactamase_B:0.021
160	99	BGC0001420,BGC0000379,BGC0000336,BGC0001448,BGC0000341,BGC0000354,BGC0001984,BGC0001968,BGC0000439,BGC0001101	Actinobacteria:75,Proteobacteria:13,NA:8,Cyanobacteria:2,Streptophyta:1	nrps:45,t1pks-otherks:8,None:7,t1pks:7,t1pks-nrps:6,butyrolactone-t1pks:2,otherks:2,t2pks:2,t2pks-t1pks:2,PUFA-otherks:1,butyrolactone-t1pks-otherks:1,hserlactone-t1pks:1,indole-nrps:1,ladderane-arylpolyene-nrps:1,ladderane-t1pks-arylpolyene-nrps:1,ladderane-t1pks-nrps:1,nrps-t1pks-linaridin:1,oligosaccharide-t1pks-nrps:1,other:1,otherks-nrps:1,phosphonate:1,t1pks-terpene-otherks:1,t2pks-nrps-oth…	Acyl-CoA_dh_M;Acyl-CoA_dh_1_c41:0.211,AMP-binding_c16:0.115,PP-binding_c16:0.085,p450_c5:0.064,Bac_luciferase:0.064,Thioesterase_c1:0.056,adh_short_C2:0.036,PP-binding_c20:0.035,AMP-binding_c26;AMP-binding_C_c51;PP-binding_c6:0.028,Flavin_Reduct:0.022
161	113	BGC0001312	Proteobacteria:90,Actinobacteria:16,Firmicutes:6,NA:1	nrps:73,other:6,t1pks:6,terpene:6,bacteriocin:4,phosphonate:3,terpene-nrps:3,lassopeptide:2,resorcinol:2,arylpolyene:1,bacteriocin-nrps:1,cf_putative:1,hserlactone:1,hserlactone-nrps:1,nrps-otherks:1,siderophore:1,t3pks:1	adh_short_c16:0.329,Isochorismatase_c37:0.092,ABM_c14:0.083,DJ-1_PfpI:0.067,Aminotran_5_c33:0.057,Peptidase_M19:0.056,Formyl_trans_N:0.043,NAD_synthase:0.036,NAPRTase:0.036,CMD:0.03
162	78	BGC0001702,BGC0001046,BGC0001052	Actinobacteria:48,Proteobacteria:15,Bacteroidota:6,NA:4,Firmicutes:3,Acidobacteria:1,Planctomycetota:1	other:21,nrps:14,t1pks-nrps:11,t1pks:6,t3pks:4,None:3,lassopeptide:3,arylpolyene:2,t1pks-terpene-nrps:2,bacteriocin-indole-t1pks-terpene-nrps:1,bacteriocin-t2pks:1,cf_putative:1,indole-terpene-bacteriocin-t1pks-nrps:1,lantipeptide:1,lantipeptide-nrps:1,resorcinol:1,t1pks-arylpolyene:1,terpene:1,terpene-nrps:1,terpene-t1pks-nrps:1,transatpks-nrps:1	Glyco_hydro_16:0.573,p450_c5:0.052,Abhydrolase_3:0.04,CTP_synth_N;GATase_c46:0.036,Aldo_ket_red:0.033,adh_short_C2:0.025,Thioesterase_c1:0.016,Thioesterase_c22:0.016,Glyco_transf_4_c27;Glycos_transf_1_c11:0.014,AMP-binding_c26;AMP-binding_C_c60;PP-binding_c6:0.014
163	162	BGC0000935,BGC0001444,BGC0001538,BGC0002024,BGC0001288,BGC0000036,BGC0001732,BGC0001731,BGC0001283,BGC0001719,BGC0001179	Actinobacteria:136,Proteobacteria:17,NA:8,Firmicutes:1	otherks:25,t1pks-otherks:22,t2pks-otherks:16,hserlactone:9,None:7,hserlactone-nrps:7,nrps:7,terpene-otherks:6,amglyccycl-otherks:4,otherks-nrps:4,t2pks-oligosaccharide-otherks:4,t2pks-t1pks-otherks:4,butyrolactone-otherks:3,butyrolactone-otherks-t1pks-nrps:3,butyrolactone-t1pks-otherks:2,ladderane-nrps:2,nrps-otherks:2,nrps-t1pks-otherks:2,otherks-t1pks-nrps:2,t1pks-butyrolactone-otherks:2,t2pks-…	ACP_syn_III_c51;ACP_syn_III_C_c5:0.621,PP-binding_c15:0.077,Bac_luciferase:0.038,Aldo_ket_red:0.026,p450_c5:0.022,Amidase:0.021,Amidohydro_1:0.02,Acyl-CoA_dh_N;Acyl-CoA_dh_1_c14:0.016,ketoacyl-synt_c40;Ketoacyl-synt_C_c46;KAsynt_C_assoc;Acyl_transf_1_c4;PS-DH_c12;ADH_N_c13;ADH_zinc_N_c64;adh_short_c9;PP-binding_c37:0.012,Polyketide_cyc2:0.012
164	65		Proteobacteria:33,Actinobacteria:19,Bacteroidota:7,Firmicutes:4,NA:2	terpene:17,nrps:9,arylpolyene:8,other:7,arylpolyene-resorcinol:5,bacteriocin:2,cf_putative:2,hserlactone:2,lantipeptide:2,acyl_amino_acids:1,butyrolactone:1,ectoine-terpene-otherks:1,otherks-nrps:1,phenazine:1,t1pks:1,t1pks-otherks:1,t1pks-terpene-nrps:1,terpene-nrps:1,thiopeptide-t1pks-nrps:1,transatpks-otherks-nrps:1	Abhydrolase_1_c27:0.624,GD_AH_C:0.117,Glycolytic:0.058,adh_short_c46:0.05,Aldedh:0.049,Anth_synt_I_N;Chorismate_bind_c7:0.023,rhaM:0.015,CBS:0.007
165	328	BGC0000946,BGC0000947,BGC0001408	Actinobacteria:197,Proteobacteria:114,NA:12,Firmicutes:2,Deinococcus-Thermus:2,Cnidaria:1	siderophore:271,terpene-siderophore:6,cf_putative:5,siderophore-nrps:4,t1pks-siderophore:4,t2pks-siderophore:4,thiopeptide-terpene-siderophore:4,bacteriocin-lantipeptide-siderophore:3,lantipeptide-siderophore:3,thiopeptide-siderophore:3,bacteriocin-siderophore:2,oligosaccharide-terpene-siderophore-nrps-transatp ks-otherks:2,t1pks-terpene-siderophore:2,t3pks-siderophore:2,bacteriocin-terpene-t1pks…	IucA_IucC_c6:0.273,IucA_IucC_c9:0.261,Orn_Arg_deC_N_c6:0.257,HpcH_HpaI_c1:0.062,ATP-grasp_4:0.057,Abhydrolase_3:0.02,ATPgrasp_N;ATP-grasp_4:0.016
166	25		Proteobacteria:15,Firmicutes:3,Actinobacteria:3,Cyanobacteria:2,NA:1,Bacteroidota:1	nrps:12,t1pks-nrps:3,t1pks:2,terpene-nrps:2,None:1,lantipeptide:1,lantipeptide-ectoine:1,lantipeptide-terpene:1,other:1,phenazine:1	Methyltransf_11_c44:0.24,Aldedh:0.047,Beta-lactamase:0.044,Flavin_Reduct:0.037,GTP_cyclohydro2:0.029,dCMP_cyt_deam_1;RibD_C:0.026,Methyltransf_11_c9:0.026,Epimerase_2:0.026,GGDEF:0.025,Methyltransf_25_c60:0.024
167	55		Firmicutes:35,Proteobacteria:20	nrps:23,phosphonate:13,lantipeptide:7,otherks:2,t3pks:2,PUFA-otherks:1,arylpolyene-nrps:1,bacteriocin-arylpolyene:1,other:1,resorcinol:1,sactipeptide:1,t1pks-nrps:1,t3pks-terpene:1	Peptidase_S11;PBP5_C:0.359,ADH_N_c3;ADH_zinc_N_c30:0.096,ADH_N_c22;ADH_zinc_N_c26:0.091,CbiD:0.081,Acyl_transf_3:0.073,His_Phos_1:0.037,Amidase:0.037,PBP_dimer;Transpeptidase:0.033,3HCDH_N;3HCDH:0.032,NAD_binding_7;Sirohm_synth_M:0.028
168	120		Proteobacteria:66,Actinobacteria:33,Bacteroidota:10,Streptophyta:5,Firmicutes:3,Cyanobacteria:1,Spirochaetes:1,NA:1	nrps:27,arylpolyene:23,terpene:20,other:12,t3pks:12,t1pks-nrps:5,lantipeptide:3,bacteriocin:2,t1pks:2,t1pks-arylpolyene:2,PUFA-otherks:1,bacteriocin-phosphonate-butyrolactone:1,bacteriocin-t2pks-nrps:1,ectoine:1,hserlactone:1,ladderane:1,lantipeptide-otherks:1,linaridin:1,t1pks-otherks:1,t2pks:1,t3pks-otherks:1,transatpks-otherks:1	G6PD_N;G6PD_C:0.373,HAD_2_c2:0.349,Glucosamine_iso:0.1,Abhydrolase_3:0.031,Aldolase:0.029,AMP-binding_c37;FabA_c21:0.028,FMN_red:0.022,ADH_N_assoc:0.01
169	154	BGC0000208,BGC0000210,BGC0000246,BGC0000254,BGC0000209,BGC0001336,BGC0000050,BGC0001061,BGC0001409,BGC0000247,BGC0000001,BGC0001288	Actinobacteria:109,Proteobacteria:29,NA:15,Streptophyta:1	t1pks:32,butyrolactone:17,t3pks:11,None:10,t2pks:6,t2pks-oligosaccharide-otherks:6,butyrolactone-otherks:5,t1pks-nrps:5,butyrolactone-t1pks-otherks:4,t1pks-butyrolactone-otherks:4,t1pks-otherks:4,t2pks-terpene:4,butyrolactone-t1pks:3,indole:3,t2pks-t1pks-otherks:3,butyrolactone-t1pks-nrps:2,nrps:2,t1pks-butyrolactone:2,t2pks-butyrolactone-nrps:2,t2pks-oligosaccharide:2,arylpolyene-otherks:1,bacte…	FAD_binding_3_c59:0.216,Abhydrolase_1_c48:0.061,Thioesterase_c1:0.056,FAD_binding_3_c5:0.056,ACP_syn_III_c39:0.048,Polyketide_cyc2:0.04,Bac_luciferase:0.032,adh_short_c48:0.032,PP-binding_c59:0.03,p450_c5:0.026
170	245	BGC0001429,BGC0001431,BGC0001370	Actinobacteria:157,Proteobacteria:74,Cyanobacteria:5,Bacteroidota:4,NA:2,Nitrospirae:1,Planctomycetota:1,Firmicutes:1	nrps:71,other:38,t1pks-nrps:18,terpene:17,arylpolyene:12,t1pks:7,t3pks:7,melanin-nrps:6,bacteriocin-nrps:4,lantipeptide:4,t1pks-otherks:3,t2pks:3,t3pks-lantipeptide:3,terpene-nrps:3,bacteriocin-resorcinol:2,lantipeptide-nrps:2,lassopeptide:2,otherks:2,resorcinol:2,t3pks-nrps:2,thiopeptide:2,transatpks-nrps:2,None:1,acyl_amino_acids:1,arylpolyene-otherks:1,bacteriocin:1,bacteriocin-proteusin:1,bac…	Usp:0.786,IDH:0.071,SnoaL_2_c16:0.061,AMP-binding_c19;AMP-binding_C_c8:0.019,DUF971;TauD_c9:0.011
171	41	BGC0001703,BGC0001350	Firmicutes:14,Actinobacteria:10,Cyanobacteria:6,Proteobacteria:5,Bacteroidota:3,NA:2,Mollusca:1	nrps:8,t1pks-nrps:7,transatpks-nrps:6,bacteriocin-t1pks-nrps:3,terpene:3,None:2,bacteriocin-thiopeptide-transatpks-t1pks-nrps:2,t3pks:2,amglyccycl:1,arylpolyene:1,bacteriocin:1,lantipeptide:1,linaridin:1,terpene-nrps:1,thiopeptide-bacteriocin-cyanobactin:1,transatpks-otherks:1	Lipase_3:0.296,CBM_5_12:0.047,Beta-lactamase:0.045,p450_c5:0.038,ketoacyl-synt_c8;Ketoacyl-synt_C_c2;KAsynt_C_assoc;Acyl_transf_1_c11;PP-binding_c13:0.033,Acyl_transf_1_c22:0.025,Amino_oxidase_c1:0.023,Isochorismatase_c12:0.023,DAO:0.02,PS-DH_c52:0.018
172	12		Firmicutes:7,Actinobacteria:4,Bacteroidota:1	t3pks:6,nrps:3,lantipeptide:1,other:1,t2pks-terpene-nrps:1	Radical_SAM_c23:0.256,Anth_synt_I_N;Chorismate_bind_c34:0.078,Aldo_ket_red:0.069,Chorismate_bind_c33:0.054,UbiA:0.052,DAO;Rieske:0.04,SQHop_cyclase_C_c20:0.039,AMP-binding_c12;AMP-binding_C_c31;PP-binding_c6;Condensation_c12:0.028,GATase_c50:0.024,adh_short_c18:0.023
173	186	BGC0000038,BGC0001500	Actinobacteria:138,Proteobacteria:39,NA:6,Streptophyta:2,Chloroflexi:1	nrps:59,bacteriocin-nrps:29,terpene:29,t1pks-nrps:14,other:9,t1pks:7,amglyccycl-otherks:5,cf_putative:5,t2pks:4,t3pks:4,arylpolyene:3,otherks:3,acyl_amino_acids:2,None:1,bacteriocin-t1pks-nrps:1,butyrolactone-otherks:1,butyrolactone-t1pks:1,lantipeptide-siderophore:1,nrps-lantipeptide-t1pks-otherks:1,nrps-siderophore:1,siderophore:1,t1pks-butyrolactone:1,t2pks-otherks:1,t2pks-t1pks:1,t2pks-t1pks-…	Biotin_carb_N;CPSase_L_D2;Biotin_carb_C;Biotin_lipoyl:0.166,Carboxyl_trans:0.149,Acyl-CoA_dh_N;Acyl-CoA_dh_M;Acyl-CoA_dh_1_c10:0.123,MaoC_dehydratas:0.088,HpcH_HpaI_c22:0.086,FAD_binding_6;Fer2:0.054,adh_short_c43:0.052,Esterase:0.035,Amino_oxidase_c55:0.033,GFO_IDH_MocA_c32:0.024
174	16		Actinobacteria:15,Proteobacteria:1	nrps:4,other:2,ladderane:1,lantipeptide-t1pks-lassopeptide-otherks:1,otherks-butyrolactone-siderophore:1,otherks-nrps:1,phosphonate-otherks:1,t1pks:1,t1pks-nrps:1,terpene:1,thiopeptide:1,transatpks-nrps:1	Glycos_transf_2_c54;Glyphos_transf:0.129,FemAB:0.128,CBS:0.065,p450_c5:0.064,Peptidase_M28:0.061,Beta-lactamase:0.034,Usp:0.032,AMP-binding_c3;AMP-binding_C_c27;PP-binding_c21:0.026,Epimerase_c11:0.026,Abhydrolase_1_c35:0.026
175	22		Proteobacteria:19,Actinobacteria:3	t3pks:16,t3pks-otherks-butyrolactone-nrps:2,t3pks-terpene:2,otherks-butyrolactone-nrps:1,t3pks-lantipeptide:1	FAD_binding_3_c6:0.054,TMP-TENI:0.051,Methyltransf_11_c55:0.05,Ala_racemase_N:0.05,Chal_sti_synt_N_c24;Chal_sti_synt_C_c13:0.046,SelR:0.043,Transgly;Transpeptidase:0.04,Metallophos:0.035,Oxidored_FMN_c13:0.035,4HBT_c23:0.033
176	78	BGC0000273,BGC0000236	Actinobacteria:72,NA:5,Cyanobacteria:1	t2pks:62,t2pks-cf_fatty_acid:3,None:2,bacteriocin-t2pks:2,t2pks-arylpolyene:2,butyrolactone-t2pks-t1pks-otherks:1,indole-thiopeptide-t2pks-t1pks-lantipeptide-butyr olactone-nrps:1,t2pks-butyrolactone:1,t2pks-ladderane:1,t2pks-nrps:1,t2pks-otherks:1,t2pks-t1pks-nrps:1	Cyclase_polyket:0.143,FAD_binding_3_c25:0.087,ketoacyl-synt_c12;Ketoacyl-synt_C_c15:0.083,ketoacyl-synt_c20;Ketoacyl-synt_C_c8:0.075,ACCA:0.068,ketoacyl-synt_c20;Ketoacyl-synt_C_c53:0.067,ABM_c22:0.052,Guanylate_cyc:0.041,AMP-binding_c37;AMP-binding_C_c31:0.029,SHMT;Aminotran_1_2_c58:0.027
177	184	BGC0001156,BGC0001898,BGC0001140	Actinobacteria:127,Proteobacteria:35,NA:11,Firmicutes:7,Streptophyta:3,Bacteroidota:1	nrps:40,lantipeptide:18,other:17,t1pks-nrps:16,t3pks:15,t1pks:10,t2pks:8,bacteriocin:7,cf_putative:7,lassopeptide:5,terpene:5,cf_saccharide:3,phosphonate:3,butyrolactone-otherks-t1pks-nrps:2,hserlactone:2,indole:2,lantipeptide-nrps:2,t1pks-terpene-nrps:2,terpene-arylpolyene:2,terpene-t1pks-nrps:2,None:1,arylpolyene-resorcinol:1,bacteriocin-nrps:1,bacteriocin-t2pks:1,bacteriocin-t3pks:1,bacterioci…	FmdA_AmdA:0.159,adh_short_c20:0.11,AMP-binding_c28;AMP-binding_C_c15:0.081,adh_short_C2:0.08,Thiolase_N;Thiolase_C:0.056,MaoC_dehydratas:0.047,Bac_luciferase:0.038,p450_c5:0.036,ECH_1_c20:0.029,Aldedh:0.029
178	256		Actinobacteria:177,Proteobacteria:22,NA:19,Firmicutes:11,Bacteroidota:8,Streptophyta:7,Cyanobacteria:7,Verrucomicrobia:4,Nitrospinae:1	t1pks-nrps:93,nrps:39,other:20,terpene:17,t1pks:12,cf_saccharide:10,t3pks:9,melanin:8,fused:7,transatpks-otherks:4,arylpolyene:3,cf_putative:3,lantipeptide:3,butyrolactone-nrps:2,butyrolactone-t1pks-otherks:2,melanin-lantipeptide:2,resorcinol:2,t2pks:2,t3pks-nrps:2,acyl_amino_acids:1,arylpolyene-nrps:1,bacteriocin:1,cf_saccharide-nrps:1,hserlactone:1,lantipeptide-nrps:1,lassopeptide:1,phenazine:1…	Glyco_hydro_3:0.137,Fer2_3;Fer4_8:0.103,FAD_binding_2;Succ_DH_flav_C:0.097,Acyl-CoA_dh_M;Acyl-CoA_dh_1_c47;Acyl-CoA_dh_C:0.07,Acetyltransf_9:0.063,HEM4:0.05,Flavin_Reduct:0.045,adh_short_c30:0.043,Condensation_c37:0.042,Thiolase_N;Thiolase_C:0.041
179	64	BGC0000290	Proteobacteria:25,Actinobacteria:20,Cyanobacteria:12,Firmicutes:4,Bacteroidota:2,Streptophyta:1	nrps:11,terpene:6,other:4,amglyccycl-otherks:3,lantipeptide:3,otherks:3,t1pks:3,t1pks-nrps:3,t1pks-otherks:3,t2pks-lantipeptide-ladderane:3,acyl_amino_acids:2,PUFA-otherks:1,arylpolyene:1,arylpolyene-resorcinol:1,bacteriocin:1,ectoine-arylpolyene:1,hserlactone:1,ladderane:1,lantipeptide-nucleoside:1,lantipeptide-resorcinol:1,lassopeptide:1,lassopeptide-nrps:1,melanin-nrps-lantipeptide-t2pks:1,nuc…	PFK:0.207,Glucosamine_iso:0.171,Abhydrolase_1_c17:0.14,Peptidase_M15:0.133,AMP-binding_c5;AMP-binding_C_c2:0.132,Thiolase_C:0.06,Lactamase_B:0.026,Amidase:0.024,Metallophos:0.023,PAD:0.016
180	238	BGC0001958,BGC0001957,BGC0001338,BGC0000816	Actinobacteria:162,Proteobacteria:55,NA:7,Cyanobacteria:4,Firmicutes:4,Bacteroidota:3,Streptophyta:2,Mollusca:1	nrps:56,other:26,t3pks:24,t1pks:20,melanin-terpene:17,terpene:13,t1pks-nrps:9,lantipeptide:5,thiopeptide:5,cf_putative:4,hserlactone:4,otherks:4,None:3,arylpolyene:3,bacteriocin:3,ectoine:3,resorcinol:3,terpene-nrps:3,bacteriocin-nrps:2,phenazine:2,phosphonate:2,terpene-arylpolyene:2,amglyccycl-nrps:1,arylpolyene-resorcinol:1,bacteriocin-lassopeptide-nrps:1,butyrolactone:1,hserlactone-nrps-arylpo…	adh_short_c2:0.381,Acyl-CoA_dh_N;Acyl-CoA_dh_M;Acyl-CoA_dh_1_c6:0.122,Acyl-CoA_dh_N;Acyl-CoA_dh_1_c1:0.115,adh_short_C2:0.07,p450_c5:0.045,ECH_1_c37:0.029,ECH_1_c13:0.029,Abhydrolase_3:0.021,adh_short_c18:0.019,ECH_1_c35:0.016
181	184	BGC0000257,BGC0000182,BGC0000021,BGC0001783	Actinobacteria:81,Proteobacteria:78,NA:7,Planctomycetota:7,Firmicutes:7,Streptophyta:3,Cyanobacteria:1	nrps:52,other:35,t1pks:17,t1pks-nrps:10,t3pks:8,terpene:8,arylpolyene:6,bacteriocin:6,None:5,resorcinol:4,hserlactone:3,phosphonate:3,cf_putative:2,otherks:2,t1pks-arylpolyene-nrps:2,t1pks-otherks:2,acyl_amino_acids:1,amglyccycl-otherks:1,bacteriocin-ectoine:1,bacteriocin-nrps:1,ectoine:1,hserlactone-transatpks-otherks:1,indole:1,lantipeptide-terpene:1,lassopeptide:1,linaridin:1,nrps-otherks:1,nr…	Rieske;Ring_hydroxyl_A:0.434,Ring_hydroxyl_B:0.125,Fer2;FAD_binding_6;NAD_binding_1:0.066,Rieske:0.063,adh_short_c62:0.045,Aldedh:0.041,adh_short_C2:0.04,Abhydrolase_1_c64:0.029,Flavin_Reduct:0.027,DAO:0.023
182	209		Proteobacteria:132,Actinobacteria:36,Firmicutes:29,Cyanobacteria:5,Deinococcus-Thermus:4,Spirochaetes:2,Fibrobacteres:1	nrps:56,t1pks:25,other:22,arylpolyene:15,t1pks-nrps:15,t3pks:11,resorcinol:8,siderophore:8,terpene:8,hserlactone:7,acyl_amino_acids:6,bacteriocin:3,lassopeptide:2,otherks:2,phosphonate:2,thiopeptide:2,PUFA-otherks:1,bacteriocin-arylpolyene:1,hserlactone-acyl_amino_acids:1,ladderane:1,lantipeptide:1,lassopeptide-nrps:1,oligosaccharide:1,sactipeptide-nrps:1,t1pks-PUFA-otherks:1,t1pks-otherks:1,t1pk…	GGDEF:0.802,PGM_PMM_I;PGM_PMM_II;PGM_PMM_III;PGM_PMM_IV:0.034,PGI:0.029,NTP_transferase:0.026,Amidohydro_1:0.013,Fer2;Guanylate_cyc:0.009,DAO:0.009,Glycos_transf_2_c11:0.005,ketoacyl-synt_c7;Ketoacyl-synt_C_c7;KAsynt_C_assoc;Acyl_transf_1_c7;adh_short_c9;PP-binding_c23:0.004,PKD:0.003
183	39		Proteobacteria:31,Actinobacteria:8	nrps:26,other:4,hserlactone:3,melanin-nrps:3,t1pks:2,t1pks-nrps:1	Putative_PNPOx_c45;Putative_PNPOx_c4:0.081,Aldedh;MaoC_dehydratas:0.076,ECH_1_c11:0.046,Aldedh:0.045,Abhydrolase_3:0.044,4HBT_c24:0.043,AMP-binding_c1;AMP-binding_C_2:0.042,PaaA_PaaC:0.041,ECH_1_c49:0.033,3HCDH_N;3HCDH:0.031
184	41		Proteobacteria:38,Actinobacteria:2,Deinococcus-Thermus:1	other:17,arylpolyene:7,terpene:6,nrps:3,bacteriocin-nrps:1,bacteriocin-t3pks-terpene:1,hserlactone-acyl_amino_acids:1,phosphonate:1,t1pks:1,t1pks-nrps:1,t3pks:1,transatpks-ectoine-otherks:1	GAF_2;GGDEF;EAL:0.212,Peptidase_M16_c31;Peptidase_M16_C_c33:0.104,Peptidase_M16_c32;Peptidase_M16_C_c18:0.096,Cons_hypoth95:0.073,Patatin:0.066,ACPS_c42:0.057,RibD_C:0.044,PLDc_2:0.035,NAD_binding_1;DHODB_Fe-S_bind:0.035,TPP_enzyme_N_c35;TPP_enzyme_M;TPP_enzyme_C_c43:0.03
185	46	BGC0000794,BGC0000796	Actinobacteria:28,Proteobacteria:13,NA:3,Bacteroidota:1,Acidobacteria:1	nrps:26,t1pks:5,t1pks-nrps:5,other:4,None:2,t3pks:2,oligosaccharide-lantipeptide:1,terpene:1	Glycos_transf_2_c19:0.306,FrhB_FdhB_C:0.092,Bac_transf:0.079,Glyco_trans_4_4_c15;Glycos_transf_1_c17:0.061,PS_pyruv_trans:0.044,Aldedh:0.036,DAO:0.032,HAD_2_c20:0.028,Glyco_hydro_65N;Glyco_hydro_65m;Glyco_hydro_65C:0.028,Aminotran_3_c4:0.026
186	14		Firmicutes:7,Proteobacteria:6,Actinobacteria:1	transatpks-nrps:7,t1pks-nrps:6,t1pks-otherks:1	GFO_IDH_MocA_c4;GFO_IDH_MocA_C:0.094,GFO_IDH_MocA_c16;GFO_IDH_MocA_C:0.089,Cys_Met_Meta_PP_c22:0.077,ART:0.049,ketoacyl-synt_c77;Ketoacyl-synt_C_c27;Acyl_transf_1_c21;PP-binding_c9;adh_short_c9:0.042,Aminotran_3_c4:0.039,AP_endonuc_2:0.036,GFO_IDH_MocA_c43;GFO_IDH_MocA_C:0.033,Nitroreductase_c8:0.032,MazG:0.03
187	122	BGC0000914,BGC0001944,BGC0000028	Actinobacteria:74,Proteobacteria:38,Bacteroidota:4,NA:3,Firmicutes:2,Streptophyta:1	hserlactone-nrps:20,t1pks:17,other:12,nrps:11,terpene:7,t1pks-nrps:6,phenazine:5,bacteriocin:4,lantipeptide:4,otherks:4,t3pks:4,None:2,butyrolactone:2,hserlactone:2,nrps-t1pks-otherks:2,t1pks-otherks:2,thiopeptide:2,amglyccycl-otherks:1,arylpolyene-nrps:1,bacteriocin-nrps:1,bacteriocin-t1pks-nrps:1,bottromycin:1,furan:1,lassopeptide:1,nrps-t1pks-linaridin:1,phosphonate:1,resorcinol:1,t1pks-linari…	F420_oxidored:0.398,Aminotran_1_2_c15:0.075,AMP-binding_c14;AMP-binding_C_c38:0.04,Lactamase_B:0.033,adh_short_C2:0.032,Aminotran_3_c19:0.03,Ala_racemase_N;Ala_racemase_C:0.028,TPP_enzyme_N_c36;TPP_enzyme_M;TPP_enzyme_C_c9:0.027,Glyco_hydro_15:0.026,HAD_2_c6:0.026
188	165		Proteobacteria:103,Actinobacteria:51,Cyanobacteria:3,Deinococcus-Thermus:3,Fusobacteria:2,NA:2,Firmicutes:1	t1pks:34,nrps:27,other:20,hserlactone:12,arylpolyene:11,acyl_amino_acids:10,t3pks:8,hserlactone-nrps:7,t1pks-nrps:7,terpene:5,phosphonate:4,otherks:3,lantipeptide:2,amglyccycl-otherks:1,bacteriocin-arylpolyene:1,bacteriocin-hserlactone:1,butyrolactone:1,cf_putative:1,hserlactone-transatpks-t1pks-nrps:1,lantipeptide-nrps:1,lassopeptide:1,otherks-t1pks-nrps:1,resorcinol:1,t1pks-cyanobactin-nrps:1,t…	Peripla_BP_6:0.671,PhyH_c15:0.059,Polyketide_cyc2:0.028,AMP-binding_c12;AMP-binding_C_c27;PP-binding_c21;NAD_binding_4_c21:0.026,Condensation_c2:0.022,HMGL-like;LeuA_dimer:0.021,Aminotran_3_c17:0.021,Epimerase_c15:0.012,CoA_transf_3:0.012,APH:0.011
189	169	BGC0000651,BGC0001075	Actinobacteria:137,Firmicutes:14,Proteobacteria:11,NA:4,Bacteroidota:2,Cyanobacteria:1	terpene:95,other:21,nrps:9,bacteriocin:5,t1pks-nrps:5,t1pks:4,lantipeptide:3,phosphonate:3,None:2,ectoine:2,t3pks:2,terpene-nrps:2,acyl_amino_acids:1,hserlactone:1,lantipeptide-otherks-nrps:1,lantipeptide-t1pks-nrps:1,lantipeptide-terpene:1,nrps-lassopeptide-siderophore:1,phosphoglycolipid-t1pks-nucleoside-otherks:1,siderophore-lassopeptide-nrps:1,t1pks-lantipeptide-terpene-nrps:1,t1pks-terpene:1…	polyprenyl_synt_c19:0.461,PMSR:0.187,NUDIX:0.094,Putative_PNPOx_c1:0.049,Beta-lactamase:0.031,APH:0.024,Pribosyltran:0.018,Esterase:0.016,Putative_PNPOx_c17:0.014,GGDEF:0.013
190	94		Proteobacteria:30,Actinobacteria:30,Bacteroidota:10,Firmicutes:10,NA:7,Cyanobacteria:4,Planctomycetota:1,Chloroflexi:1,Streptophyta:1	nrps:42,other:14,bacteriocin:4,t1pks-nrps:4,arylpolyene:3,cf_saccharide:3,terpene:3,arylpolyene-resorcinol:2,lassopeptide:2,terpene-cf_saccharide-nrps:2,acyl_amino_acids:1,bacteriocin-nrps:1,hserlactone:1,hserlactone-butyrolactone-nrps:1,lantipeptide:1,oligosaccharide:1,phosphoglycolipid:1,phosphonate:1,resorcinol:1,siderophore:1,t1pks-terpene-cf_saccharide-nrps:1,t3pks:1,t3pks-terpene:1,terpene-…	Rhomboid:0.415,Trehalase:0.114,AMP-binding_c30;AMP-binding_C_c39;Chorismate_bind_c36:0.061,Aminotran_1_2_c57:0.046,Metallophos:0.042,SnoaL_2_c32:0.036,FMN_red:0.03,Glycos_transf_2_c17:0.02,Aldo_ket_red:0.019,Condensation_c38;AMP-binding_c26;AMP-binding_C_c18;PP-binding_c33;Thioesterase_c20:0.019
191	42		Firmicutes:21,Cyanobacteria:7,Proteobacteria:5,Actinobacteria:4,NA:4,Bacteroidota:1	lassopeptide:20,cf_putative:4,bacteriocin:3,nrps:3,other:3,t1pks-nrps:3,t1pks:2,hserlactone:1,otherks:1,t1pks-otherks:1,terpene:1	Glyoxalase_c1:0.235,Abhydrolase_1_c37:0.224,DegT_DnrJ_EryC1_c14:0.099,Bac_transf:0.068,PhyH_c34:0.049,FAD_binding_9:0.048,Polysacc_deac_1:0.03,Abhydrolase_3:0.029,ketoacyl-synt_c7;Ketoacyl-synt_C_c7;KAsynt_C_assoc;Acyl_transf_1_c7;Methyltransf_12_c14;PP-binding_c14:0.024,Flavodoxin_1;Flavin_Reduct:0.023
192	200		Firmicutes:92,Actinobacteria:61,Proteobacteria:45,Bacteroidota:2	t3pks:75,bacteriocin-nrps:28,bacteriocin:27,terpene:18,nrps:10,other:8,hserlactone:5,lantipeptide:5,t1pks-nrps:5,siderophore:4,arylpolyene:3,sactipeptide:3,thiopeptide:2,acyl_amino_acids:1,arylpolyene-ladderane:1,bacteriocin-t1pks-nrps:1,phosphonate:1,t2pks-t3pks:1,t3pks-t1pks-nrps:1,transatpks-otherks:1	Thymidylat_synt:0.195,DHFR_1:0.173,DapB_N;DapB_C:0.106,COX2:0.098,PMSR;SelR:0.054,COX1:0.052,HD:0.038,dCMP_cyt_deam_1:0.035,Transgly;Transpeptidase:0.035,Aminotran_1_2_c18:0.032
193	20	BGC0001281	Actinobacteria:18,NA:1,Proteobacteria:1	t1pks:7,t1pks-nrps:6,None:1,ectoine:1,lantipeptide-t1pks-nrps:1,other:1,t1pks-arylpolyene:1,t3pks-ectoine:1,transatpks-t1pks-nrps:1	Epimerase_c8:0.164,Acetyltransf_1_c44:0.126,adh_short_c9;PP-binding_c13:0.095,Docking;ketoacyl-synt_c8;Ketoacyl-synt_C_c2:0.09,UDPGT_c3:0.056,ketoacyl-synt_c8;Ketoacyl-synt_C_c2;KAsynt_C_assoc;Acyl_transf_1_c4;PS-DH_c3:0.055,PP-binding_c13;ketoacyl-synt_c8;Ketoacyl-synt_C_c2;KAsynt_C_assoc;Acyl_transf_1_c4:0.036,Docking;ketoacyl-synt_c8;Ketoacyl-synt_C_c2;KAsynt_C_assoc;Acyl_transf_1_c11;PS-DH_c3…
194	201	BGC0000820,BGC0001675,BGC0000219,BGC0000132,BGC0000130,BGC0001335,BGC0000214,BGC0000245,BGC0001661,BGC0000809,BGC0000055,BGC0001986,BGC0001961,BGC0001750,BGC0000102,BGC0000092,BGC0001061,BGC0000237,BGC0000233,BGC0000148,BGC0000081,BGC0000898,BGC0000019,BGC0000002,BGC0000246,BGC0001812,BGC0000096,BGC0000609,BGC0001622,BGC0000247,BGC0000216,BGC0001931,BGC0002033,BGC0001004,BGC0001073,BGC0000193,BGC…	Actinobacteria:141,NA:37,Proteobacteria:19,Bacteroidota:2,Acidobacteria:1,Cyanobacteria:1	None:31,nrps:19,t1pks:18,t2pks:16,t1pks-nrps:14,other:10,t2pks-oligosaccharide-otherks:7,t2pks-otherks:7,t1pks-otherks:6,t2pks-oligosaccharide:6,t3pks:5,terpene:5,thiopeptide:4,linaridin:3,oligosaccharide-t1pks:3,t2pks-t1pks-otherks:3,cf_putative:2,lantipeptide-t1pks-nrps:2,lantipeptide-terpene-nrps:2,oligosaccharide-nrps:2,oligosaccharide-t1pks-nrps:2,bacteriocin-oligosaccharide:1,bacteriocin-ot…	Methyltransf_11_c10:0.258,ABM_c11:0.129,UDPGT_c13:0.106,p450_c5:0.082,DegT_DnrJ_EryC1_c9:0.046,NAD_binding_10:0.03,Cyclase:0.029,FAD_binding_4;BBE:0.027,adh_short_C2:0.027,Methyltransf_13;Methyltransf_11_c23;Methyltransf_14:0.026
195	45		Actinobacteria:33,Streptophyta:8,Proteobacteria:2,Bacteroidota:1,NA:1	nrps:28,thiopeptide:3,lantipeptide-nrps:2,t1pks-nrps:2,terpene:2,bacteriocin-terpene:1,cf_saccharide:1,other:1,otherks-nrps:1,t1pks:1,t3pks:1,t3pks-terpene:1,terpene-nrps:1	Glycos_transf_2_c23:0.399,Terpene_synth_C_c19:0.093,Esterase:0.046,Glycos_transf_2_c5:0.044,Radical_SAM_c6;SPASM_c23:0.038,FMN_dh:0.033,Creatininase:0.03,PS_pyruv_trans:0.023,adh_short_c42:0.023,Glycos_transf_1_c33:0.018
196	53	BGC0000014	Actinobacteria:43,Proteobacteria:4,NA:3,Cyanobacteria:2,Streptophyta:1	t2pks:22,nrps:8,other:7,t1pks:5,lantipeptide:2,t3pks:2,None:1,bacteriocin-lantipeptide:1,cf_fatty_acid:1,cf_putative:1,ectoine-lassopeptide-resorcinol-nrps:1,t1pks-otherks:1,t3pks-t1pks-nrps:1	Putative_PNPOx_c10:0.249,DSPc:0.171,Transpeptidase:0.077,Pyr_redox_2_c7:0.075,NLPC_P60:0.064,SH3_3:0.064,DUF3291:0.044,Orn_DAP_Arg_deC_c47:0.034,PALP:0.031,Patatin:0.029
197	14		Proteobacteria:11,Firmicutes:3	arylpolyene:8,bacteriocin:2,head_to_tail:1,sactipeptide-head_to_tail:1,sactipeptide-head_to_tail-t1pks-nrps:1,t1pks-nrps:1	Thioredoxin_8_c30:0.375,AMP-binding_c37;AMP-binding_C_c53;FabA_c21:0.124,OsmC:0.064,TPP_enzyme_N_c49;TPP_enzyme_M;TPP_enzyme_C_c22:0.045,Histidinol_dh:0.035,Flavin_Reduct:0.033,ketoacyl-synt_c52;Ketoacyl-synt_C_c7;KAsynt_C_assoc;Acyl_transf_1_c7;PP-binding_c21:0.026,Aldedh:0.024,Rieske:0.021,PALP:0.017
198	87	BGC0001484,BGC0000780	Proteobacteria:30,Firmicutes:26,Actinobacteria:18,Nitrospirae:4,NA:3,Bacteroidota:3,Fusobacteria:2,Spirochaetes:1	nrps:17,other:10,arylpolyene:7,bacteriocin:6,hserlactone:6,arylpolyene-resorcinol:5,thiopeptide-bacteriocin:5,t1pks:4,resorcinol:3,sactipeptide:3,t3pks:3,None:2,phosphonate:2,terpene:2,transatpks-nrps:2,acyl_amino_acids:1,cf_putative:1,ectoine:1,lantipeptide:1,lantipeptide-otherks:1,lassopeptide:1,nrps-ladderane:1,otherks:1,siderophore:1,t1pks-nrps:1	Hydrolase_3:0.684,DAP_epimerase:0.168,HAD_2_c33:0.018,Polysacc_deac_1:0.018,PALP:0.018,TPP_enzyme_N_c31;TPP_enzyme_M;TPP_enzyme_C_c27:0.01,Lip_A_acyltrans:0.01,Metallophos:0.008,FA_desaturase:0.008,Abhydrolase_3:0.007
199	64	BGC0000283	Actinobacteria:60,Cyanobacteria:1,Firmicutes:1,NA:1,Proteobacteria:1	nrps:24,other:13,t1pks-nrps:7,terpene:6,arylpolyene:3,None:1,bacteriocin:1,bacteriocin-t2pks-terpene-otherks:1,ladderane:1,t1pks:1,t2pks-t3pks:1,t3pks:1,t3pks-amglyccycl:1,t3pks-lantipeptide:1,terpene-t1pks-nrps:1,transatpks:1	CbiX:0.135,HEM4:0.113,Pyr_redox_2_c20;Fer2_BFD:0.077,ARD:0.068,ThiF;Rhodanese:0.058,HAD_2_c41:0.052,Esterase:0.037,p450_c5:0.031,IF-2B;Aldolase_II:0.03,Metallophos:0.029
200	88		Proteobacteria:75,Firmicutes:7,Actinobacteria:3,Chloroflexi:1,Planctomycetota:1,Acidobacteria:1	acyl_amino_acids:31,t1pks-nrps:30,transatpks-nrps:6,nrps:5,other:4,bacteriocin-acyl_amino_acids:3,hserlactone-acyl_amino_acids:2,terpene:2,acyl_amino_acids-lassopeptide:1,arylpolyene:1,bacteriocin-transatpks-otherks-nrps:1,phosphonate:1,t1pks:1	Polysacc_deac_1:0.16,Glyco_transf_4_c17;Glycos_transf_1_c2:0.079,Abhydrolase_1_c15:0.058,SnoaL_2_c25:0.057,Glyco_transf_4_c23;Glycos_transf_1_c26:0.053,Bac_transf:0.043,AMP-binding_c55:0.037,Glycos_transf_2_c16:0.035,Epimerase_c16:0.029,Glyco_transf_4_c33;Glycos_transf_1_c33:0.028
201	185		Actinobacteria:83,Proteobacteria:70,Firmicutes:19,Bacteroidota:5,NA:4,Cyanobacteria:2,Balneolota:1,Deinococcus-Thermus:1	t1pks:57,terpene:33,nrps:20,other:14,t2pks:9,t3pks:6,arylpolyene:5,bacteriocin:3,lantipeptide:3,t1pks-nrps:3,butyrolactone:2,hserlactone:2,otherks-nrps:2,phosphonate:2,t2pks-terpene:2,acyl_amino_acids:1,arylpolyene-resorcinol:1,bacteriocin-nrps:1,bacteriocin-resorcinol:1,butyrolactone-t1pks:1,ectoine:1,ectoine-nrps:1,ladderane:1,lantipeptide-t1pks:1,lassopeptide:1,otherks:1,phosphonate-butyrolact…	Sortase:0.462,NAPRTase:0.199,Isochorismatase_c10:0.088,GATase_c37:0.048,Pro_isomerase:0.047,NUDIX:0.042,ECH_1_c40:0.016,ABM_c32:0.016,Beta-lactamase:0.014,Pribosyltran:0.014
202	60	BGC0000595	Actinobacteria:56,NA:4	nrps:22,t1pks:10,t1pks-nrps:5,terpene-nrps:5,other:4,cf_putative:2,otherks-nrps:2,t2pks:2,None:1,bacteriocin-indole-t1pks-terpene-nrps:1,indole-terpene-bacteriocin-t1pks-nrps:1,lantipeptide-t1pks-nrps:1,t2pks-oligosaccharide-otherks:1,t3pks:1,t3pks-nrps:1,t3pks-terpene:1	AMP-binding_c32;AMP-binding_C_c68:0.358,Carboxyl_trans;ACCA:0.234,p450_c5:0.029,Cys_Met_Meta_PP_c35:0.02,Bac_luciferase:0.018,RibD_C:0.018,Metallophos:0.016,CoA_transf_3:0.016,DJ-1_PfpI:0.015,2-Hacid_dh_C:0.015
203	453	BGC0001589,BGC0000800,BGC0000759,BGC0000768,BGC0000797,BGC0000868,BGC0001947,BGC0000766,BGC0001411,BGC0001412,BGC0000730,BGC0000728,BGC0000731,BGC0000761,BGC0000763,BGC0000733,BGC0000732,BGC0000799,BGC0000729,BGC0000758,BGC0000760,BGC0000780	Proteobacteria:231,Actinobacteria:89,Firmicutes:46,NA:32,Bacteroidota:22,Cyanobacteria:12,Planctomycetota:6,Acidobacteria:3,Streptophyta:3,Thermodesulfobacteria:3,Spirochaetes:2,Verrucomicrobia:2,Nitrospirae:2	nrps:120,t1pks:52,lassopeptide:47,acyl_amino_acids:45,t1pks-nrps:43,other:40,None:19,hserlactone:13,terpene:9,t3pks:7,cf_putative:6,arylpolyene:5,cf_fatty_acid -cf_saccharide-nrps:4,thiopeptide:4,lantipeptide:3,phosphonate:3,bacteriocin:2,bacteriocin-nrps:2,cf_saccharide:2,lantipeptide-nrps:2,acyl_amino_acids-t1pks-nrps:1,arylpolyene-resorcinol:1,bacteriocin-acyl_amino_acids:1,bacteriocin-butyrol…	UDPG_MGDP_dh_N;UDPG_MGDP_dh;UDPG_MGDP_dh_C:0.369,Bac_transf:0.234,SLBB:0.183,Epimerase_c22:0.091,NTP_transferase:0.034,ATPgrasp_Ter:0.033
204	25	BGC0000268	Actinobacteria:21,Proteobacteria:3,NA:1	arylpolyene:14,other:3,None:1,indole:1,indole-t3pks:1,lassopeptide:1,nrps:1,t1pks:1,t1pks-otherks:1,t3pks:1	AP_endonuc_2;Glyoxalase_c59:0.07,Sugar_tr:0.062,GGDEF:0.048,Shikimate_dh_N:0.044,APH:0.042,AMP-binding_c32;AMP-binding_C_c48:0.039,Acyl-CoA_dh_N;Acyl-CoA_dh_M;Acyl-CoA_dh_1_c11:0.038,FAD_binding_2:0.035,DLH:0.035,ADH_N_c1;ADH_zinc_N_c28:0.034
205	292	BGC0001755,BGC0000712	Actinobacteria:224,Proteobacteria:36,Bacteroidota:16,NA:8,Firmicutes:4,Verrucomicrobia:1,Cyanobacteria:1,Chrysiogenetes:1,Nitrospinae:1	nrps:49,t1pks:35,t3pks:27,lantipeptide:22,other:20,terpene:17,arylpolyene:14,phosphonate:12,t1pks-nrps:10,melanin-nrps:6,terpene-nrps:5,hserlactone:4,lantipeptide-nrps:4,lassopeptide:4,t1pks-otherks:4,ladderane:3,lantipeptide-t1pks-nrps:3,nucleoside:3,t2pks-terpene:3,t3pks-nrps:3,thiopeptide:3,None:2,cf_putative:2,phenazine-nrps:2,t2pks:2,t2pks-t1pks:2,acyl_amino_acids:1,acyl_amino_acids-sideroph…	Methyltransf_19:0.433,Transglut_core:0.232,Methyltransf_11_c22:0.107,NUDIX:0.047,Nitroreductase_c1:0.038,Ribonuc_red_lgC:0.033,DJ-1_PfpI:0.032
206	107	BGC0000210,BGC0000025,BGC0000340	Actinobacteria:58,Proteobacteria:42,NA:3,Firmicutes:3,Chlorobi:1	other:47,nrps:11,t1pks:5,arylpolyene-ladderane:4,butyrolactone:4,None:3,bacteriocin:3,ladderane-arylpolyene-nrps:3,t1pks-nrps:3,t3pks:3,t2pks-siderophore:2,arylpolyene:1,hserlactone-nrps:1,ladderane-t1pks-nrps:1,ladderane-terpene-arylpolyene-nrps:1,lantipeptide:1,lassopeptide:1,nrps-arylpolyene-ladderane:1,nrps-t1pks-otherks:1,nucleoside-nrps:1,otherks:1,resorcinol:1,t1pks-terpene-t2pks:1,t2pks:1…	Epimerase_c17:0.478,SnoaL_2_c20:0.146,AMP-binding_c16;PP-binding_c19;Thioesterase_c15:0.112,Methyltransf_2:0.034,ROK:0.033,Gly_kinase:0.025,PK;PK_C:0.025,GGDEF:0.025,Pyr_redox_2_c1;Pyr_redox_dim:0.021,RibD_C:0.012
207	196	BGC0001105,BGC0001071,BGC0001564,BGC0001960,BGC0001015,BGC0001529,BGC0000090,BGC0000173,BGC0001914,BGC0000058,BGC0000177,BGC0002019,BGC0000163,BGC0000093,BGC0000137,BGC0000136,BGC0001759,BGC0001065,BGC0001597,BGC0001656,BGC0000148,BGC0001038,BGC0000915,BGC0001223,BGC0002024,BGC0000085,BGC0001784,BGC0001939,BGC0000825,BGC0000823,BGC0000822,BGC0000821,BGC0000054,BGC0000055,BGC0000826,BGC0000827,BGC…	Actinobacteria:141,NA:40,Proteobacteria:10,Cyanobacteria:4,Mollusca:1	None:27,nrps:23,terpene:22,other:16,t1pks:15,t1pks-nrps:15,indole:9,terpene-nrps:5,thiopeptide-terpene-nrps:5,lantipeptide-terpene:4,t1pks-cf_fatty_acid -indole-nrps:4,ectoine-arylpolyene-t1pks-nrps-butyrolactone-ladd erane:3,indole-cf_fatty_acid -t1pks-nrps:3,indole-t1pks-nrps:3,transatpks:3,ladderane-arylpolyene-nrps:2,lassopeptide:2,terpene-t1pks-nrps:2,aminocoumarin-arylpolyene-ladderane-nrps…	Methyltransf_11_c18:0.389,p450_c5:0.173,Aldo_ket_red:0.036,UDPGT_c13:0.034,FAD_binding_3_c3:0.026,Bac_luciferase:0.026,Amino_oxidase_c17:0.023,Methyltransf_2:0.019,Abhydrolase_3:0.015,Flavin_Reduct:0.014
208	293	BGC0001801,BGC0000300,BGC0001055	Proteobacteria:201,Actinobacteria:63,Firmicutes:16,Streptophyta:7,Bacteroidota:2,NA:2,Chloroflexi:1,Planctomycetota:1	t1pks-nrps:171,nrps:74,siderophore-nrps:11,lantipeptide-nrps:3,other:3,terpene:3,None:2,amglyccycl-nrps:2,hserlactone:2,lantipeptide:2,t2pks:2,t3pks:2,amglyccycl-otherks:1,arylpolyene-nrps:1,bacteriocin:1,ectoine:1,hserlactone-nrps:1,indole:1,ladderane-t1pks-nrps:1,lassopeptide-nrps:1,nrps-t1pks-arylpolyene-siderophore:1,nucleoside-nrps:1,otherks:1,resorcinol:1,t1pks:1,t1pks-lassopeptide-nrps:1,t…	Chorismate_bind_c36:0.173,GSDH:0.161,AMP-binding_c30;AMP-binding_C_c39:0.137,GFO_IDH_MocA_c27:0.108,AMNp_N;PNP_UDP_1:0.086,Thioesterase_c13:0.083,Sugar_tr:0.061,PP-binding_c39;Condensation_c27;AMP-binding_c39;Methyltransf_12_c14;AMP-binding_C_c61;PP-binding_c21;Condensation_c56;PP-binding_c42:0.04,ketoacyl-synt_c7;Ketoacyl-synt_C_c7;KAsynt_C_assoc;Acyl_transf_1_c18;Methyltransf_12_c14;KR_c5;PP-bi…
209	87	BGC0001784,BGC0001939	Actinobacteria:65,Proteobacteria:15,Cyanobacteria:6,NA:1	other:35,nrps:17,t1pks-nrps:12,t1pks:6,lassopeptide:2,t2pks:2,t3pks-fused:2,None:1,ectoine-nrps:1,lantipeptide-lassopeptide-nrps:1,microviridin-t1pks-nrps:1,nucleoside:1,otherks-t1pks-resorcinol-nrps:1,phosphonate:1,t1pks-terpene-nrps:1,terpene:1,terpene-t1pks-nrps:1,transatpks:1	TauD_c24:0.237,Fer4_9:0.126,ADH_N_c26;ADH_zinc_N_c43:0.092,NUDIX;His_Phos_1:0.054,Bac_luciferase:0.051,Glyoxalase_c48:0.047,IspD;YgbB:0.037,His_Phos_1:0.035,PP_kinase_N;PP_kinase;PP_kinase_C:0.03,Fasciclin:0.026
210	76		Proteobacteria:39,Actinobacteria:30,Firmicutes:5,Chloroflexi:1,Bacteroidota:1	arylpolyene:27,t3pks:14,nrps:11,terpene:9,other:6,bacteriocin:2,lantipeptide:2,t1pks:2,t1pks-nrps:2,terpene-t1pks:1	Carb_anhydrase:0.142,PfkB:0.138,Putative_PNPOx_c7:0.133,Indigoidine_A:0.117,Flavodoxin_1;FAD_binding_1;NAD_binding_1:0.082,PP-binding_c5:0.073,Peptidase_S8_c1:0.05,MoCF_biosynth:0.043,Glycos_transf_2_c11;Lip_A_acyltrans:0.038,DHFR_1:0.038
211	80	BGC0000309	Firmicutes:79,Proteobacteria:1	nrps:46,bacteriocin-nrps:31,t3pks:3	Pyr_redox_2_c23:0.084,Esterase:0.063,Pyr_redox_2_c36:0.055,Isochorismatase_c20;PP-binding_c39:0.049,AMP-binding_c30;AMP-binding_C_c39:0.046,Isochorismatase_c4:0.046,Chorismate_bind_c14:0.045,HD:0.045,adh_short_C2:0.044,PgpA:0.044
212	80	BGC0001190	Actinobacteria:59,Proteobacteria:10,Firmicutes:6,Bacteroidota:2,NA:2,Cyanobacteria:1	nrps:13,other:8,terpene:8,arylpolyene:7,t1pks:7,t1pks-nrps:5,t3pks:5,bacteriocin:4,lassopeptide:2,otherks:2,t2pks:2,None:1,amglyccycl:1,bacteriocin-lassopeptide-nrps:1,bacteriocin-nrps:1,butyrolactone-t1pks-nrps:1,cf_putative:1,ectoine-nrps:1,hserlactone:1,lantipeptide:1,lantipeptide-nrps:1,melanin-t1pks-nrps:1,phenazine-nrps:1,proteusin-bacteriocin-lantipeptide:1,t2pks-t3pks:1,t3pks-nrps:1,terpe…	COesterase:0.563,SnoaL_2_c5:0.157,Rotamase_2:0.086,Glyoxalase_c33:0.068,Lactamase_B:0.036,Amidohydro_1:0.018,Glyco_transf_4_c24;Glycos_transf_1_c32:0.017
213	90	BGC0001784,BGC0001939,BGC0000873,BGC0001138,BGC0001890	Actinobacteria:40,Proteobacteria:30,Cyanobacteria:6,NA:4,Planctomycetota:2,Bacteroidota:2,Firmicutes:2,Acidobacteria:1,Deinococcus-Thermus:1,Verrucomicrobia:1,Chrysiogenetes:1	nrps:35,other:9,t1pks-nrps:9,terpene:6,t1pks:4,None:3,transatpks-nrps:3,bacteriocin:2,lassopeptide:2,t1pks-otherks:2,t2pks-oligosaccharide:2,arylpolyene:1,arylpolyene-nrps:1,butyrolactone-t1pks-nucleoside-nrps:1,ladderane:1,lantipeptide:1,otherks:1,t1pks-arylpolyene-nrps:1,t3pks:1,t3pks-nrps:1,t3pks-otherks:1,t3pks-terpene:1,terpene-nrps:1,thiopeptide-t1pks:1	Methyltransf_21:0.305,THF_DHG_CYH;THF_DHG_CYH_C:0.201,Methyltransf_11_c20:0.174,Abhydrolase_1_c13:0.101,Methyltransf_12_c52:0.038,Condensation_c2;AMP-binding_c3;AMP-binding_C_c23;PP-binding_c22;Thioesterase_c10:0.034,Glycos_transf_2_c42:0.019,MAF_flag10:0.019,SLT:0.018,Methyltransf_25_c41:0.015
214	142	BGC0001519,BGC0001036	Actinobacteria:136,NA:5,Proteobacteria:1	nrps:25,other:23,t2pks:15,t1pks:13,t1pks-nrps:7,terpene:6,t3pks:5,ladderane-arylpolyene-nrps:4,bacteriocin-nrps:3,terpene-t1pks:3,None:2,bacteriocin-lantipeptide:2,bacteriocin-lantipeptide-siderophore:2,cf_putative:2,ectoine-nrps:2,ladderane:2,lantipeptide:2,otherks:2,amglyccycl:1,arylpolyene:1,arylpolyene-ladderane:1,arylpolyene-nrps:1,bacteriocin:1,bacteriocin-lassopeptide-nrps:1,bacteriocin-te…	ADH_N_c20;ADH_zinc_N_c50:0.147,TOBE_c21:0.132,Lactamase_B:0.118,p450_c5:0.08,Flavin_Reduct:0.069,NTP_transferase:0.049,GGDEF:0.041,ADH_N_c40;ADH_zinc_N_c25:0.035,PfkB:0.035,ketoacyl-synt_c8;Ketoacyl-synt_C_c2;KAsynt_C_assoc;Acyl_transf_1_c4;PP-binding_c13:0.031
215	62		Actinobacteria:29,Proteobacteria:13,Bacteroidota:12,Firmicutes:5,Nitrospirae:1,NA:1,Cyanobacteria:1	t3pks:18,nrps:14,other:5,lantipeptide:4,arylpolyene:3,terpene:3,bacteriocin:2,resorcinol:2,t1pks-nrps:2,t2pks:2,arylpolyene-resorcinol:1,bacteriocin-cf_fatty_acid:1,bacteriocin-t3pks:1,ladderane:1,t1pks:1,terpene-ladderane:1,thiopeptide:1	OsmC:0.705,Inhibitor_I9;Peptidase_S8_c4:0.109,Abhydrolase_3:0.031,Acetyltransf_1_c30:0.02,Peptidase_S11:0.02,Beta-lactamase:0.017,Sugar_tr:0.014,AMP-binding_c28;AMP-binding_C_c22:0.013,COesterase:0.011,Methyltransf_25_c29:0.007
216	33		Firmicutes:16,Proteobacteria:15,Actinobacteria:2	transatpks:13,nrps:7,phosphonate:4,other:3,hserlactone:2,bacteriocin:1,lantipeptide:1,t1pks-nrps:1,terpene:1	POR:0.188,Cyclase:0.082,Methyltransf_12_c14;PP-binding_c20;ADH_N_c7;ADH_zinc_N_c67;ketoacyl-synt_c28;Ketoacyl-synt_C_c21;KAsynt_C_assoc;PP-binding_c41;Thioesterase_c11:0.076,PS-DH_c8;PP-binding_c16;PS-DH_c47;ketoacyl-synt_c19;Ketoacyl-synt_C_c10;KAsynt_C_assoc;PS-DH_c43;adh_short_c9:0.074,Methyltransf_12_c14;PP-binding_c20;ADH_N_c7;ADH_zinc_N_c67;ketoacyl-synt_c28;Ketoacyl-synt_C_c21;KAsynt_C_ass…
217	56		Actinobacteria:28,Proteobacteria:14,Firmicutes:5,Bacteroidota:3,Cyanobacteria:3,NA:1,Verrucomicrobia:1,Fusobacteria:1	nrps:18,other:6,bacteriocin:4,t1pks-nrps:3,t3pks:3,arylpolyene:2,lantipeptide:2,lassopeptide:2,lassopeptide-nrps:2,terpene:2,None:1,arylpolyene-resorcinol:1,hserlactone:1,lantipeptide-t1pks-nrps:1,otherks:1,t1pks:1,t1pks-otherks:1,t2pks-t1pks:1,t3pks-lantipeptide-nrps:1,terpene-nrps:1,thiopeptide-t3pks-nrps:1,transatpks-t1pks-otherks:1	Pro_CA:0.567,Acetyltransf_1_c28:0.189,Glycos_transf_4:0.124,Polysacc_deac_1;Glyco_tranf_2_3:0.033,NUDIX:0.017,His_Phos_1:0.012
218	450	BGC0000840	Proteobacteria:426,Spirochaetes:10,Bacteroidota:4,Verrucomicrobia:3,NA:2,Nitrospirae:2,Actinobacteria:1,Planctomycetota:1,Mollusca:1	arylpolyene:405,arylpolyene-resorcinol:17,hserlactone-arylpolyene:7,ladderane:6,arylpolyene-nrps:4,bacteriocin-arylpolyene:3,None:1,arylpolyene-ladderane:1,phosphonate-arylpolyene:1,resorcinol:1,t1pks-arylpolyene:1,terpene:1,terpene-arylpolyene:1,terpene-arylpolyene-resorcinol:1	Ketoacyl-synt_2:0.108,ketoacyl-synt_c32;Ketoacyl-synt_C_c13:0.104,PP-binding_c36:0.101,Lip_A_acyltrans:0.099,adh_short_c13:0.093,FabA_c56:0.074,FabA_c5:0.06,Polysacc_deac_1:0.049,Glycos_transf_2_c2:0.047,Glycos_transf_2_c11:0.047
219	44		Actinobacteria:24,Proteobacteria:10,Firmicutes:9,Bacteroidota:1	nrps:10,other:7,t1pks:7,t3pks:5,t1pks-nrps:4,arylpolyene-resorcinol:1,bacteriocin:1,butyrolactone-t1pks-otherks:1,hserlactone:1,hserlactone-lassopeptide:1,lantipeptide:1,lantipeptide-t1pks-nucleoside-nrps:1,lassopeptide:1,oligosaccharide:1,t1pks-butyrolactone-otherks:1,terpene:1	Abhydrolase_1_c23:0.256,ADH_N_c46;ADH_zinc_N_c49:0.075,ADH_N_c21;ADH_zinc_N_c11:0.06,Esterase:0.048,FMN_red:0.036,CMD:0.035,PP-binding_c6;NAD_binding_4_c21:0.025,Metallophos:0.024,AMP-binding_c16;PP-binding_c16;ketoacyl-synt_c8;Ketoacyl-synt_C_c2;KAsynt_C_assoc;Acyl_transf_1_c4;PS-DH_c3;adh_short_c9;PP-binding_c37;Condensation_c15:0.022,Rubredoxin;Pyr_redox_2_c20:0.021
220	873	BGC0001752,BGC0000417,BGC0001805,BGC0001637,BGC0000446,BGC0001652,BGC0001502,BGC0001890,BGC0000401,BGC0001039,BGC0001437,BGC0001710,BGC0000352,BGC0001213,BGC0001444,BGC0001538,BGC0001292,BGC0000392,BGC0000460,BGC0000368,BGC0000359,BGC0001345,BGC0000371	Proteobacteria:387,Actinobacteria:376,Firmicutes:88,Streptophyta:12,NA:7,Cyanobacteria:1,Deinococcus-Thermus:1,Gemmatimonadetes:1	nrps:685,t1pks-nrps:32,arylpolyene-nrps:19,bacteriocin-nrps:12,otherks:11,resorcinol-nrps:8,None:6,nrps-transatpks-t1pks-otherks:6,t3pks-nrps:6,terpene-nrps:6,hserlactone-nrps:5,terpene:5,ectoine-nrps:4,t1pks:4,t1pks-otherks:4,t3pks-t1pks-nrps:4,amglyccycl-otherks:3,lantipeptide-nrps:3,nrps-otherks:3,t2pks-nrps:3,transatpks-t1pks-otherks-nrps:3,bacteriocin-t1pks-nrps:2,hserlactone:2,lantipeptide:…	AMP-binding_c30;AMP-binding_C_c39:0.183,Chorismate_bind_c14:0.165,adh_short_c30:0.153,PP-binding_c39:0.145,Isochorismatase_c20:0.115,FAD_binding_9;SIP:0.078,adh_short_C2:0.067,Condensation_c2;AMP-binding_c3:0.016,Peptidase_M20:0.014,Lactamase_B:0.012
221	276	BGC0000288,BGC0000926,BGC0000888,BGC0000896,BGC0000998	Actinobacteria:201,Proteobacteria:27,Firmicutes:25,NA:21,Cyanobacteria:1,Spirochaetes:1	nrps:69,other:39,t1pks-nrps:28,cf_putative:12,phosphonate:9,butyrolactone:7,t1pks:7,arylpolyene:6,phosphonate-nrps:6,phosphonate-t1pks-nrps:6,arylpolyene-nrps:5,None:4,nucleoside:4,t3pks:4,terpene:4,ectoine:3,fused:3,lantipeptide-nrps:3,blactam:2,butyrolactone-t1pks-nrps:2,ladderane-nrps:2,lantipeptide:2,otherks:2,t1pks-butyrolactone-arylpolyene-nrps:2,t1pks-butyrolactone-nrps:2,t1pks-nucleoside:…	ATP-grasp_4:0.552,PALP:0.109,CPSase_L_D2:0.065,ATPgrasp_N;ATP-grasp_4:0.061,Bac_luciferase:0.037,Cu-oxidase_2:0.024,Thioesterase_c1:0.018,Rieske:0.015,p450_c5:0.015,Flavin_Reduct:0.012
222	343	BGC0001435,BGC0001655,BGC0001674,BGC0001781,BGC0001539,BGC0000579,BGC0000575,BGC0001921,BGC0001506,BGC0001673,BGC0000578,BGC0001920,BGC0001552,BGC0001507,BGC0001645,BGC0002015,BGC0001493,BGC0001548,BGC0001550,BGC0001549	Actinobacteria:317,Proteobacteria:21,NA:3,Cyanobacteria:1,Firmicutes:1	lassopeptide:259,lassopeptide-nrps:10,hserlactone-lassopeptide:9,lantipeptide-lassopeptide:6,t1pks-lassopeptide:6,terpene-lassopeptide-nrps:4,bacteriocin-lassopeptide-nrps:3,butyrolactone-lassopeptide:3,t1pks-lassopeptide-nrps:3,bacteriocin-lassopeptide:2,butyrolactone-lassopeptide-ladderane:2,t2pks-lassopeptide:2,terpene-lassopeptide:2,thiopeptide-lassopeptide-nrps:2,None:1,arylpolyene-lassopept…	Asn_synthase_c1:0.557,PqqD_c24:0.261,NUDIX:0.031,Bac_luciferase:0.014,p450_c5:0.013,Lactamase_B:0.011,Polysacc_deac_1:0.009,adh_short_C2:0.008,adh_short_c18:0.008,Aldo_ket_red:0.007
223	9		Proteobacteria:5,Actinobacteria:4	arylpolyene:3,t1pks-nrps:2,bacteriocin-terpene-transatpks-t1pks-nrps:1,nrps:1,other:1,t2pks:1	Methyltransf_12_c8:0.245,AMP-binding_c10;AMP-binding_C_c24:0.151,Acyl-CoA_dh_N;Acyl-CoA_dh_M;Acyl-CoA_dh_1_c39:0.098,Glyco_transf_4_c14;Glycos_transf_1_c22:0.069,Peptidase_S8_c26;PPC:0.05,Glyco_hydro_12;CBM_2:0.05,Condensation_c6;AMP-binding_c3;AMP-binding_C_c23;PP-binding_c6;Thioesterase_c10:0.031,CoA_transf_3:0.026,LPG_synthase_TM:0.023,Transthyretin:0.016
224	66		Actinobacteria:25,Proteobacteria:20,Firmicutes:13,Bacteroidota:4,NA:2,Planctomycetota:1,Spirochaetes:1	t1pks:11,nrps:7,lantipeptide:6,arylpolyene:5,t3pks:5,t1pks-nrps:4,terpene:4,ladderane:2,phenazine:2,resorcinol:2,acyl_amino_acids-phosphonate-hserlactone-t1pks-bu tyrolactone-nrps:1,arylpolyene-resorcinol:1,bacteriocin:1,bacteriocin-ectoine:1,butyrolactone-otherks:1,cf_putative:1,hserlactone:1,ladderane-arylpolyene-nrps:1,lantipeptide-arylpolyene:1,lantipeptide-otherks:1,lassopeptide:1,other:1,ot…	Glyco_hydro_43:0.707,ADH_N_c31;ADH_zinc_N_c14:0.167,Abhydrolase_3:0.048,adh_short_C2:0.023
225	17	BGC0000937	Actinobacteria:16,Proteobacteria:1	nrps:7,phosphonate:5,terpene:2,phosphonate-t1pks-nrps:1,terpene-nrps:1,transatpks-nrps:1	PP-binding_c54:0.323,Aminotran_1_2_c62:0.149,Biotin_carb_N;CPSase_L_D2:0.101,Condensation_c15;PP-binding_c14:0.072,NUDIX:0.041,Amidase:0.04,AMP-binding_c32;AMP-binding_C_c10:0.038,Condensation_c25;AMP-binding_c12;AMP-binding_C_c31;PP-binding_c6;Thioesterase_c39:0.033,Epimerase_c10:0.028,Metallophos:0.026
226	18	BGC0000298	Streptophyta:7,Cyanobacteria:6,Firmicutes:3,Proteobacteria:2	arylpolyene:7,nrps:6,terpene:5	FMN_dh;Glu_synthase:0.203,Fer4_10:0.068,AMP-binding_c35;AMP-binding_C_c78:0.067,Condensation_c11;AMP-binding_c12;AMP-binding_C_c12;PP-binding_c14:0.04,Bac_luciferase:0.037,AMP-binding_C_c23;AMP-binding_c16;adh_short_c9;PP-binding_c14:0.037,adh_short_C2:0.029,Condensation_c10;AMP-binding_c26;AMP-binding_C_c23;PP-binding_c14;NAD_binding_4_c21:0.025,Lactamase_B;Flavin_Reduct:0.025,adh_short_c2:0.022
227	39		Proteobacteria:26,Actinobacteria:11,Firmicutes:2	nrps:27,t3pks:3,terpene:2,PUFA-otherks:1,lantipeptide:1,nrps-otherks:1,otherks-nrps:1,phosphonate:1,t1pks-resorcinol:1,terpene-nrps:1	Lactamase_B;Alkyl_sulf_C:0.269,Condensation_c2:0.048,SHMT:0.039,DJ-1_PfpI:0.034,AMP-binding_c52:0.033,adh_short_C2:0.03,Chorismate_bind_c28:0.025,Aldedh:0.025,DIOX_N_c32;2OG-FeII_Oxy_c52:0.024,Prenyltrans;SQHop_cyclase_C_c4:0.024
228	58	BGC0001396	Actinobacteria:22,Firmicutes:18,Proteobacteria:13,Cyanobacteria:4,NA:1	other:10,nrps:8,lantipeptide:7,terpene:6,t1pks:4,cyanobactin:3,phosphonate:3,siderophore-nrps:3,t1pks-nrps:3,t3pks-terpene:2,None:1,bacteriocin:1,butyrolactone:1,indole:1,t2pks:1,t2pks-phenazine-t1pks-otherks:1,t2pks-terpene:1,t3pks:1,t3pks-otherks:1	adh_short_c49:0.219,LacAB_rpiB:0.212,GGACT:0.158,S-methyl_trans:0.124,Glyco_hydro_42;Glyco_hydro_42M;Glyco_hydro_42C:0.108,Glyco_transf_28;UDPGT_c38:0.059,Aldo_ket_red:0.045,AFOR_C:0.024
229	66		Proteobacteria:45,Firmicutes:14,Cyanobacteria:6,Bacteroidota:1	nrps:12,terpene:11,bacteriocin:9,t1pks-nrps:7,hserlactone:5,phosphonate:4,acyl_amino_acids:3,transatpks-otherks:3,other:2,sactipeptide:2,arylpolyene:1,bacteriocin-nrps:1,bacteriocin-proteusin:1,indole:1,phosphonate-bacteriocin-proteusin:1,proteusin-bacteriocin:1,t1pks-transatpks-butyrolactone-nrps:1,transatpks-nrps:1	Oxidored_nitro:0.628,Radical_SAM_c5:0.098,Condensation_c2;AMP-binding_c3;AMP-binding_C_c31;PP-binding_c6;Thioesterase_c10:0.059,CDP-OH_P_transf_c12:0.029,Acyl-CoA_dh_N;Acyl-CoA_dh_M:0.024,ABM_c38:0.021,Esterase:0.014,Docking;ketoacyl-synt_c8;Ketoacyl-synt_C_c2;KAsynt_C_assoc;Acyl_transf_1_c18;PP-binding_c37;Condensation_c9;AMP-binding_c39;AMP-binding_C_c31;PP-binding_c22;Thioesterase_c17:0.01,Lac…
230	24		Bacteroidota:17,Firmicutes:5,Proteobacteria:1,Cyanobacteria:1	t3pks:7,bacteriocin:5,bacteriocin-t3pks:3,bacteriocin-terpene:2,hserlactone:1,ladderane:1,nrps:1,other:1,phosphonate-thiopeptide-t1pks-nrps:1,terpene:1,thiopeptide-phosphonate-t1pks-nrps:1	Peptidase_M42:0.445,Thioredoxin_c25:0.083,KR_c34:0.036,Carboxyl_trans:0.034,Aldedh:0.032,PNP_UDP_1:0.031,Pro_isomerase:0.03,SPOUT_MTase:0.03,Glycos_transf_1_c19:0.029,LpxK:0.028
231	32		Proteobacteria:27,Cyanobacteria:2,Actinobacteria:1,Firmicutes:1,NA:1	nrps:13,other:3,t1pks-nrps:3,arylpolyene:2,hserlactone:2,t1pks:2,acyl_amino_acids:1,arylpolyene-resorcinol:1,bacteriocin-t1pks-otherks:1,ectoine:1,nrps-t1pks-otherks:1,t3pks:1,transatpks-nrps:1	PolyA_pol:0.185,ECH_1_c32:0.128,Amidohydro_1:0.063,G3P_acyltransf:0.058,OTCace_N;OTCace:0.052,NUDIX:0.045,Methyltransf_25_c26:0.043,Condensation_c2;AMP-binding_c12;AMP-binding_C_c18;PP-binding_c33;Condensation_c68:0.039,Esterase:0.037,3HCDH_N;3HCDH:0.031
232	167	BGC0001190,BGC0001620,BGC0000883,BGC0000336,BGC0000833,BGC0000652,BGC0000703,BGC0000934,BGC0000679,BGC0001080,BGC0001848,BGC0000286,BGC0001078,BGC0001079,BGC0001083	Actinobacteria:76,Firmicutes:30,Proteobacteria:30,NA:19,Bacteroidota:3,Streptophyta:3,Fusobacteria:3,Planctomycetota:1,Acidobacteria:1,Cyanobacteria:1	terpene:36,other:24,nrps:18,hserlactone:16,None:13,lantipeptide:8,t1pks-nrps:8,t1pks:7,otherks:4,arylpolyene:3,phenazine:3,cf_putative:2,sactipeptide:2,t3pks:2,terpene-nrps:2,terpene-t1pks-nrps:2,acyl_amino_acids:1,bacteriocin:1,butyrolactone-t3pks-terpene-otherks:1,indole-terpene-lassopeptide-phenazine:1,linaridin-t1pks-nrps:1,nrps-t1pks-otherks:1,otherks-nrps:1,siderophore:1,t1pks-otherks:1,t2p…	GHMP_kinases_N;GHMP_kinases_C:0.342,FMN_dh:0.223,GHMP_kinases_N:0.128,HMG-CoA_red:0.09,PALP:0.067,3HCDH:0.022,NUDIX:0.021,polyprenyl_synt_c19:0.018,PTase_Orf2:0.011,FMN_red:0.01
233	35		Actinobacteria:30,Proteobacteria:3,NA:1,Streptophyta:1	nrps:18,t1pks-nrps:5,t1pks:4,t3pks-nrps:3,terpene:2,ladderane-t1pks-nrps:1,lantipeptide-t1pks-nrps:1,nrps-t1pks-ladderane:1	adh_short_c56:0.163,Abhydrolase_3:0.082,WES_acyltransf;DUF1298:0.067,adh_short_c15:0.048,Biotin_lipoyl;E3_binding;2-oxoacid_dh:0.035,Biotin_lipoyl;Pyr_redox_2_c15;Pyr_redox_dim:0.033,PP-binding_c16;ketoacyl-synt_c27;Ketoacyl-synt_C_c2;KAsynt_C_assoc;Acyl_transf_1_c37;adh_short_c9;PP-binding_c30:0.032,Bac_luciferase:0.028,CBM_48;DUF3372:0.026,adh_short_c6:0.025
234	83	BGC0001518,BGC0001025	Actinobacteria:60,Proteobacteria:10,Firmicutes:9,Cyanobacteria:3,NA:1	nrps:31,t1pks-nrps:20,sactipeptide:8,t1pks:6,other:5,lantipeptide:3,t3pks:3,phosphonate:2,None:1,bacteriocin:1,otherks:1,t1pks-butyrolactone:1,transatpks-otherks-nrps:1	HAD_2_c4:0.249,Peptidase_A8:0.23,Glycos_transf_2_c18:0.076,Epimerase_c34:0.046,IMS_c18:0.036,NTP_transferase:0.033,adh_short_c36:0.033,CMD:0.033,Polyketide_cyc2:0.031,NMO:0.031
235	289	BGC0001194,BGC0000042,BGC0001626,BGC0001596,BGC0000315	Actinobacteria:152,Proteobacteria:73,Firmicutes:29,Bacteroidota:14,NA:12,Planctomycetota:4,Acidobacteria:3,Streptophyta:1,Deinococcus-Thermus:1	nrps:60,t3pks:26,terpene:24,t1pks-nrps:21,hserlactone-nrps:17,other:15,t1pks:14,lantipeptide:10,None:5,arylpolyene:5,lassopeptide:5,arylpolyene-ladderane:4,cf_fatty_acid:4,hserlactone:4,t2pks-butyrolactone:4,t3pks-nrps:4,arylpolyene-resorcinol:3,bacteriocin:3,nrps-ladderane:3,phosphonate-transatpks-t1pks-nrps:3,siderophore:3,transatpks-nrps:3,ladderane:2,ladderane-nrps:2,lantipeptide-t1pks-nrps:2…	AP_endonuc_2:0.811,ROK:0.039,Phosphodiest:0.031,UbiA:0.024,NAD_binding_5:0.023,PfkB:0.019
236	83		Proteobacteria:68,Actinobacteria:10,Planctomycetota:3,Cyanobacteria:1,Bacteroidota:1	arylpolyene:30,nrps:24,other:6,terpene:6,bacteriocin:4,thiopeptide:3,t1pks-terpene:2,acyl_amino_acids:1,butyrolactone:1,hserlactone:1,hserlactone-arylpolyene:1,lantipeptide-nrps:1,lantipeptide-t1pks-nrps:1,resorcinol:1,t1pks:1	GcpE:0.242,AMP-binding_c37;AMP-binding_C_c48;FabA_c5:0.19,Radical_SAM_c11:0.148,NDK:0.06,DAO:0.055,Abhydrolase_3:0.035,Cys_Met_Meta_PP_c19:0.029,Peptidase_M1;Leuk-A4-hydro_C:0.025,Glycos_transf_2_c11:0.025,Orn_Arg_deC_N_c30:0.025
237	426	BGC0000299,BGC0000314,BGC0001958,BGC0001957,BGC0000956,BGC0000839,BGC0000838	Bacteroidota:350,Proteobacteria:62,Firmicutes:6,Actinobacteria:4,NA:1,Planctomycetota:1,Elusimicrobia:1,Chrysiogenetes:1	arylpolyene-resorcinol:204,arylpolyene:187,arylpolyene-nrps:8,ladderane:7,ladderane-nrps:3,t3pks-terpene-arylpolyene:3,lantipeptide-nrps:2,t3pks-arylpolyene:2,t3pks-arylpolyene-resorcinol:2,None:1,lantipeptide-arylpolyene:1,lantipeptide-arylpolyene-resorcinol:1,nrps:1,nrps-ladderane:1,resorcinol:1,terpene-arylpolyene:1,terpene-arylpolyene-resorcinol:1	ketoacyl-synt_c16;Ketoacyl-synt_C_c13:0.065,PP-binding_c36:0.056,ketoacyl-synt_c12:0.055,FabA_c5:0.052,Lyase_aromatic:0.051,ketoacyl-synt_c49;Ketoacyl-synt_C_c44:0.049,adh_short_c13:0.049,Lip_A_acyltrans:0.049,ketoacyl-synt_c59:0.048,Polysacc_deac_1:0.048
238	13		Proteobacteria:7,Actinobacteria:5,Firmicutes:1	terpene:4,other:2,t1pks:2,t1pks-nrps:2,bacteriocin-nrps:1,oligosaccharide:1,otherks:1	p450_c36:0.131,Biotin_carb_N;CPSase_L_D2;Biotin_carb_C;Biotin_lipoyl;Carboxyl_trans:0.089,NAD_binding_8_c32;GMC_oxred_N;GMC_oxred_C_c6:0.056,ketoacyl-synt_c11;Ketoacyl-synt_C_c27;KAsynt_C_assoc;Acyl_transf_1_c21;PP-binding_c9;Aminotran_1_2_c48:0.054,AA_kinase_c25;ACT;ACT_7:0.052,HpcH_HpaI_c49:0.036,Lyase_aromatic:0.036,CHAP:0.032,Glycos_transf_2_c16:0.031,FA_desaturase:0.031
239	196	BGC0000228,BGC0001596,BGC0000245,BGC0001675,BGC0000265,BGC0000212,BGC0001719,BGC0000261,BGC0000727,BGC0000246,BGC0000214,BGC0000227,BGC0001177,BGC0000247,BGC0001558,BGC0001074,BGC0001568,BGC0001979,BGC0002000,BGC0000208,BGC0000221,BGC0001661,BGC0001922,BGC0000270,BGC0001072,BGC0001073,BGC0001439,BGC0000192,BGC0000235,BGC0000238,BGC0000232,BGC0000226,BGC0000201,BGC0002028,BGC0000211,BGC0002016,BGC…	Actinobacteria:149,NA:38,Proteobacteria:6,Firmicutes:3	t2pks:61,None:35,t2pks-otherks:16,t2pks-butyrolactone:7,t2pks-oligosaccharide:7,t2pks-oligosaccharide-nrps:7,t2pks-oligosaccharide-otherks:6,t2pks-nrps:5,t2pks-terpene:5,t2pks-ladderane:4,t2pks-t1pks:4,resorcinol:3,t2pks-nrps-otherks:2,t2pks-oligosaccharide-butyrolactone:2,t2pks-siderophore:2,bacteriocin-t2pks-oligosaccharide:1,bacteriocin-t2pks-otherks-nrps:1,butyrolactone-t2pks-t1pks-nrps:1,ect…	ketoacyl-synt_c20;Ketoacyl-synt_C_c34:0.097,ketoacyl-synt_c12;Ketoacyl-synt_C_c15:0.079,Polyketide_cyc2:0.077,adh_short_c50:0.065,PP-binding_c9:0.065,FMN_red:0.063,UDPGT_c13:0.06,GFO_IDH_MocA_c25:0.053,FAD_binding_3_c42:0.045,Bac_luciferase:0.041
240	117	BGC0001060,BGC0001804,BGC0001378,BGC0001377,BGC0001815	Actinobacteria:100,Firmicutes:6,Proteobacteria:4,NA:4,Cyanobacteria:2,Chloroflexi:1	other:25,nrps:13,t1pks:10,lantipeptide:7,t3pks:7,terpene-nrps:5,t1pks-nrps:4,t2pks:4,thiopeptide:4,bacteriocin-butyrolactone:3,None:2,bacteriocin:2,ectoine:2,ectoine-nrps:2,hserlactone:2,lantipeptide-nrps:2,lassopeptide:2,nrps-otherks:2,oligosaccharide:2,otherks-nrps:2,terpene:2,amglyccycl:1,arylpolyene-nrps:1,bacteriocin-nrps:1,cf_putative:1,indole:1,linaridin:1,otherks:1,resorcinol:1,siderophor…	Glyoxalase_c14:0.286,Putative_PNPOx_c25:0.152,Abhydrolase_1_c52:0.094,Glyoxalase_c28:0.077,Bac_luciferase:0.063,Beta-lactamase:0.052,FMN_red:0.042,Putative_PNPOx_c50:0.032,Aldo_ket_red:0.032,ketoacyl-synt_c77;Ketoacyl-synt_C_c27;Acyl_transf_1_c34;PP-binding_c54;KR_c5;PS-DH_c29:0.014
241	158	BGC0000778,BGC0000779,BGC0000770,BGC0000776,BGC0000780,BGC0000801,BGC0000762,BGC0000963,BGC0001410,BGC0000769,BGC0001048,BGC0001058	Actinobacteria:64,Proteobacteria:45,NA:24,Bacteroidota:11,Cyanobacteria:3,Planctomycetota:3,Firmicutes:3,Streptophyta:2,Acidobacteria:1,Verrucomicrobia:1,Spirochaetes:1	nrps:27,t1pks-nrps:19,t1pks:14,cf_saccharide:13,other:13,None:10,oligosaccharide:8,lassopeptide:6,t3pks:6,terpene:5,phosphonate:3,siderophore:3,acyl_amino_acids:2,arylpolyene:2,hserlactone:2,lantipeptide-nrps:2,sactipeptide:2,t2pks:2,terpene-nrps:2,thiopeptide:2,arylpolyene-resorcinol:1,bacteriocin-t1pks:1,hserlactone-acyl_amino_acids:1,lantipeptide-t1pks-nrps:1,microviridin:1,otherks:1,phosphona…	Glyco_transf_9:0.317,PS_pyruv_trans:0.198,SIS_2:0.131,Glycos_transf_2_c20:0.092,PfkB;CTP_transf_like:0.058,Glycos_transf_1_c20:0.056,Glyco_transf_4_c6;Glycos_transf_1_c20:0.046,Epimerase_c5:0.02,Carbam_trans_N:0.016
242	42	BGC0000706	Actinobacteria:41,NA:1	nrps:19,terpene-nrps:5,indole:4,lantipeptide:4,t1pks:3,None:1,lassopeptide:1,other:1,t1pks-t3pks-butyrolactone-otherks:1,t2pks:1,t3pks:1,terpene:1	HpcH_HpaI_c8:0.119,HpcH_HpaI_c13:0.075,Condensation_c12;AMP-binding_c26;AMP-binding_C_c31;PP-binding_c21:0.064,Condensation_c23:0.058,AMP-binding_c12;AMP-binding_C_c61;PP-binding_c6:0.054,Glyco_trans_4_4_c7;Glycos_transf_1_c38:0.049,Condensation_c18;AMP-binding_c26;AMP-binding_C_c27;PP-binding_c21:0.041,Epimerase_c9:0.034,CBS:0.034,MaoC_dehydratas:0.032
243	32		Proteobacteria:14,Firmicutes:10,Synergistetes:3,Actinobacteria:3,Mollusca:1,Chloroflexi:1	nrps:7,acyl_amino_acids:6,bacteriocin:5,t1pks-nrps:3,hserlactone:2,other:2,t1pks:2,arylpolyene:1,lantipeptide:1,t1pks-otherks:1,t3pks:1,terpene:1	Aminotran_5_c63:0.11,GDC-P:0.098,Nitroreductase_c66:0.069,GCV_T;GCV_T_C:0.068,ThiF:0.048,Aldedh:0.046,AMP-binding_c28;AMP-binding_C_c56:0.043,UDPGT_c13:0.034,FAD_binding_8_c50;NAD_binding_1:0.034,ATP-sulfurylase;APS_kinase:0.032
244	18		Proteobacteria:13,Actinobacteria:5	nrps:10,other:3,t1pks-nrps:3,terpene:1,thiopeptide-t1pks:1	adh_short_c12:0.083,Acetyltransf_3_c48:0.071,CBS:0.066,AMP-binding_c57;AMP-binding_C_c72;PP-binding_c6:0.047,Condensation_c45:0.04,Amidohydro_1:0.023,Acyl-CoA_dh_1_c18:0.019,ketoacyl-synt_c52;Ketoacyl-synt_C_c7:0.019,Terpene_synth_C_c2:0.018,p450_c5:0.018
245	47	BGC0000586,BGC0000587,BGC0001555	Actinobacteria:29,Proteobacteria:15,NA:3	otherks:9,nrps:8,t1pks-nrps:7,ectoine:4,lantipeptide:3,t1pks:3,None:2,lassopeptide-otherks:2,t3pks:2,t3pks-lantipeptide:2,lantipeptide-arylpolyene:1,lantipeptide-t1pks:1,nucleoside:1,t1pks-nucleoside-nrps:1,terpene:1	Aminotran_1_2_c44:0.318,Peptidase_C39_c17:0.253,Putative_PNPOx_c45;Putative_PNPOx_c4;FAD_binding_6;NAD_binding_1;Fer2:0.05,CBS:0.044,DJ-1_PfpI:0.032,ADH_N_c7;ADH_zinc_N_c9:0.029,p450_c5:0.029,Bac_luciferase:0.023,Radical_SAM_c14:0.023,PP-binding_c24;AMP-binding_c51;AMP-binding_C_c36:0.021
246	275		Actinobacteria:195,Proteobacteria:54,Firmicutes:13,Streptophyta:5,Planctomycetota:3,Fusobacteria:2,NA:2,Cyanobacteria:1	other:164,nrps:35,t1pks-nrps:17,thiopeptide:11,linaridin:7,terpene:7,arylpolyene:5,bacteriocin:4,lantipeptide:4,t3pks:3,acyl_amino_acids:2,lassopeptide:2,otherks:2,t3pks-terpene-nrps:2,None:1,arylpolyene-resorcinol:1,bacteriocin-t1pks-otherks:1,t1pks:1,t1pks-ectoine-arylpolyene-nrps:1,t2pks:1,t2pks-otherks:1,t3pks-terpene:1,thiopeptide-lantipeptide:1,transatpks-nrps:1	Pterin_bind:0.114,Peptidase_S13:0.104,FolB:0.099,ATP_bind_3:0.099,HPPK:0.087,Pyrophosphatase:0.082,GTP_cyclohydroI:0.074,Pribosyltran:0.061,AMP-binding_c57;AMP-binding_C_c31;PP-binding_c6:0.043,Pantoate_ligase:0.043
247	12		Proteobacteria:11,Actinobacteria:1	nrps:6,t1pks:4,arylpolyene-nrps:1,t1pks-nrps:1	Octopine_DH:0.057,Peripla_BP_6:0.056,PS-DH_c10:0.049,PALP:0.047,Abhydrolase_3:0.043,FAD_binding_3_c7:0.04,Abhydrolase_1_c27:0.039,AMP-binding_c43;AMP-binding_C_c31;PP-binding_c21;Thioesterase_c46:0.034,Aminotran_3_c1:0.034,DAO:0.03
248	64	BGC0001784,BGC0001939,BGC0001117	Actinobacteria:51,Proteobacteria:8,NA:3,Cyanobacteria:1,Firmicutes:1	t3pks:30,terpene:7,nrps:5,ladderane-arylpolyene-nrps:4,other:3,None:2,bacteriocin:2,phosphonate:2,t1pks:2,t2pks-otherks:2,cf_putative:1,lantipeptide:1,t2pks:1,terpene-siderophore-t1pks-nrps:1,thiopeptide-t3pks:1	Methyltransf_25_c29:0.414,Methyltransf_11_c38:0.2,DLH;SnoaL_2_c31:0.044,p450_c5:0.042,Thioesterase_c22:0.029,PS-DH_c8;PP-binding_c16;ketoacyl-synt_c19;Ketoacyl-synt_C_c10;KAsynt_C_assoc;PS-DH_c59;adh_short_c9;PP-binding_c48;ketoacyl-synt_c62;PP-binding_c46;PP-binding_c14;Epimerase_c7;ketoacyl-synt_c49:0.026,FabA_c51:0.023,Carboxyl_trans:0.015,2-Hacid_dh_C:0.014,polyprenyl_synt_c14:0.012
249	21		Actinobacteria:10,Firmicutes:5,Proteobacteria:4,NA:1,Acidobacteria:1	terpene:5,t1pks:4,other:3,arylpolyene-resorcinol:2,nrps:2,bacteriocin-thiopeptide:1,cf_putative:1,otherks:1,t1pks-terpene:1,transatpks-otherks:1	Radical_SAM_c21:0.385,Radical_SAM_c10;SPASM_c32:0.044,ACP_syn_III_c26;ACP_syn_III_C_c38:0.028,adh_short_C2:0.026,B12-binding_c22;Radical_SAM_c26:0.021,ECH_1_c46:0.02,AMP-binding_c32;AMP-binding_C_c44:0.018,PP-binding_c28:0.016,Abhydrolase_3:0.016,GRDB:0.016
250	91		Proteobacteria:50,Actinobacteria:21,Bacteroidota:13,Firmicutes:4,Spirochaetes:1,Streptophyta:1,Planctomycetota:1	terpene:44,nrps:12,t1pks:8,t3pks:5,acyl_amino_acids:3,blactam:3,melanin:3,arylpolyene-resorcinol:2,nrps-t1pks-linaridin:2,other:2,ectoine-lassopeptide-resorcinol-nrps:1,lantipeptide:1,lantipeptide-t1pks-nrps:1,otherks:1,otherks-nrps:1,phosphonate:1,phosphonate-t1pks:1	Pep_deformylase:0.618,THDPS_N_2:0.112,PNP_UDP_1:0.046,Peptidase_M20:0.046,AA_kinase_c10:0.029,Condensation_c50;AMP-binding_c3;AMP-binding_C_c27;PP-binding_c12;ketoacyl-synt_c52;Ketoacyl-synt_C_c7;KAsynt_C_assoc;PS-DH_c7;KR_c5;PP-binding_c61;ketoacyl-synt_c70;PS-DH_c4;adh_short_c9;Methyltransf_12_c14;PP-binding_c35:0.017,Peptidase_M24:0.017,Aminotran_1_2_c21:0.016,AMP-binding_c26;AMP-binding_C_c31…
251	73		Actinobacteria:63,Firmicutes:7,Cyanobacteria:1,NA:1,Proteobacteria:1	other:23,lantipeptide:8,nrps:6,t1pks:6,t3pks:4,thiopeptide:4,t2pks:3,terpene:3,amglyccycl:2,lassopeptide:2,otherks:2,bacteriocin-t2pks:1,cf_putative:1,ectoine:1,indole:1,lantipeptide-nrps:1,phosphonate:1,phosphonate-thiopeptide-lantipeptide-lassopeptide:1,t1pks-nrps:1,t2pks-t1pks-nrps:1,terpene-t1pks-amglyccycl-nrps:1	Acetyltransf_9;Acetyltransf_17:0.311,BPL_N:0.113,p450_c5:0.058,Peptidase_S8_c29:0.057,NUDIX:0.051,CMD:0.049,CBM_4_9;Glyco_hydro_18:0.048,Metallophos:0.031,FAD_binding_3_c7:0.024,Bac_luciferase:0.024
252	31	BGC0001105,BGC0000149,BGC0001040,BGC0001070	Actinobacteria:22,NA:4,Proteobacteria:4,Streptophyta:1	t1pks:14,nrps:5,None:4,transatpks-t1pks-nrps:4,t1pks-nrps:2,arylpolyene-nrps:1,butyrolactone-t1pks-nucleoside-nrps:1	Methyltransf_11_c24:0.308,AA_kinase_c8:0.08,p450_c5:0.057,K_oxygenase_c43:0.045,Proton_antipo_N_c15:0.04,ChitinaseA_N;Glyco_hydro_18:0.033,AMP-binding_c16:0.031,ketoacyl-synt_c27;Ketoacyl-synt_C_c39;KAsynt_C_assoc;Acyl_transf_1_c37;PS-DH_c17;adh_short_c9;PP-binding_c37:0.025,adh_short_c6:0.025,Beta-lactamase:0.025
253	368	BGC0001958,BGC0001957,BGC0001956,BGC0001593,BGC0000960,BGC0001764,BGC0001818,BGC0001912	Proteobacteria:150,Actinobacteria:110,Bacteroidota:76,Firmicutes:19,NA:6,Cyanobacteria:3,Streptophyta:2,Fibrobacteres:1,Verrucomicrobia:1	nrps:111,terpene:73,t1pks-nrps:26,other:23,t3pks:14,microviridin:11,otherks:10,thiopeptide:8,hserlactone:6,lantipeptide:6,t1pks:6,phosphonate:5,transatpks-otherks-nrps:5,None:4,arylpolyene:3,bacteriocin-nrps:3,butyrolactone-otherks-t1pks-nrps:3,indole:3,resorcinol:3,t1pks-PUFA-otherks:3,t2pks:3,arylpolyene-nrps:2,bacteriocin:2,blactam-t1pks-nrps:2,ectoine:2,melanin-t1pks-nrps:2,otherks-nrps:2,t2p…	Transketolase_N:0.316,RimK:0.257,Transket_pyr;Transketolase_C:0.203,adh_short_C2:0.054,Semialdhyde_dh:0.027,Peptidase_M20:0.015,Flavin_Reduct:0.011,AMP-binding_c30;AMP-binding_C_c22:0.011,Aldedh:0.009,CMD:0.008
254	18		Proteobacteria:11,Actinobacteria:7	t3pks:8,t1pks-siderophore:4,other:3,t3pks-ectoine:3	Phytase:0.101,Fer2_2:0.079,LCAT:0.053,CBS:0.047,Lactamase_B:0.037,Methyltransf_11_c19;NUDIX:0.037,RibD_C:0.033,XFP_C:0.027,Chal_sti_synt_N_c1;Chal_sti_synt_C_c19:0.027,Glyco_hydro_3;Glyco_hydro_3_C:0.026
255	50		Proteobacteria:27,Actinobacteria:20,Firmicutes:2,Deinococcus-Thermus:1	thiopeptide:21,arylpolyene:14,nrps:3,t3pks-arylpolyene:2,bacteriocin-nrps:1,bacteriocin-ppysks:1,lantipeptide:1,siderophore-nrps:1,t1pks:1,t1pks-arylpolyene:1,t1pks-nrps:1,t3pks:1,terpene-nrps:1,transatpks-t1pks-nrps:1	OsmC;YcaO:0.358,ABM_c5:0.161,GGDEF:0.158,NAD_binding_4_c11:0.107,adh_short_C2:0.038,Aldo_ket_red:0.033,Peptidase_M20:0.018,Sugar_tr:0.018,Condensation_c12;PP-binding_c5:0.016,Rieske:0.013
256	6		Cyanobacteria:4,Proteobacteria:2	nrps:4,microviridin-nrps:1,t1pks-otherks:1	NAD_binding_4_c21:0.174,CTP_synth_N;GATase_c27:0.099,Amino_oxidase_c63:0.064,PP-binding_c36:0.053,Methyltransf_2:0.042,Sulfotransfer_2:0.036,AMP-binding_c37;AMP-binding_C_c40:0.034,Radical_SAM_c65;HemN_C:0.033,Glyco_transf_4_c2;Glycos_transf_1_c8:0.027,AMP-binding_c12;AMP-binding_C_c23;PP-binding_c14;Condensation_c10:0.026
257	68	BGC0000075	Actinobacteria:62,NA:3,Cyanobacteria:3	other:13,nrps:9,t2pks:8,t1pks:7,terpene:6,lantipeptide:3,t3pks:3,None:2,lassopeptide:2,bacteriocin:1,bacteriocin-nrps:1,butyrolactone-otherks:1,butyrolactone-t1pks-lassopeptide:1,lantipeptide-arylpolyene:1,lantipeptide-t1pks:1,melanin-cf_saccharide:1,nrps-t1pks-otherks:1,nucleoside-nrps:1,t1pks-arylpolyene-nrps:1,t1pks-nrps:1,t2pks-butyrolactone:1,t2pks-terpene:1,terpene-nrps:1,terpene-transatpks…	GAF;SpoIIE:0.655,Abhydrolase_1_c15;OsmC:0.046,AA_kinase_c3:0.038,Oxidored_FMN_c6:0.027,DJ-1_PfpI:0.022,Abhydrolase_3:0.02,Polysacc_deac_1:0.019,adh_short_C2:0.016,Aldo_ket_red:0.013,Sugar_tr:0.012
258	64	BGC0001963	Actinobacteria:31,Proteobacteria:29,Firmicutes:2,NA:1,Streptophyta:1	terpene:19,nrps:10,t3pks-t1pks:10,bacteriocin:3,other:3,t1pks:3,t3pks:3,lantipeptide-t1pks-nrps:2,siderophore:2,t1pks-nrps:2,ectoine-nrps:1,hserlactone:1,indole:1,t1pks-butyrolactone-nrps:1,t2pks:1,t2pks-butyrolactone:1,terpene-t2pks-butyrolactone-siderophore:1	CDO_I:0.224,Bac_luciferase:0.107,Rhodanese:0.1,SQHop_cyclase_N;SQHop_cyclase_C_c9:0.069,FAD_binding_3_c43:0.057,Aminotran_5_c26:0.054,Acyl-CoA_dh_N;Acyl-CoA_dh_M;Acyl-CoA_dh_1_c43:0.033,CMD:0.033,Thioesterase_c1:0.03,FAD_binding_3_c7:0.023
259	54	BGC0001418,BGC0001420,BGC0001419	Proteobacteria:45,Nitrospirae:3,Firmicutes:3,Acidobacteria:1,Spirochaetes:1,Cyanobacteria:1	acyl_amino_acids:10,hserlactone-acyl_amino_acids:9,nrps:7,terpene:5,bacteriocin:3,hserlactone:3,t1pks-nrps:3,indole:2,other:2,phosphonate:2,arylpolyene:1,arylpolyene-resorcinol:1,bacteriocin-lantipeptide:1,lassopeptide:1,resorcinol:1,t1pks:1,t1pks-otherks:1,thiopeptide:1	PilZ:0.225,PK;PK_C:0.14,Transketolase_N;Transket_pyr;Transketolase_C:0.123,Methyltransf_11_c16:0.116,SPOUT_MTase:0.085,AA_kinase_c7;Acetyltransf_1_c4:0.028,Amidohydro_1:0.021,CBS:0.019,Pyr_redox_2_c42:0.016,PGK:0.012
260	33		Proteobacteria:22,Actinobacteria:11	arylpolyene:21,other:7,bacteriocin-terpene-nrps:1,t1pks-nrps:1,t1pks-terpene-nrps:1,thiopeptide:1,transatpks-otherks-t1pks-nrps:1	CAT:0.153,Dyp_perox_c3:0.141,Peptidase_S15:0.111,Acetate_kinase:0.083,Glycos_transf_2_c11;Lip_A_acyltrans:0.081,Methyltransf_12_c33:0.078,PLDc_2:0.077,Acetyltransf_1_c28:0.062,AMP-binding_c5;AMP-binding_C_c15:0.028,GATase_c17:0.027
261	249	BGC0001540,BGC0001435	Actinobacteria:128,Firmicutes:44,Proteobacteria:43,Bacteroidota:17,Cyanobacteria:7,NA:6,Chlorobi:1,Streptophyta:1,Planctomycetota:1,Verrucomicrobia:1	nrps:37,terpene:33,t1pks-nrps:31,t3pks:27,other:25,arylpolyene:12,siderophore:10,t1pks:9,lantipeptide:4,acyl_amino_acids:3,bacteriocin:3,hserlactone:3,t1pks-otherks:3,t2pks:3,terpene-otherks:3,thiopeptide:3,arylpolyene-resorcinol:2,cf_saccharide:2,lantipeptide-terpene:2,lassopeptide:2,otherks:2,None:1,bacteriocin-arylpolyene:1,bacteriocin-lantipeptide:1,bacteriocin-nrps:1,bacteriocin-sactipeptide…	Rhodanese:0.586,Pyr_redox_2_c2:0.075,Lactamase_B;Rhodanese:0.069,Oxidored_FMN_c21:0.061,PPDK_N:0.051,ADH_N_c25;ADH_zinc_N_c36:0.027,CBS:0.025,ABM_c15:0.024,NUDIX:0.018
262	89		Actinobacteria:43,Proteobacteria:25,Firmicutes:13,NA:2,Bacteroidota:2,Verrucomicrobia:1,Synergistetes:1,Acidobacteria:1,Cyanobacteria:1	t1pks:10,nrps:9,siderophore:9,lassopeptide:8,other:8,acyl_amino_acids:4,ectoine:4,terpene:4,thiopeptide:4,bacteriocin:3,lantipeptide:3,arylpolyene:2,cf_putative:2,resorcinol:2,t1pks-nrps:2,t1pks-otherks:2,t3pks:2,PUFA-otherks:1,butyrolactone-otherks:1,hserlactone:1,indole-terpene-nrps:1,lantipeptide-t1pks-otherks:1,oligosaccharide:1,phosphonate:1,t1pks-terpene-nrps:1,terpene-nrps:1,terpene-t1pks-…	Acetyltransf_1_c17:0.511,Methyltransf_23:0.256,DUF1349:0.074,Metallophos:0.029,Peptidase_M20:0.02,Polysacc_deac_1:0.019,NUDIX:0.016,p450_c5:0.011,RibD_C:0.009
263	22		Actinobacteria:10,Firmicutes:7,Proteobacteria:4,Cyanobacteria:1	nrps:6,other:5,transatpks-otherks:5,hserlactone:1,lassopeptide:1,phosphonate-t1pks-nrps:1,t1pks-nrps:1,t3pks-lantipeptide-nrps:1,transatpks-otherks-nrps:1	NAD_synthase:0.155,Acetyltransf_3_c28:0.119,ACP_syn_III_c23;ACP_syn_III_C_c9:0.098,Radical_SAM_c28:0.068,NAD_binding_3;Homoserine_dh:0.06,Rhodanese;Lactamase_B:0.037,Aldo_ket_red:0.028,Lactamase_B:0.023,PP-binding_c24:0.022,PP-binding_c9:0.02
264	28	BGC0001303	Actinobacteria:27,NA:1	nrps:6,t1pks:6,t1pks-nrps:3,t3pks-t1pks-nrps:3,terpene:3,None:1,lantipeptide:1,other:1,t2pks-nrps:1,terpene-oligosaccharide-t1pks-nrps:1,transatpks-t1pks-nrps:1,transatpks-terpene-nrps:1	Glyco_hydro_16;Ricin_B_lectin:0.126,p450_c5:0.079,AMP-binding_c12;AMP-binding_C_c31;PP-binding_c23:0.048,Beta-lactamase:0.044,NAD_binding_8_c18:0.032,Bac_luciferase:0.031,DAO:0.031,ADH_N_c7;ADH_zinc_N_c61:0.028,Aldo_ket_red:0.027,Methyltransf_2:0.027
265	41		Proteobacteria:30,Actinobacteria:7,Cyanobacteria:3,Bacteroidota:1	arylpolyene:7,bacteriocin-nrps:5,nrps:4,other:4,t3pks:4,ectoine:3,t1pks:3,thiopeptide:3,arylpolyene-nrps:1,lassopeptide:1,microviridin-t1pks-nrps:1,ppysks:1,t1pks-nrps:1,t1pks-otherks:1,terpene:1,transatpks-otherks:1	GFA:0.326,DPPIV_N;Peptidase_S9:0.189,Glucokinase:0.122,Condensation_c36;AMP-binding_c26;AMP-binding_C_c27;PP-binding_c21:0.103,TP_methylase:0.026,DJ-1_PfpI:0.021,NUDIX:0.016,Transferase_c5:0.013,Aminotran_1_2_c11:0.012,DHFR_1:0.011
266	36	BGC0000703	Proteobacteria:19,Actinobacteria:16,NA:1	phosphonate:11,t3pks:8,other:6,t1pks:2,None:1,arylpolyene:1,lantipeptide-blactam-nrps:1,lantipeptide-t1pks-nrps:1,nrps:1,ppysks:1,t3pks-arylpolyene:1,terpene:1,thiopeptide-nrps:1	PAD_porph:0.292,Aminotran_1_2_c12:0.186,Methyltransf_11_c36:0.064,AMP-binding_c32;AMP-binding_C_c49;PP-binding_c13;ketoacyl-synt_c8;Ketoacyl-synt_C_c2;KAsynt_C_assoc;Acyl_transf_1_c11;PS-DH_c3;adh_short_c9;PP-binding_c37;Thioesterase_c29:0.042,Nitroreductase_c22;Nitroreductase_c16:0.039,DAO:0.028,FAD_binding_3_c17:0.025,Acetyltransf_6:0.021,TOBE_c33:0.021,PhyH_c14:0.019
267	12		Proteobacteria:6,Actinobacteria:6	arylpolyene:5,nrps:4,lantipeptide-nrps:1,t1pks-nrps:1,t3pks:1	GAF;GGDEF;EAL:0.19,Acetyltransf_3_c50:0.084,PALP:0.055,Anth_synt_I_N;Chorismate_bind_c20:0.037,SAICAR_synt:0.03,Prenyltransf:0.03,CoA_binding_2:0.029,PurS:0.029,Peptidase_S41:0.029,Flavoprotein;DFP:0.028
268	53		Actinobacteria:31,Proteobacteria:15,NA:4,Bacteroidota:2,Cyanobacteria:1	nrps:15,terpene:10,t1pks:3,cf_fatty_acid:2,cf_putative:2,hserlactone:2,otherks:2,terpene-t3pks-t1pks-nrps:2,bacteriocin:1,bacteriocin-lantipeptide:1,bacteriocin-nrps:1,blactam:1,lantipeptide:1,microviridin:1,other:1,resorcinol:1,t1pks-nrps:1,t1pks-t3pks-terpene-nrps:1,t1pks-terpene-nrps:1,t2pks:1,t2pks-lantipeptide-terpene:1,terpene-t1pks-nrps:1,thiopeptide-nrps:1	AMP-binding_c11:0.494,Str_synth:0.073,Bac_luciferase:0.033,Abhydrolase_3:0.024,Aldo_ket_red:0.022,His_Phos_1:0.021,FMN_dh:0.014,PfkB:0.013,S6PP;Glyco_transf_20:0.013,Glyco_transf_4_c5;Glyco_trans_1_4_c12:0.011
269	206	BGC0000233,BGC0000137,BGC0001942,BGC0000843,BGC0001188,BGC0001735,BGC0000700,BGC0001074,BGC0000092,BGC0000054,BGC0001568,BGC0001558,BGC0000151	Actinobacteria:147,Proteobacteria:26,NA:23,Firmicutes:5,Bacteroidota:2,Cyanobacteria:2,Planctomycetota:1	linaridin:44,nrps:30,t1pks-nrps:14,other:11,t1pks:11,None:10,cf_putative:10,lantipeptide:7,terpene:7,t3pks:6,bacteriocin:4,linaridin-nrps:3,phosphonate-nrps:3,t1pks-linaridin:3,arylpolyene:2,ectoine:2,hserlactone:2,siderophore:2,t2pks-oligosaccharide-otherks:2,acyl_amino_acids:1,amglyccycl-phenazine-otherks-t1pks-nrps:1,bacteriocin-proteusin:1,bacteriocin-t1pks-otherks:1,blactam:1,blactam-t1pks:1…	Methyltransf_25_c18:0.264,Amino_oxidase_c6:0.176,Aminotran_1_2_c20:0.175,Peptidase_S51:0.084,FMN_bind_2:0.071,p450_c5:0.039,Cellulase;CBM_2:0.026,AMP-binding_c3;AMP-binding_C_c31;PP-binding_c19:0.021,Thioesterase_c22:0.02,Rieske:0.017
270	692	BGC0001553,BGC0001556,BGC0000630,BGC0000650	Bacteroidota:579,Proteobacteria:87,Actinobacteria:10,Cyanobacteria:8,NA:3,Ignavibacteriae:2,Spirochaetes:1,Firmicutes:1,Balneolota:1	terpene:577,resorcinol:40,other:11,nrps:7,phenazine:7,t1pks-nrps:6,t3pks-terpene:5,hserlactone:4,lantipeptide:3,t1pks-terpene-otherks:3,t3pks:3,t3pks-terpene-arylpolyene:3,thiopeptide-phenazine:3,None:2,ectoine:2,t1pks:2,terpene-nrps:2,acyl_amino_acids:1,bacteriocin:1,bacteriocin-lantipeptide-terpene:1,bacteriocin-terpene:1,lantipeptide-terpene:1,microviridin:1,otherks:1,phenazine-nrps:1,phosphon…	FA_hydroxylase:0.294,SQS_PSY_c5:0.187,Amino_oxidase_c23:0.166,Rotamase:0.054,FA_desaturase:0.051,Pribosyltran:0.039,Lycopene_cycl:0.029,TPMT:0.026,Aconitase;Aconitase_C:0.024,SKI:0.019
271	18		Actinobacteria:10,Proteobacteria:4,Firmicutes:3,Bacteroidota:1	t3pks:6,nrps:4,t1pks-nrps:3,bacteriocin:2,PUFA-otherks:1,lantipeptide-nrps:1,t1pks:1	Glyco_hydro_39:0.198,Peptidase_S8_c44;PA:0.1,Aldo_ket_red:0.046,Polyketide_cyc;Polyketide_cyc2:0.046,PhyH_c48:0.027,Beta-lactamase:0.024,Glyco_hydro_15:0.023,His_Phos_1:0.022,Peptidase_S66:0.022,ECH_1_c50:0.022
272	78		Actinobacteria:44,Proteobacteria:23,Firmicutes:6,NA:3,Bacteroidota:1,Streptophyta:1	nrps:25,other:15,PUFA-otherks:7,sactipeptide:4,t1pks-nrps:4,t3pks:4,cf_fatty_acid:3,t1pks:3,lassopeptide:2,terpene-nrps:2,butyrolactone:1,ectoine-t1pks-otherks:1,hserlactone-butyrolactone-nrps:1,lantipeptide:1,t1pks-linaridin:1,t1pks-transatpks-terpene:1,t2pks:1,t2pks-oligosaccharide-nrps:1,terpene:1	Methyltransf_25_c2:0.362,DAO;Fer2_BFD:0.085,Pyr_redox_2_c19:0.085,FGGY_N;FGGY_C:0.065,Putative_PNPOx_c31:0.029,Radical_SAM_c45:0.021,FAD_binding_9;SIP:0.02,Glyco_transf_4_c3;Glycos_transf_1_c20:0.018,Glyco_transf_4_c21;Glycos_transf_1_c9:0.017,Thioesterase_c1:0.017
273	101	BGC0000774	Proteobacteria:72,Actinobacteria:26,Planctomycetota:1,Cyanobacteria:1,NA:1	nrps:37,thiopeptide:37,other:5,bacteriocin:3,t1pks:3,t1pks-nrps:3,hserlactone:2,phosphonate:2,None:1,acyl_amino_acids-terpene:1,hserlactone-nrps:1,ladderane:1,lassopeptide:1,microviridin:1,siderophore:1,t3pks-nrps:1,terpene:1	Cys_Met_Meta_PP_c2:0.181,PALP;CBS:0.149,DUF971:0.091,CheD:0.058,DAO:0.045,FAD_binding_2;Succ_DH_flav_C:0.045,Beta-lactamase:0.041,Fer4_9:0.035,Amidase:0.026,Glyco_hydro_18:0.023
274	52		Firmicutes:26,Proteobacteria:10,Actinobacteria:10,Bacteroidota:6	bacteriocin:28,t3pks:10,t1pks-nrps:8,bacteriocin-nrps:2,nrps:2,bacteriocin-lantipeptide:1,transatpks-nrps:1	Peptidase_C39_c6:0.388,Peptidase_M43:0.064,AMP-binding_c16:0.06,Chal_sti_synt_N_c9;Chal_sti_synt_C_c16:0.056,ICMT_c10:0.023,DUF4332:0.02,AhpC-TSA:0.019,adh_short_c5:0.019,Aldedh:0.015,adh_short_c36:0.015
275	49		Actinobacteria:17,Proteobacteria:14,Firmicutes:12,Bacteroidota:3,Cyanobacteria:2,Chlamydiae:1	nrps:13,other:12,terpene:6,arylpolyene:4,t1pks-nrps:3,t1pks:2,t3pks:2,acyl_amino_acids:1,bacteriocin-ectoine:1,bacteriocin-lantipeptide:1,bacteriocin-nrps:1,bacteriocin-otherks:1,t1pks-nucleoside-nrps:1,transatpks:1	Abhydrolase_1_c36:0.156,CBAH:0.147,Epimerase_c21:0.09,ABM_c18:0.084,Thioesterase_c8:0.063,Abhydrolase_3:0.044,Diphthami_syn_2:0.042,Aldo_ket_red:0.041,HAD_2_c44:0.027,DAO:0.027
276	110	BGC0000136,BGC0000137,BGC0001759,BGC0002009	Proteobacteria:51,Actinobacteria:28,NA:20,Firmicutes:5,Chloroflexi:2,Spirochaetes:1,Fusobacteria:1,Deinococcus-Thermus:1,Cyanobacteria:1	nrps:28,terpene:11,cf_saccharide:6,arylpolyene:5,butyrolactone:5,phosphonate:4,t1pks-nrps:4,None:3,bacteriocin:3,lantipeptide:3,other:3,t3pks:3,hserlactone:2,otherks:2,t1pks:2,t1pks-butyrolactone:2,terpene-cf_saccharide-nrps:2,acyl_amino_acids:1,arylpolyene-nrps:1,arylpolyene-resorcinol:1,bacteriocin-t1pks-nrps:1,ectoine-arylpolyene-nrps:1,hserlactone-arylpolyene:1,indole-terpene:1,lassopeptide:1…	ACCA:0.225,Transket_pyr:0.102,Transketolase_N:0.093,ATP_bind_3;TilS_C:0.066,AA_kinase_c16;ACT;ACT_7:0.046,PALP:0.033,Aminotran_5_c12:0.029,TauD_c24:0.028,Sulfotransfer_2:0.028,Acyl_transf_3:0.028
277	57		Proteobacteria:50,Actinobacteria:4,Streptophyta:2,Thermotogae:1	phosphonate:41,nrps:3,proteusin:3,phosphonate-hserlactone:2,bacteriocin:1,hserlactone-nrps:1,lassopeptide:1,other:1,phosphonate-arylpolyene:1,phosphonate-bacteriocin-proteusin:1,phosphonate-t1pks:1,t3pks:1	Aminotran_1_2_c18:0.175,NTP_transf_3_c1:0.153,Aminotran_5_c10:0.088,Bac_luciferase:0.085,Aminotran_1_2_c20:0.083,AMP-binding_c3;AMP-binding_C_c30:0.054,ETF_QO:0.053,Phosphodiest:0.053,Fer4_7:0.034,FAD_binding_3_c24:0.032
278	40		Proteobacteria:14,Firmicutes:10,Actinobacteria:10,NA:2,Bacteroidota:2,Mollusca:1,Cyanobacteria:1	nrps:17,transatpks-nrps:8,t1pks-nrps:4,bacteriocin:2,bacteriocin-siderophore:1,bacteriocin-t1pks-ectoine:1,ectoine:1,indole-nrps:1,melanin:1,nrps-siderophore:1,t3pks-nrps:1,transatpks-lantipeptide-nrps:1,transatpks-t1pks-nrps:1	PS_Dcarbxylase:0.188,AMP-binding_c12:0.167,Condensation_c18:0.097,CDP-OH_P_transf_c14:0.046,Methyltransf_25_c16:0.04,Condensation_c18;AMP-binding_c3:0.039,AMP-binding_c12;AMP-binding_C_c27:0.035,Aldo_ket_red:0.023,ketoacyl-synt_c43;Ketoacyl-synt_C_c21;KAsynt_C_assoc;PS-DH_c8;adh_short_c9;PP-binding_c33:0.023,ketoacyl-synt_c7;Ketoacyl-synt_C_c7;KAsynt_C_assoc;Acyl_transf_1_c7;PP-binding_c22;Thioes…
279	28		Bacteroidota:10,Actinobacteria:8,Firmicutes:8,Proteobacteria:1,Chlamydiae:1	t3pks:21,t1pks:3,bacteriocin:1,nrps:1,terpene:1,terpene-ladderane-t1pks-nrps:1	Nitroreductase_c3:0.151,2-Hacid_dh_C;ACT:0.108,PqqD_c16:0.07,Methyltransf_12_c6:0.061,FAD_binding_3_c6:0.045,Aminotran_1_2_c16:0.045,Methyltransf_25_c33:0.042,GATase_7_c6;Asn_synthase_c2:0.041,Abhydrolase_3:0.041,Beta_elim_lyase:0.04
280	38		Deinococcus-Thermus:37,Bacteroidota:1	terpene:36,t3pks-terpene:2	SQS_PSY_c46:0.196,Methyltransf_11_c37:0.099,Methyltransf_25_c15:0.097,AdoMet_Synthase:0.089,Nitroreductase_c45:0.057,Epimerase_c13:0.052,B12-binding_2;B12-binding_c14:0.052,Inos-1-P_synth:0.033,UbiA:0.029,p450_c5:0.029
281	97	BGC0000274	Actinobacteria:83,NA:6,Firmicutes:6,Proteobacteria:2	nrps:15,terpene:12,t1pks:10,t3pks:7,t1pks-nrps:6,bacteriocin-t1pks:4,otherks:4,lantipeptide:3,t2pks:3,bacteriocin-nrps:2,lantipeptide-t1pks-nrps:2,lassopeptide:2,other:2,None:1,arylpolyene:1,bacteriocin-t3pks:1,butyrolactone:1,butyrolactone-otherks-t1pks-nrps:1,fused-arylpolyene-nrps:1,lantipeptide-nrps:1,lassopeptide-nrps:1,nrps-t1pks-otherks:1,oligosaccharide-terpene-nrps:1,otherks-t1pks-arylpo…	CBM_2:0.428,F5_F8_type_C;CARDB:0.144,PqqD_c5:0.064,Aldo_ket_red:0.063,Bac_luciferase:0.031,ROK:0.029,MmlI:0.021,ADH_N_c20;ADH_zinc_N_c85:0.021,RibD_C:0.02,Pyr_redox_2_c14;Methyltransf_11_c9:0.017
282	107		Proteobacteria:80,Firmicutes:9,Cyanobacteria:5,Actinobacteria:4,Acidobacteria:3,Nitrospirae:2,Chlamydiae:1,Ignavibacteriae:1,Thermodesulfobacteria:1,Cnidaria:1	nrps:24,other:14,terpene:10,t1pks:9,lantipeptide:7,acyl_amino_acids:5,arylpolyene:5,t1pks-nrps:5,hserlactone:3,t3pks:3,arylpolyene-resorcinol:2,hserlactone-acyl_amino_acids:2,otherks:2,terpene-arylpolyene:2,transatpks-nrps:2,PUFA-otherks:1,arylpolyene-ladderane:1,bacteriocin-arylpolyene:1,hserlactone-arylpolyene:1,hserlactone-nrps-arylpolyene-ladderane:1,hserlactone-t1pks-nrps:1,phosphonate-nrps:…	Hpt:0.56,HsdM_N:0.242,GGDEF:0.064,B12-binding_c51;Radical_SAM_c26:0.064,CBS:0.012
283	168	BGC0000381	Firmicutes:75,Actinobacteria:46,Proteobacteria:41,Cyanobacteria:3,Acidobacteria:1,Thermodesulfobacteria:1,Streptophyta:1	nrps:79,t1pks-nrps:14,t3pks:8,arylpolyene:7,other:7,t1pks:7,transatpks:6,phosphonate:4,t2pks:4,terpene:4,thiopeptide:3,lantipeptide:2,t1pks-otherks:2,t3pks-t1pks:2,transatpks-otherks-nrps:2,acyl_amino_acids:1,bacteriocin:1,bacteriocin-resorcinol:1,bacteriocin-terpene-nrps:1,hserlactone:1,hserlactone-nrps:1,hserlactone-t1pks-nrps:1,lantipeptide-t1pks-nrps:1,nucleoside-nrps:1,otherks:1,otherks-t1pk…	Hydant_A_N;Hydantoinase_A:0.207,Aminotran_1_2_c35:0.173,Hydantoinase_B:0.158,Thioesterase_c13:0.059,ACPS_c14:0.058,Esterase:0.047,MASE1;GGDEF:0.025,Abhydrolase_3:0.025,Arginase_c7:0.024,Glyco_hydro_1:0.023
284	30		Proteobacteria:24,Firmicutes:4,Actinobacteria:2	t1pks:13,nrps:7,transatpks-nrps:4,other:3,hserlactone:1,lantipeptide:1,terpene:1	AMP-binding_c28;AMP-binding_C_c77:0.101,DJ-1_PfpI:0.096,Thiolase_N;Thiolase_C:0.094,NPCBM:0.08,ADH_N_c58;ADH_zinc_N_c7:0.079,Radical_SAM_c6;SPASM_c46:0.052,Phos_pyr_kin:0.036,FGGY_N;FGGY_C:0.032,Abhydrolase_1_c18:0.032,TauD_c44:0.025
285	197		Proteobacteria:145,Actinobacteria:37,Firmicutes:8,Cyanobacteria:3,Deinococcus-Thermus:3,Synergistetes:1	nrps:39,other:38,arylpolyene:27,acyl_amino_acids:13,bacteriocin-transatpks-t1pks-nrps:10,terpene:10,t1pks:9,bacteriocin:6,t3pks:5,hserlactone:4,otherks:4,t1pks-nrps:4,t3pks-terpene:4,bacteriocin-t1pks-nrps:3,hserlactone-acyl_amino_acids:2,ladderane-arylpolyene-nrps:2,t1pks-otherks:2,arylpolyene-nrps:1,ectoine-nrps:1,hserlactone-butyrolactone-nrps:1,hserlactone-nrps:1,indole:1,indole-nrps-otherks:…	GGDEF;EAL:0.638,Abhydrolase_1_c41:0.069,Glyoxalase_c19;Glyoxalase_c5:0.043,AMP-binding_c22;AMP-binding_C_c35:0.029,UDPGT_c13:0.016,AMP-binding_c26;AMP-binding_C_c66;PP-binding_c23:0.016,Epimerase_c5:0.015,Epimerase_c76:0.014,DAO:0.013,Polyketide_cyc2:0.013
286	176	BGC0001498,BGC0001555,BGC0001713,BGC0000939,BGC0001499	Proteobacteria:170,NA:2,Streptophyta:2,Cyanobacteria:1,Actinobacteria:1	siderophore:140,arylpolyene-siderophore:15,hserlactone-siderophore:5,ectoine-siderophore:3,nrps-siderophore:3,None:2,nrps:2,siderophore-nrps:2,bacteriocin-siderophore:1,nrps-t1pks-arylpolyene-siderophore:1,nrps-t1pks-siderophore:1,terpene:1	IucA_IucC_c11:0.187,IucA_IucC_c8:0.173,Acetyltransf_8:0.169,DPRP:0.141,Pyr_redox_2_c7:0.129,YHS:0.05,Condensation_c10;AMP-binding_c12;AMP-binding_C_c23;PP-binding_c14:0.028,AMP-binding_c14:0.024,APH:0.012,PP-binding_c15:0.011
287	63	BGC0000704,BGC0000705	Actinobacteria:58,Proteobacteria:2,NA:2,Cyanobacteria:1	t3pks:37,t3pks-arylpolyene:8,nrps:6,t1pks-nrps:3,None:2,hserlactone-nrps:2,t3pks-nrps:2,t2pks-t3pks:1,t2pks-t3pks-t1pks:1,t3pks-ectoine:1	Chal_sti_synt_N_c5;Chal_sti_synt_C_c15:0.177,Cyt-b5;FA_desaturase:0.152,PhyH_c3:0.089,Bac_luciferase:0.072,AMP-binding_c3;AMP-binding_C_c69:0.063,CBS:0.046,Acetyltransf_3_c19:0.043,Thioesterase_c1:0.027,NAD_binding_8_c18;GMC_oxred_C_c35:0.021,PP-binding_c6;Thioesterase_c17:0.019
288	6		Actinobacteria:5,Proteobacteria:1	terpene-nrps:2,nrps:1,t2pks-lantipeptide-nrps:1,t3pks:1,terpene:1	Methyltransf_11_c23:0.166,SQHop_cyclase_N;SQHop_cyclase_C_c4:0.121,AMP-binding_c3;AMP-binding_C_c31;PP-binding_c21:0.092,Condensation_c12;AMP-binding_c26;AMP-binding_C_c27;PP-binding_c4:0.046,2-Hacid_dh_C:0.031,IDH:0.028,Sugar_tr:0.027,GFO_IDH_MocA_c53:0.025,Condensation_c25;AMP-binding_c12;AMP-binding_C_c23;PP-binding_c5:0.022,Esterase:0.017
289	39	BGC0001628,BGC0001567	Actinobacteria:28,Bacteroidota:7,Fusobacteria:1,Firmicutes:1,Proteobacteria:1,NA:1	nrps:16,lantipeptide:3,terpene:3,resorcinol:2,t1pks:2,t3pks-siderophore:2,None:1,bacteriocin-t3pks-siderophore:1,lantipeptide-transatpks-otherks:1,nrps-arylpolyene-ladderane:1,nrps-otherks:1,other:1,otherks-nrps:1,t1pks-otherks:1,t1pks-terpene-nrps:1,t3pks-nrps:1,transatpks-lantipeptide-otherks:1	Peptidase_C39_c5:0.189,ACT_7:0.155,Condensation_c6:0.101,Isochorismatase_c16:0.081,p450_c5:0.058,PALP:0.056,AMP-binding_c26;AMP-binding_C_c27;PP-binding_c6:0.04,Transket_pyr;Transketolase_C;Biotin_lipoyl;2-oxoacid_dh:0.035,E1_dh:0.035,Condensation_c23;AMP-binding_c3:0.033
290	22		Actinobacteria:14,Proteobacteria:8	nrps:14,arylpolyene:8	ACT:0.068,Acyl-CoA_dh_1_c8:0.058,PP-binding_c27:0.058,UDPGT_c50:0.057,Metallophos:0.057,PDT;ACT:0.055,RPE65:0.055,Rieske:0.053,Epimerase_c17:0.046,PepSY:0.043
291	22	BGC0001533,BGC0000031	Proteobacteria:10,Actinobacteria:10,Streptophyta:1,NA:1	phosphonate:8,other:6,nrps:4,None:1,t1pks:1,t1pks-nrps:1,terpene:1	Acetyltransf_7:0.18,Dyp_perox_c15:0.124,Glyoxalase_c26;Glyoxalase_c29:0.046,Oxidored-like:0.043,FAA_hydrolase:0.033,DSBA:0.03,CoA_transf_3:0.03,PNTB:0.03,ApbA;ApbA_C:0.03,adh_short_c7:0.029
292	33		Proteobacteria:24,Actinobacteria:9	other:16,nrps:4,terpene:4,t3pks:3,lantipeptide:2,nrps-otherks-t1pks-furan:1,siderophore-nrps:1,t1pks:1,t1pks-otherks:1	Pro_Al_protease:0.296,Radical_SAM_c53:0.12,Aminotran_5_c34:0.091,AMP-binding_c37;AMP-binding_C_c10:0.082,Aminotran_5_c15:0.047,GGDEF:0.046,Glyco_hydro_2_N;Glyco_hydro_2:0.035,Abhydrolase_1_c15:0.035,AMP-binding_c57;AMP-binding_C_c31;PP-binding_c6:0.033,Amidohydro_1:0.032
293	17	BGC0000847,BGC0000118,BGC0000119	Proteobacteria:6,Firmicutes:5,Actinobacteria:4,NA:2	other:4,bacteriocin:3,None:2,phosphonate-t1pks-arylpolyene-otherks:2,arylpolyene:1,bacteriocin-terpene-otherks:1,blactam-t1pks-nrps:1,lantipeptide-nrps:1,lantipeptide-t1pks-nrps:1,nrps:1	B12-binding_c13;Radical_SAM_c14:0.145,Peptidase_S8_c14:0.075,Peptidase_S8_c39:0.071,NAD_binding_8_c18;GMC_oxred_N;GMC_oxred_C_c2:0.039,PP-binding_c15:0.038,AMP-binding_c37;AMP-binding_C_c22:0.029,Muraidase:0.029,Gluconate_2-dh3:0.028,GFO_IDH_MocA_c8;GFO_IDH_MocA_C:0.027,Carbam_trans_N:0.023
294	75	BGC0001771,BGC0000163	Actinobacteria:63,Proteobacteria:7,Firmicutes:2,NA:2,Cyanobacteria:1	nrps:38,thiopeptide:13,t1pks-nrps:5,other:3,terpene-nrps:3,None:2,lantipeptide:2,t1pks:2,bacteriocin:1,blactam-nrps:1,butyrolactone-terpene-ladderane:1,hserlactone:1,t3pks:1,terpene:1,thiopeptide-lantipeptide:1	CinA:0.153,UPF0004;Radical_SAM_c1:0.128,PP-binding_c51:0.088,Biotin_lipoyl;2-oxoacid_dh:0.082,ROK:0.058,CDP-OH_P_transf_c25:0.055,E1_dh:0.054,Transket_pyr;Transketolase_C:0.042,AMP-binding_c67;AMP-binding_C_c10:0.04,Glyoxalase_c60:0.036
295	26		Proteobacteria:25,NA:1	terpene:26	SQS_PSY_c19:0.729,Chloroa_b-bind:0.055,MGDG_synth;Glyco_trans_1_4_c37;WES_acyltransf;DUF1298:0.031,DJ-1_PfpI:0.028,Aminotran_1_2_c29:0.026,Lyase_aromatic:0.024,Glyco_hydro_35;BetaGal_dom2;BetaGal_dom3;BetaGal_dom4_5:0.018,NAD_binding_8_c18;GMC_oxred_N;GMC_oxred_C_c6:0.016,PCMT:0.01,Glycos_transf_2_c12;Glycos_transf_2_c70;Glyco_transf_7C:0.008
296	22	BGC0001338,BGC0000894	Actinobacteria:14,Proteobacteria:4,Firmicutes:2,NA:2	other:3,t1pks:3,terpene:3,None:2,arylpolyene:2,t1pks-nrps:2,acyl_amino_acids:1,hserlactone-lassopeptide:1,lantipeptide-siderophore:1,lassopeptide:1,nrps:1,nucleoside:1,t2pks:1	2-ph_phosp:0.186,ECH_1_c36:0.176,adh_short_c34:0.166,Peptidase_S8_c19:0.101,AMP-binding_c21;AMP-binding_C_c59:0.092,p450_c5:0.035,His_Phos_1:0.029,Thioesterase_c1:0.017,SHMT:0.015,AMP-binding_c16;adh_short_c9;PP-binding_c4;Condensation_c26:0.015
297	42	BGC0000935,BGC0002010,BGC0001236	Actinobacteria:26,Proteobacteria:10,NA:3,Firmicutes:2,Bacteroidota:1	terpene:10,t1pks-nrps:8,other:3,cf_putative:2,phosphonate:2,t3pks:2,None:1,arylpolyene:1,hserlactone-nrps:1,ladderane-t1pks-nrps:1,lantipeptide-lassopeptide:1,nrps:1,nrps-t1pks-ladderane:1,nrps-t1pks-otherks:1,otherks:1,otherks-t1pks-arylpolyene-nrps:1,t1pks:1,t2pks-otherks-t1pks-phenazine:1,t2pks-phenazine-t1pks-otherks:1,thiopeptide-terpene:1,transatpks-t1pks-nrps:1	CN_hydrolase;NAD_synthase:0.425,ketoacyl-synt_c7;Ketoacyl-synt_C_c7;KAsynt_C_assoc;Acyl_transf_1_c7;PP-binding_c23:0.123,Acetyltransf_3_c33:0.053,Thioesterase_c1:0.043,Pantoate_transf:0.043,p450_c5:0.033,ketoacyl-synt_c27;Ketoacyl-synt_C_c46;KAsynt_C_assoc;PP-binding_c13:0.029,Thioesterase_c22:0.025,Gln-synt_N;Gln-synt_C:0.024,ketoacyl-synt_c24;Ketoacyl-synt_C_c26:0.02
298	21	BGC0000602	Firmicutes:20,Actinobacteria:1	sactipeptide-head_to_tail:11,lantipeptide:3,terpene:2,lantipeptide-siderophore:1,nrps:1,phosphonate:1,sactipeptide:1,terpene-t1pks:1	Peptidase_M16_C_c5:0.114,Peptidase_M16_c2;Peptidase_M16_C_c10:0.111,PqqD_c3;Radical_SAM_c6;SPASM_c38:0.106,Glycos_transf_1_c28:0.074,PG_binding_1;Muraidase:0.062,Molybdopterin;Molydop_binding:0.05,Methyltransf_25_c1:0.046,Molybdop_Fe4S4;Molybdopterin;Molydop_binding;FAD_binding_6;NAD_binding_1;Fer2:0.03,Arginase_c10:0.029,Acyl_transf_1_c7;PP-binding_c21;Methyltransf_21:0.028
299	25		Proteobacteria:15,Actinobacteria:10	nrps:9,other:6,arylpolyene-resorcinol:3,t3pks:2,terpene:2,arylpolyene:1,hserlactone-acyl_amino_acids:1,lantipeptide:1	AMP-binding_c5;AMP-binding_C_c52:0.129,Methyltransf_30;DAO:0.121,ADH_N_c41;ADH_zinc_N_c3:0.086,PP-binding_c6;Condensation_c23:0.073,ketoacyl-synt_c2;Ketoacyl-synt_C_c1:0.044,DJ-1_PfpI:0.042,Amino_oxidase_c29:0.04,FMN_red:0.036,AMP-binding_c12;AMP-binding_C_c69;PP-binding_c21;NAD_binding_4_c21:0.028,GGDEF:0.028
300	57	BGC0001651,BGC0000809,BGC0000327,BGC0000112	Actinobacteria:35,Proteobacteria:8,NA:7,Firmicutes:5,Cyanobacteria:2	t3pks:9,t1pks:7,nrps:6,other:6,None:4,t1pks-nrps:4,cf_putative:2,nucleoside:2,terpene:2,amglyccycl:1,amglyccycl-terpene-nrps:1,bacteriocin-t1pks-nrps:1,cf_saccharide:1,indole-t3pks:1,nrps-t1pks-siderophore:1,nucleoside-nrps:1,oligosaccharide:1,otherks:1,phosphonate:1,t1pks-butyrolactone:1,t1pks-butyrolactone-nrps:1,t1pks-otherks:1,t2pks:1,transatpks:1	Epimerase_c25:0.379,Glycos_transf_1_c9:0.229,NTP_transferase:0.083,Epimerase_c45:0.078,CBS:0.038,PIG-L:0.031,SQS_PSY_c47:0.03,Abhydrolase_1_c41:0.009,PP-binding_c16;adh_short_c9:0.008,PS-DH_c39:0.008
301	362		Firmicutes:341,Bacteroidota:9,Actinobacteria:6,Tenericutes:4,Proteobacteria:1,Spirochaetes:1	t3pks:263,terpene:91,t3pks-terpene:4,bacteriocin-t3pks:1,bacteriocin-terpene:1,sactipeptide:1,t3pks-nrps:1	SQS_PSY_c30:0.194,Chal_sti_synt_N_c1;Chal_sti_synt_C_c11:0.136,ICMT_c1:0.126,Peptidase_M32:0.118,THUMP:0.101,Dynamin_N:0.072,Rhodanese:0.059,Pribosyltran:0.046,Amino_oxidase_c19:0.045,Aldedh:0.023
302	212		Proteobacteria:123,Firmicutes:40,Actinobacteria:20,Cyanobacteria:19,Bacteroidota:5,Planctomycetota:2,Verrucomicrobia:1,Streptophyta:1,Deferribacteres:1	nrps:36,t1pks:22,terpene:21,t3pks:17,resorcinol:15,other:14,t1pks-nrps:14,arylpolyene:10,acyl_amino_acids:9,lassopeptide:7,ladderane:6,bacteriocin:5,bacteriocin-nrps:4,ectoine:4,lantipeptide:3,phosphonate:3,t2pks:3,arylpolyene-resorcinol:2,sactipeptide-head_to_tail:2,t2pks-ladderane:2,t3pks-arylpolyene-resorcinol:2,transatpks:2,bacteriocin-t1pks-nrps:1,hserlactone:1,hserlactone-nrps:1,hserlactone…	COX1:0.319,COX3:0.189,COX4_pro:0.095,UbiA:0.058,PhyH_c9:0.041,COX2_TM;COX2:0.036,GATase_c35:0.025,3HCDH_N;3HCDH;ECH_1_c21:0.018,MaoC_dehydratas:0.016,DS:0.014
303	128		Proteobacteria:122,Cyanobacteria:3,Actinobacteria:1,Firmicutes:1,Streptophyta:1	t3pks:114,t3pks-t1pks:10,hserlactone:1,hserlactone-t3pks:1,nrps:1,t3pks-terpene:1	ICMT_c1:0.158,Chal_sti_synt_N_c12;Chal_sti_synt_C_c19:0.097,ABM_c2:0.095,Aldedh:0.082,DAO:0.08,SKI:0.073,Peptidase_M10_C:0.062,NTP_transferase:0.042,Radical_SAM_c31;SPASM_c24:0.035,Glycos_transf_2_c18:0.029
304	85	BGC0000758	Proteobacteria:70,Actinobacteria:7,Nitrospirae:4,Bacteroidota:1,NA:1,Cyanobacteria:1,Firmicutes:1	nrps:51,hserlactone-nrps:5,other:5,t3pks:5,bacteriocin:4,arylpolyene:3,bacteriocin-nrps:2,hserlactone-acyl_amino_acids-nrps:2,None:1,acyl_amino_acids:1,hserlactone:1,hserlactone-acyl_amino_acids:1,lantipeptide:1,lantipeptide-nrps:1,t1pks:1,t1pks-otherks:1	Dus:0.288,Aminotran_3_c1:0.065,Condensation_c36;AMP-binding_c26;AMP-binding_C_c50;PP-binding_c14:0.047,Thioesterase_c1:0.046,TauD_c3:0.041,Usp:0.04,Aminotran_5_c33:0.039,Peptidase_M19:0.039,ACP_PD:0.031,PilZ:0.031
305	48		Actinobacteria:45,NA:2,Streptophyta:1	nrps:23,terpene-nrps:6,t1pks-nrps:5,t1pks:3,cf_putative:2,t3pks:2,indole-terpene-nrps:1,lantipeptide:1,nucleoside:1,other:1,t3pks-nrps:1,terpene:1,transatpks:1	Methyltransf_11_c52:0.265,Trm112p:0.15,Thiolase_N:0.125,DUF3367:0.083,Oxidored_FMN_c9:0.082,Glyco_transf_4_c9;Glycos_transf_1_c16:0.068,Methyltransf_21:0.059,FAD_binding_3_c7:0.038,Acetyltransf_3_c51:0.036,Aldo_ket_red:0.021
306	80		Proteobacteria:80	arylpolyene:66,t1pks-nrps:5,nrps:2,other:2,arylpolyene-resorcinol:1,ladderane:1,resorcinol:1,t1pks:1,terpene:1	HI0933_like:0.141,SAM_MT:0.129,Usp:0.092,adh_short_c18:0.08,ACPS_c34:0.077,HMA;Hydrolase:0.07,YhhN:0.053,Peptidase_M3:0.052,FabA_c56:0.036,Methyltransf_12_c33:0.035
307	121	BGC0000119,BGC0001101	Actinobacteria:104,NA:12,Proteobacteria:3,Firmicutes:2	nrps:24,other:12,terpene:11,cf_putative:10,lantipeptide:6,t3pks:6,t2pks:5,otherks:4,t1pks:4,t1pks-nrps:4,cyanobactin:3,None:2,bacteriocin:2,siderophore:2,terpene-nrps:2,thiopeptide:2,bacteriocin-indole-t1pks-terpene-nrps:1,bacteriocin-t3pks-siderophore:1,butyrolactone-t1pks-resorcinol:1,butyrolactone-t2pks-t1pks-nrps:1,cyanobactin-t1pks-nrps:1,hserlactone-t1pks-nrps:1,indole-terpene-bacteriocin-t…	SnoaL_2_c42:0.4,adh_short_c33:0.143,Pyr_redox_2_c51:0.13,Methyltransf_25_c38:0.066,AdoHcyase:0.057,S-methyl_trans;Pterin_bind;B12-binding_2;B12-binding_c10;Met_synt_B12:0.04,PfkB:0.022,MTHFR:0.018,GATase_7_c32;Asn_synthase_c3:0.018,MaoC_dehydratas:0.012
308	30		Actinobacteria:18,Proteobacteria:6,Cyanobacteria:4,Bacteroidota:1,NA:1	nrps:7,other:4,t1pks-nrps:3,t1pks-otherks:3,t1pks:2,t3pks:2,acyl_amino_acids:1,bacteriocin:1,cf_putative:1,cyanobactin:1,lantipeptide:1,otherks:1,terpene:1,terpene-siderophore:1,transatpks-t1pks-nrps:1	Peptidase_C14:0.387,CoA_binding_2:0.282,ADH_N_assoc;ADH_N_c1;ADH_zinc_N_c4:0.279
309	559	BGC0000401,BGC0001185,BGC0000343,BGC0000451,BGC0000454	Proteobacteria:450,Firmicutes:80,Actinobacteria:21,NA:4,Deinococcus-Thermus:3,Streptophyta:1	nrps:530,t1pks-nrps:11,None:3,arylpolyene-siderophore:2,bacteriocin-otherks-PUFA-nrps:2,hserlactone-nrps:2,lantipeptide-nrps:2,bacteriocin-lantipeptide-nrps:1,ectoine-t1pks-nrps:1,ladderane-nrps:1,other:1,t1pks:1,t1pks-butyrolactone-nrps:1,transatpks-nrps:1	Isochorismatase_c20;PP-binding_c39:0.113,Chorismate_bind_c14:0.097,adh_short_C2:0.096,AMP-binding_c30;AMP-binding_C_c39:0.095,Esterase:0.091,ACPS_c6:0.053,Condensation_c2;AMP-binding_c3;AMP-binding_C_c60;PP-binding_c6;Thioesterase_c10:0.05,IF-2B:0.049,APH:0.042,Fe-ADH:0.034
310	30	BGC0000028,BGC0001662,BGC0001932	Actinobacteria:21,Proteobacteria:6,NA:3	t1pks:11,t1pks-nrps:11,None:3,t1pks-nucleoside:2,indole-oligosaccharide-t1pks-otherks:1,t2pks:1,thiopeptide-t1pks:1	Acyl_transf_1_c39:0.12,Thioesterase_c22:0.05,DJ-1_PfpI:0.044,Aminotran_1_2_c15:0.034,UDPG_MGDP_dh_N;UDPG_MGDP_dh;UDPG_MGDP_dh_C:0.033,RibD_C:0.03,Docking;ketoacyl-synt_c8;Ketoacyl-synt_C_c2;KAsynt_C_assoc;Acyl_transf_1_c4;PS-DH_c3;adh_short_c9;PP-binding_c13;Thioesterase_c29:0.029,GFO_IDH_MocA_c40:0.028,AMP-binding_c14;AMP-binding_C_c38:0.025,Peptidase_M20:0.022
311	74	BGC0000374,BGC0000213,BGC0000907,BGC0000428,BGC0001652,BGC0000448	Actinobacteria:33,Proteobacteria:24,Bacteroidota:6,NA:6,Firmicutes:3,Balneolota:1,Cyanobacteria:1	nrps:20,t1pks:8,None:6,arylpolyene-siderophore:6,other:6,terpene:5,t3pks:4,t1pks-nrps:3,arylpolyene:2,bacteriocin-lantipeptide:2,hserlactone:2,hserlactone-phenazine:2,arylpolyene-resorcinol:1,bacteriocin-proteusin:1,bacteriocin-t1pks-nrps:1,ladderane-t1pks-nrps:1,lantipeptide:1,ppysks:1,t3pks-nrps:1,terpene-nrps:1	G_glu_transpept:0.63,Bac_luciferase:0.063,Amidase:0.032,PhzC-PhzF_c35:0.029,Flavin_Reduct:0.029,DAHP_synth_2_c23:0.026,Glyoxalase_c47:0.024,Chorismate_bind_c38;GATase_c53:0.022,CBS:0.02,HpaB_N;HpaB:0.014
312	191	BGC0000997	Firmicutes:66,Actinobacteria:63,Proteobacteria:45,Acidobacteria:5,Bacteroidota:3,Deinococcus-Thermus:3,Streptophyta:2,Cyanobacteria:2,NA:1,Spirochaetes:1	nrps:50,other:19,t1pks-nrps:19,bacteriocin:17,t1pks:15,bacteriocin-nrps:11,terpene:10,t3pks:9,terpene-arylpolyene:6,lantipeptide:4,butyrolactone:3,arylpolyene:2,lassopeptide:2,phosphonate:2,resorcinol:2,siderophore:2,t3pks-fused:2,transatpks:2,transatpks-t1pks-nrps:2,arylpolyene-resorcinol:1,bacteriocin-lantipeptide-nrps:1,bacteriocin-t3pks:1,butyrolactone-otherks:1,hserlactone-lassopeptide:1,ind…	Glyco_hydro_18:0.281,Amidohydro_1:0.149,Dala_Dala_lig_N;Dala_Dala_lig_C:0.132,Urocanase:0.096,Lyase_aromatic:0.089,Nitroreductase_c13:0.056,Aminotran_1_2_c35:0.047,Beta-lactamase:0.017,Cu_amine_oxidN1:0.017,GGDEF:0.013
313	333	BGC0000914,BGC0001302,BGC0000666,BGC0000221,BGC0001154,BGC0001625,BGC0000234,BGC0000233,BGC0001061,BGC0000228,BGC0000231,BGC0000217,BGC0000218,BGC0000216,BGC0001762,BGC0001386,BGC0000195,BGC0001179,BGC0001895,BGC0000197,BGC0000227,BGC0001979,BGC0002021,BGC0001719,BGC0001177,BGC0001675,BGC0000209,BGC0000269,BGC0000254,BGC0001409,BGC0000225,BGC0001960,BGC0000245,BGC0000194	Actinobacteria:270,NA:33,Proteobacteria:27,Firmicutes:2,Chloroflexi:1	t2pks:96,t2pks-otherks:25,nrps:23,None:22,other:9,t2pks-t1pks-otherks:8,t2pks-t1pks-nrps:7,t2pks-terpene:7,t3pks:7,t1pks:6,t1pks-nrps:6,t2pks-butyrolactone:6,t2pks-nrps:6,arylpolyene:5,cf_putative:5,lantipeptide:4,t2pks-oligosaccharide-otherks:4,t2pks-t1pks:4,terpene:4,butyrolactone:3,otherks:3,terpene-nrps:3,thiopeptide-t2pks:3,linaridin:2,siderophore-nrps:2,t2pks-butyrolactone-nrps:2,t2pks-olig…	adh_short_c50:0.167,Acyl-CoA_dh_2:0.151,PP-binding_c9:0.094,ketoacyl-synt_c12;Ketoacyl-synt_C_c15:0.086,Flavin_Reduct:0.085,Lactamase_B:0.085,Polyketide_cyc2:0.076,ketoacyl-synt_c20;Ketoacyl-synt_C_c65:0.033,ABM_c11:0.03,adh_short_C2:0.027
314	57		Actinobacteria:38,Firmicutes:10,Proteobacteria:6,Bacteroidota:2,Planctomycetota:1	nrps:26,terpene:9,t1pks:5,t3pks:4,bacteriocin-nrps:2,t2pks:2,arylpolyene:1,ectoine-t1pks-nrps:1,hserlactone-nrps:1,nrps-siderophore:1,other:1,t1pks-nrps:1,t3pks-t1pks:1,terpene-nrps:1,transatpks-nrps:1	Glyco_hydro_1:0.519,Nitroreductase_c17:0.138,FAD_binding_3_c43;GMC_oxred_C_c22:0.057,Abhydrolase_3:0.029,FAD_binding_3_c22:0.029,Orn_Arg_deC_N_c6;Orn_DAP_Arg_deC_c12:0.027,Bac_luciferase:0.024,NAD_binding_10:0.021,MGDG_synth:0.015,UDPGT_c13:0.011
315	87		Actinobacteria:52,Bacteroidota:29,Proteobacteria:4,Cyanobacteria:1,NA:1	bacteriocin:37,t1pks-nrps:24,nrps:18,other:6,acyl_amino_acids:1,t1pks:1	PurS:0.14,Glyco_trans_1_4_c16:0.116,Peptidase_M18:0.099,Thioredoxin_8_c1:0.065,Bac_transf:0.049,Glycos_transf_2_c16:0.048,Glyco_tranf_2_3:0.045,AMP-binding_c3;AMP-binding_C_c23;PP-binding_c22;Thioesterase_c11:0.045,Condensation_c15;AMP-binding_c3;AMP-binding_C_c23;PP-binding_c22;Thioesterase_c11:0.04,Steroid_dh:0.037
316	7		Proteobacteria:4,Firmicutes:1,NA:1,Actinobacteria:1	nrps:4,t1pks-nrps:2,transatpks:1	AMP-binding_c53;AMP-binding_C_c55:0.065,Peptidase_M16_c30;Peptidase_M16_C_c11:0.059,Methyltransf_25_c34:0.052,Acyl-CoA_dh_1_c1:0.048,Peptidase_M16_c11;Peptidase_M16_C_c41:0.047,DegT_DnrJ_EryC1_c39:0.047,Acyl_transf_1_c49;Acyl_transf_1_c52:0.039,PNP_UDP_1:0.036,Hydrolase:0.033,Chal_sti_synt_N_c4:0.025
317	284	BGC0000694,BGC0000561,BGC0000534,BGC0000497,BGC0000547,BGC0000548,BGC0000517,BGC0000626,BGC0000521,BGC0001788,BGC0001391,BGC0001311,BGC0000545,BGC0000552,BGC0001210,BGC0000527,BGC0000526,BGC0000516,BGC0001787,BGC0000498,BGC0000557,BGC0000555,BGC0000504,BGC0000502,BGC0000523,BGC0000500,BGC0001407	Firmicutes:211,Actinobacteria:42,Streptophyta:9,Proteobacteria:8,NA:8,Bacteroidota:4,Planctomycetota:1,Gemmatimonadetes:1	lantipeptide:223,lantipeptide-t1pks-nrps:12,None:8,bacteriocin-lantipeptide:7,arylpolyene:4,lantipeptide-nrps:4,phosphonate-t1pks-nrps:4,lantipeptide-terpene:3,nrps:3,lantipeptide-lassopeptide:2,lantipeptide-arylpolyene:1,lantipeptide-arylpolyene-ladderane:1,lantipeptide-blactam:1,lantipeptide-glycocin:1,lantipeptide-ladderane:1,lantipeptide-lassopeptide-nrps:1,lantipeptide-t1pks-ladderane-nrps:1…	LANC_like:0.237,Peptidase_C39_c42:0.222,ATP-grasp_3:0.157,Peptidase_S8_c31:0.117,Abhydrolase_1_c51:0.064,FMN_red:0.049,Bac_luciferase:0.011,Metallophos:0.01,Aldo_ket_red:0.009,Putative_PNPOx_c66:0.008
318	24		Actinobacteria:23,NA:1	nrps:8,bacteriocin-lantipeptide-nrps:3,bacteriocin-lantipeptide-t1pks-otherks:3,bacteriocin-lantipeptide-t1pks-otherks-nrps:2,bacteriocin-nrps:2,t1pks:2,bacteriocin-nrps-lantipeptide-t1pks-otherks:1,other:1,phosphoglycolipid-t3pks-nucleoside:1,terpene:1	Amino_oxidase_c2:0.112,p450_c5:0.082,Beta-lactamase:0.054,PG_binding_1;Peptidase_M15_3:0.053,adh_short_c18:0.026,BacA:0.025,GST_N_2:0.024,FGGY_N;FGGY_C:0.022,Polyketide_cyc2:0.022,Aldedh:0.021
319	97	BGC0001764	Actinobacteria:58,Proteobacteria:19,Firmicutes:9,NA:9,Streptophyta:2	nrps:26,t1pks:8,terpene:8,cf_putative:7,other:7,t1pks-nrps:7,bacteriocin:4,hserlactone:4,hserlactone-nrps:4,t3pks:3,lantipeptide:2,otherks:2,t1pks-otherks:2,transatpks-nrps:2,None:1,bacteriocin-lantipeptide-nrps:1,bacteriocin-nrps:1,lantipeptide-terpene:1,nrps-otherks:1,otherks-nrps:1,phosphonate:1,siderophore:1,siderophore-t1pks-nrps:1,t2pks:1,t3pks-terpene:1	adh_short_c4:0.332,Bac_luciferase:0.054,adh_short_C2:0.043,Radical_SAM_c6;SPASM_c5:0.04,p450_c5:0.038,Abhydrolase_3:0.025,APH:0.019,Trp_dioxygenase:0.016,Metallophos:0.016,Thioesterase_c22:0.015
320	14		Actinobacteria:14	nrps:8,transatpks:4,t1pks-nrps:1,transatpks-nrps:1	SnoaL_2_c12:0.116,Methyltransf_11_c42:0.098,Acyl_transf_1_c18:0.088,PP-binding_c36:0.037,Acyl-CoA_dh_M;Acyl-CoA_dh_1_c19:0.033,Condensation_c6;AMP-binding_c12;AMP-binding_C_c31;PP-binding_c32;Condensation_c65:0.031,PS-DH_c17:0.028,Acetyltransf_8:0.028,Ketoacyl-synt_C_c16;KAsynt_C_assoc:0.027,AMP-binding_c43;AMP-binding_C_c54;PP-binding_c21;Thioesterase_c46:0.027
321	19		Firmicutes:15,Proteobacteria:2,Actinobacteria:1,Cyanobacteria:1	transatpks-t1pks-nrps:7,nrps:6,bacteriocin:2,phosphonate:1,sactipeptide:1,terpene:1,transatpks-nrps:1	Glycos_transf_2_c31:0.158,Glycos_transf_2_c7:0.107,ketoacyl-synt_c43;Ketoacyl-synt_C_c21;KAsynt_C_assoc;PS-DH_c8;adh_short_c9;PP-binding_c5:0.091,Glyco_hydro_3:0.042,ketoacyl-synt_c7;Ketoacyl-synt_C_c7;KAsynt_C_assoc;Acyl_transf_1_c7;adh_short_c9;PP-binding_c19:0.033,ROK:0.026,ACPS_c36:0.025,DAHP_synth_2_c27:0.025,PP-binding_c15:0.023,Transglut_core:0.019
322	57	BGC0001048,BGC0001058	Actinobacteria:26,Proteobacteria:22,Firmicutes:6,NA:2,Cyanobacteria:1	nrps:20,t1pks-nrps:13,other:5,t1pks:3,None:2,bacteriocin:2,hserlactone:2,bacteriocin-lantipeptide:1,bacteriocin-nrps:1,hserlactone-t1pks-nrps:1,ladderane-t1pks-nrps:1,phenazine:1,phosphonate-lantipeptide-butyrolactone-nrps:1,t2pks:1,t3pks-nrps-lassopeptide-nucleoside:1,terpene-nrps:1,thiopeptide:1	Glyoxalase_c16:0.532,Asp_Arg_Hydrox:0.241,Cys_Met_Meta_PP_c16:0.062,Aldo_ket_red:0.023,Proton_antipo_N_c20:0.016,His_Phos_1:0.015,Epimerase_c9:0.013,Condensation_c15;AMP-binding_c3;AMP-binding_C_c31;PP-binding_c4:0.009,Oxidored_q2:0.009,Thioesterase_c22:0.008
323	45		Actinobacteria:35,Firmicutes:5,Proteobacteria:2,NA:2,Cyanobacteria:1	nrps:23,other:3,terpene:3,ladderane:2,lantipeptide:2,t1pks:2,t1pks-nrps:2,blactam-nrps:1,bottromycin:1,phosphonate:1,phosphonate-butyrolactone-nrps:1,phosphonate-nrps:1,t1pks-lassopeptide:1,terpene-nrps:1,transatpks-nrps:1	Transpeptidase:0.488,PhyH_c39:0.107,TauD_c32:0.044,adh_short_c7:0.043,P_proprotein:0.04,Methyltransf_11_c52:0.031,Aldedh:0.027,Abhydrolase_3:0.022,AMP-binding_c3;AMP-binding_C_c31;PP-binding_c6;Condensation_c17;NAD_binding_4_c84:0.018,Aldolase_II;adh_short_c4:0.014
324	35	BGC0002034,BGC0001213,BGC0001848,BGC0000679	Actinobacteria:30,NA:3,Proteobacteria:2	other:13,t1pks-nrps:6,t1pks:3,t1pks-otherks:3,None:2,hserlactone:2,bacteriocin:1,lantipeptide-otherks:1,nrps:1,siderophore:1,t2pks:1,terpene-t3pks-lantipeptide-t1pks:1	AMP-binding_c52:0.195,PTase_Orf2:0.127,Acetyltransf_1_c39:0.052,TauD_c9:0.043,AA_kinase_c21;ACT_7:0.041,FAD_binding_3_c31:0.035,Amidohydro_2:0.031,Chorismate_bind_c38;GATase_c53:0.028,Amidohydro_1:0.027,DHQS:0.026
325	38	BGC0000257,BGC0001063,BGC0000091	Actinobacteria:35,NA:2,Proteobacteria:1	t1pks:17,terpene:8,t1pks-nrps:3,None:2,other:2,t3pks:2,lassopeptide:1,nrps:1,t1pks-otherks:1,terpene-nrps:1	SnoaL_2_c14:0.251,Cys_Met_Meta_PP_c5:0.111,PP-binding_c15:0.039,PPDK_N;PEP-utilizers:0.038,PP-binding_c9;Aminotran_1_2_c19:0.036,Acyl-CoA_dh_N;Acyl-CoA_dh_M;Acyl-CoA_dh_1_c36:0.036,ACP_syn_III_c33;ACP_syn_III_C_c38:0.036,AMP-binding_c43;AMP-binding_C_c61:0.036,Rieske:0.033,Thioesterase_c24:0.031
326	8		Cyanobacteria:5,Actinobacteria:2,NA:1	nrps:2,t1pks-nrps:2,lantipeptide-nrps:1,nrps-lantipeptide-otherks:1,t1pks:1,terpene-nrps:1	Acetyltransf_3_c30:0.205,Glyco_transf_4_c24;Glycos_transf_1_c19:0.1,Condensation_c10;PP-binding_c22;Thioesterase_c11:0.085,AMP-binding_c14;AMP-binding_C_c3:0.083,AMP-binding_c3;AMP-binding_C_c31;PP-binding_c22;Condensation_c12:0.032,Pyr_redox_2_c56;GMC_oxred_C_c6:0.029,DAO:0.028,UDPGT_c13:0.026,Condensation_c25;AMP-binding_c12;AMP-binding_C_c23;PP-binding_c23:0.017,Condensation_c18;AMP-binding_c3…
327	35		Proteobacteria:20,Actinobacteria:13,Bacteroidota:1,Cyanobacteria:1	nrps:12,terpene:5,other:4,t1pks-nrps:4,t3pks:3,arylpolyene:2,bacteriocin-nrps:1,bacteriocin-t1pks-nrps:1,ectoine:1,hserlactone:1,t1pks-oligosaccharide-terpene:1	Glyco_transf_4_c4;Glycos_transf_1_c23:0.182,K_oxygenase_c4:0.168,Glyoxalase_c4:0.126,B12-binding_c27;Radical_SAM_c26:0.088,AMP-binding_c37;AMP-binding_C_c48;FabA_c21:0.083,Peptidase_M20:0.074,AMP-binding_c10;AMP-binding_C_c1:0.031,Amidohydro_1:0.026,Abhydrolase_3:0.023,Flavin_Reduct:0.022
328	59	BGC0000163,BGC0000081,BGC0001503,BGC0000033,BGC0001008	Actinobacteria:39,NA:20	t1pks-nrps:13,nrps:9,None:5,oligosaccharide-nrps-t1pks-otherks:4,oligosaccharide-otherks-t1pks-nrps:4,oligosaccharide-cf_fatty_acid -nrps-t1pks-otherks:3,arylpolyene-ladderane:2,cf_fatty_acid-t1pks-arylpolyene-ladderane-nrps:2,thiopeptide-terpene-nrps:2,arylpolyene:1,arylpolyene-cf_fatty_acid -lantipeptide-t1pks-nrps:1,arylpolyene-nrps:1,bacteriocin-t1pks-nrps:1,ladderane-t1pks-arylpolyene-nrps:1…	p450_c5:0.086,PP-binding_c21:0.05,FAD_binding_3_c7:0.049,Methyltransf_2:0.036,Condensation_c12:0.034,DegT_DnrJ_EryC1_c20:0.033,HpaB_N;HpaB:0.028,ADH_N_c16;ADH_zinc_N_c36:0.027,Epimerase_c25:0.026,Acyl-CoA_dh_N;Acyl-CoA_dh_2:0.026
329	23	BGC0001345	Proteobacteria:19,Actinobacteria:2,Firmicutes:1,Cyanobacteria:1	nrps:10,arylpolyene:2,bacteriocin-t1pks-nrps:2,other:2,t1pks-nrps:2,bacteriocin-nrps:1,resorcinol:1,t1pks:1,terpene-nrps:1,transatpks-nrps:1	SET:0.239,Glyoxalase_c30:0.127,DAHP_synth_2_c17:0.068,Condensation_c2;AMP-binding_c26;AMP-binding_C_c31;PP-binding_c19;NAD_binding_4_c21:0.065,AA_kinase_c1:0.063,Isochorismatase_c20;PP-binding_c39:0.061,SnoaL_2_c1:0.057,HAD_2_c9:0.052,Polysacc_deac_1:0.021,CBS:0.02
330	15		Actinobacteria:10,Deinococcus-Thermus:2,Proteobacteria:1,Cyanobacteria:1,Firmicutes:1	bacteriocin-lantipeptide:3,thiopeptide-bacteriocin:3,nrps:2,t1pks-nrps:2,t3pks:2,bacteriocin:1,lantipeptide:1,thiopeptide:1	Peptidase_S8_c28:0.156,Peptidase_C39_c18:0.132,AMP-binding_c61;AMP-binding_C_c45:0.072,p450_c5:0.056,PP-binding_c15:0.027,Aldedh:0.026,PALP:0.026,Beta-lactamase:0.026,PP-binding_c20;ketoacyl-synt_c29;Ketoacyl-synt_C_c21;KAsynt_C_assoc;PS-DH_c59;adh_short_c9;PP-binding_c66;Thioesterase_c11:0.022,ketoacyl-synt_c27;Ketoacyl-synt_C_c46;KAsynt_C_assoc;Acyl_transf_1_c4:0.021
331	64	BGC0000842,BGC0000847	Proteobacteria:28,Actinobacteria:20,Firmicutes:12,Bacteroidota:2,NA:2	nrps:18,t1pks-nrps:11,terpene:8,other:6,lantipeptide:3,None:2,arylpolyene:2,lantipeptide-t1pks-nrps:2,t3pks:2,arylpolyene-ladderane-otherks-t1pks-nrps:1,arylpolyene-resorcinol:1,hserlactone:1,linaridin:1,otherks:1,phosphonate:1,t1pks-otherks:1,terpene-lassopeptide-nrps:1,terpene-nrps:1,transatpks-t1pks-nrps:1	Peptidase_M3:0.266,Peptidase_S58:0.234,Bac_luciferase:0.032,Amidase:0.029,Metallophos:0.028,Aldo_ket_red:0.022,NUDIX:0.022,Pyr_redox_2_c7:0.018,Condensation_c10;AMP-binding_c3;AMP-binding_C_c23;PP-binding_c14:0.018,Abhydrolase_3:0.017
332	50		Proteobacteria:41,Actinobacteria:9	arylpolyene:28,ladderane:8,PUFA-otherks:2,arylpolyene-nrps:2,butyrolactone-lassopeptide-ladderane:2,bacteriocin-nrps:1,hserlactone-nrps:1,siderophore-nrps:1,t1pks:1,t1pks-arylpolyene-nrps:1,t3pks:1,terpene-arylpolyene:1,terpene-t1pks:1	Acetyltransf_1_c4:0.215,Acyl-CoA_dh_N;Acyl-CoA_dh_M;Acyl-CoA_dh_1_c11:0.128,FAD_binding_6;NAD_binding_1:0.126,ACT;Formyl_trans_N:0.08,PP-binding_c36:0.038,adh_short_c13:0.038,PP-binding_c9:0.037,4HBT_c18:0.035,Fer4:0.035,ketoacyl-synt_c12:0.035
333	162	BGC0001067	Actinobacteria:106,Proteobacteria:37,Firmicutes:9,Streptophyta:3,NA:2,Planctomycetota:2,Bacteroidota:2,Spirochaetes:1	nrps:56,other:23,t3pks:16,lassopeptide:7,t1pks-nrps:7,t1pks:6,terpene:6,arylpolyene:5,terpene-nrps:5,lantipeptide:4,resorcinol:3,sactipeptide:3,acyl_amino_acids:2,otherks:2,transatpks-nrps:2,None:1,arylpolyene-nrps:1,bacteriocin-t3pks:1,cf_saccharide-nrps:1,ladderane:1,lantipeptide-nrps:1,melanin-nrps:1,nucleoside:1,oligosaccharide:1,otherks-nrps:1,otherks-terpene-nrps:1,phenazine:1,phosphonate:1…	Peptidase_M24:0.346,Oxidored_molyb:0.274,ADK:0.112,GST_N_2:0.108,Abhydrolase_3:0.034,His_Phos_1:0.03,ECH_1_c43:0.028,Beta-lactamase:0.012
334	130	BGC0000093	Proteobacteria:79,Actinobacteria:47,Firmicutes:2,Planctomycetota:1,NA:1	nrps:26,siderophore-nrps:22,nrps-siderophore:16,t1pks-nrps:9,t1pks:8,terpene:8,other:6,hserlactone:4,phosphonate:3,siderophore:3,arylpolyene:2,resorcinol:2,siderophore-terpene-nrps:2,t3pks:2,terpene-siderophore:2,None:1,acyl_amino_acids:1,arylpolyene-ladderane:1,bacteriocin-lassopeptide-nrps:1,ectoine:1,hserlactone-t1pks-nrps:1,melanin-lantipeptide-nrps:1,otherks:1,phosphonate-thiopeptide-lantipe…	RraA-like:0.244,Glyco_transf_4_c6;Glycos_transf_1_c23:0.07,adh_short_C2:0.041,Aldedh:0.04,PP-binding_c9:0.035,Sugar-bind:0.033,ADH_N_c22;ADH_zinc_N_c26:0.029,Aminotran_3_c1:0.028,Metallophos:0.028,LacAB_rpiB:0.028
335	37		Proteobacteria:21,Actinobacteria:9,Firmicutes:5,Fusobacteria:1,Cyanobacteria:1	nrps:10,acyl_amino_acids:9,t1pks-nrps:5,other:3,phosphonate-t1pks-ladderane:2,t1pks:2,terpene:2,lassopeptide-nrps:1,melanin:1,phosphonate-t1pks-nucleoside-ladderane:1,t3pks:1	Metallophos;5_nucleotid_C:0.315,VKOR:0.17,Acetyltransf_1_c33:0.06,PfkB:0.029,Thioesterase_c1:0.02,Ferrochelatase:0.014,HMA;Hydrolase:0.013,Trp_dioxygenase:0.012,Metallophos:0.012,Fer2:0.012
336	46		Proteobacteria:45,Actinobacteria:1	t3pks:40,nrps:3,t3pks-terpene:2,t1pks-nrps:1	4HBT_c22:0.09,Transgly;Transpeptidase:0.07,FAD_binding_3_c6:0.067,Methyltransf_11_c55:0.063,Chal_sti_synt_N_c24;Chal_sti_synt_C_c13:0.061,PhyH_c24:0.039,ATP-synt_ab:0.035,Abhydrolase_1_c14:0.034,URO-D:0.033,Kinase-PPPase:0.033
337	155	BGC0001985,BGC0001381	Proteobacteria:91,Actinobacteria:42,Firmicutes:17,NA:2,Bacteroidota:1,Chlamydiae:1,Verrucomicrobia:1	terpene:66,terpene-otherks:19,nrps:18,other:8,phosphonate:7,bacteriocin:5,t1pks-nrps:4,terpene-nrps:4,butyrolactone:3,siderophore:2,None:1,bacteriocin-t1pks-nrps:1,bacteriocin-terpene-otherks:1,butyrolactone-t1pks-nucleoside-nrps:1,cf_putative:1,fused:1,ladderane:1,lantipeptide:1,lassopeptide:1,linaridin:1,nucleoside-lassopeptide-nrps:1,otherks-nrps:1,t1pks-ectoine-arylpolyene-nrps:1,t1pks-terpen…	ATPgrasp_N;ATP-grasp_4:0.187,FMN_red:0.186,GGDEF:0.116,PNP_UDP_1:0.065,ArsC:0.063,SQHop_cyclase_N;SQHop_cyclase_C_c2:0.058,SQS_PSY_c12:0.055,Abhydrolase_1_c30:0.053,CbiA:0.035,Aminotran_3_c4:0.025
338	74	BGC0001439,BGC0001369,BGC0000269,BGC0000409,BGC0000303	Actinobacteria:63,NA:9,Proteobacteria:2	None:8,nrps:6,t1pks-nrps:6,t2pks:6,arylpolyene:5,t1pks:5,phosphonate-nrps:4,other:3,t2pks-otherks:3,blactam-t1pks:2,ladderane:2,amglyccycl:1,amglyccycl-nrps:1,bacteriocin-otherks:1,bacteriocin-t1pks:1,blactam:1,butyrolactone:1,cf_putative:1,lantipeptide-t1pks-nrps:1,lassopeptide:1,nrps-otherks:1,otherks:1,otherks-t1pks-nrps:1,phenazine:1,t1pks-lassopeptide:1,t1pks-otherks:1,t2pks-lassopeptide:1,t…	GATase_7_c46;Asn_synthase_c51:0.278,Bac_luciferase:0.048,p450_c5:0.044,ADH_N_c9;ADH_zinc_N_c42:0.033,DJ-1_PfpI:0.026,Aldedh:0.025,Aldo_ket_red:0.022,Methyltransf_2:0.021,APH:0.021,Peptidase_M20:0.019
339	47		Proteobacteria:36,Firmicutes:8,Mollusca:1,Deferribacteres:1,Actinobacteria:1	t3pks:16,nrps:6,t1pks:4,arylpolyene:3,thiopeptide:3,hserlactone:2,other:2,sactipeptide:2,transatpks-nrps:2,acyl_amino_acids:1,bacteriocin:1,hserlactone-acyl_amino_acids:1,hserlactone-t3pks:1,otherks-nrps:1,phosphonate:1,terpene:1	Shikimate_dh_N;Shikimate_DH:0.303,CoaE:0.3,DiS_P_DiS;Peptidase_A24:0.18,Acetyltransf_1_c8:0.076,SLT:0.042,GGDEF:0.011,AnmK:0.008,FA_desaturase:0.008,Ferrochelatase:0.007,FBPase:0.007
340	102	BGC0001216,BGC0000958,BGC0001455	Proteobacteria:38,Actinobacteria:37,Firmicutes:15,Bacteroidota:7,NA:4,Cyanobacteria:1	transatpks-nrps:18,t1pks-nrps:15,transatpks-otherks:15,transatpks:11,nrps:9,transatpks-otherks-nrps:4,None:3,t1pks:3,arylpolyene:2,otherks:2,otherks-nrps:2,t1pks-terpene-nrps:2,t2pks-nrps:2,t3pks-t1pks-nrps:2,acyl_amino_acids-t1pks-nrps:1,bacteriocin-transatpks-t1pks-otherks-nrps:1,blactam-t1pks-nrps:1,butyrolactone-t2pks-t1pks-ectoine-nrps:1,lantipeptide-t1pks-nrps:1,lantipeptide-transatpks-othe…	ketoacyl-synt_c29:0.149,ketoacyl-synt_c19:0.141,Methyltransf_12_c14:0.11,PaaA_PaaC:0.063,KR_c5:0.06,PP-binding_c15:0.047,adh_short_c18:0.032,FAD_binding_6;NAD_binding_1;Fer2:0.03,Trp_dioxygenase:0.028,p450_c5:0.027
341	76		Proteobacteria:39,Actinobacteria:24,Firmicutes:8,Fusobacteria:2,Elusimicrobia:1,Bacteroidota:1,Ignavibacteriae:1	arylpolyene:23,nrps:12,t3pks:11,other:7,t1pks-nrps:6,terpene:4,phosphonate:3,t2pks:2,acyl_amino_acids:1,bacteriocin-arylpolyene:1,butyrolactone-otherks:1,lantipeptide:1,lassopeptide:1,nucleoside-arylpolyene-nrps:1,oligosaccharide-nrps:1,t1pks:1	Transgly;Transpeptidase:0.643,Metallophos:0.08,4HBT_c26:0.069,DAO:0.054,IMS_c37:0.047,Peptidase_S9:0.039,Polysacc_deac_1:0.015
342	114	BGC0001856,BGC0001877,BGC0001387,BGC0001671	Actinobacteria:44,Proteobacteria:44,Cyanobacteria:11,Firmicutes:7,NA:4,Bacteroidota:2,Planctomycetota:1,Streptophyta:1	nrps:33,t1pks-otherks:9,terpene:9,lassopeptide:7,t1pks:6,t1pks-nrps:6,other:4,otherks:4,phosphonate:4,t3pks:4,t3pks-nrps:3,None:2,arylpolyene:2,hserlactone:2,lantipeptide:2,resorcinol:2,t3pks-t1pks:2,bacteriocin:1,bacteriocin-t1pks-nrps:1,butyrolactone-oligosaccharide-t1pks-otherks:1,cf_fatty_acid -nrps:1,cf_putative:1,hserlactone-nrps:1,indole-otherks-t1pks-nrps:1,indole-terpene-nrps:1,oligosacc…	Sulfotransfer_3:0.678,APS_kinase:0.074,Pyr_redox_2_c5;Abhydrolase_3:0.052,Pyr_redox_2_c40:0.025,Lactamase_B:0.024,Methyltransf_12_c32:0.023,Glyoxalase_c26;Glyoxalase_c37:0.019,RibD_C:0.014,FAD_binding_3_c7:0.012,NMO;ketoacyl-synt_c77;Ketoacyl-synt_C_c27;KAsynt_C_assoc;Acyl_transf_1_c21;PP-binding_c9;adh_short_c9;PS-DH_c10:0.01
343	157		Actinobacteria:86,Proteobacteria:36,Firmicutes:20,Streptophyta:6,Bacteroidota:4,Planctomycetota:2,Cyanobacteria:1,NA:1,Acidobacteria:1	nrps:39,other:26,terpene:19,bacteriocin:12,t1pks-nrps:9,transatpks-nrps:9,phosphonate:7,t1pks:6,t3pks:5,lantipeptide:3,otherks:3,t1pks-otherks:3,indole:2,terpene-nrps:2,acyl_amino_acids-terpene:1,arylpolyene:1,bacteriocin-t3pks:1,butyrolactone-nrps:1,butyrolactone-t1pks:1,hserlactone:1,nrps-ladderane:1,oligosaccharide-t1pks-otherks:1,phosphonate-nrps:1,resorcinol:1,t2pks:1,thiopeptide:1	Phosphodiest:0.361,DsbD:0.267,AhpC-TSA:0.117,PALP:0.053,Beta-lactamase:0.016,Aldo_ket_red:0.016,TMP-TENI:0.015,Amidohydro_1:0.01,PP-binding_c15:0.01,ketoacyl-synt_c43;Ketoacyl-synt_C_c21;KAsynt_C_assoc;PP-binding_c4;BtrH_N:0.008
344	39		Cyanobacteria:25,Actinobacteria:13,Proteobacteria:1	terpene:22,other:5,t3pks-terpene:3,terpene-nrps:2,lassopeptide:1,lassopeptide-nrps:1,microviridin-terpene:1,nrps:1,otherks:1,otherks-nrps:1,t3pks:1	SQHop_cyclase_N;SQHop_cyclase_C_c5:0.422,Thioredoxin_c7:0.189,Pyr_redox_2_c11:0.181,AhpC-TSA:0.038,Amidase:0.031,Putative_PNPOx_c45:0.03,Condensation_c21;AMP-binding_c12;AMP-binding_C_c18;PP-binding_c14;Condensation_c51;AMP-binding_C_c22;AMP-binding_C_c85:0.017,adh_short_c18:0.011,Amidohydro_1:0.009,FA_desaturase:0.007
345	223	BGC0001736,BGC0001937,BGC0000802,BGC0000714,BGC0000441,BGC0000440,BGC0000879,BGC0000695,BGC0000696,BGC0001217,BGC0001603,BGC0001808,BGC0000881	Proteobacteria:99,Actinobacteria:71,Firmicutes:17,Bacteroidota:13,NA:13,Cyanobacteria:4,Acidobacteria:2,Planctomycetota:2,Balneolota:1,Thermodesulfobacteria:1	nrps:26,nucleoside:22,terpene:21,t1pks:18,other:17,t1pks-nrps:12,bacteriocin:11,acyl_amino_acids:9,None:8,hserlactone:7,lantipeptide:6,nucleoside-nrps:6,thiopeptide:6,resorcinol:5,ladderane:4,t3pks:4,arylpolyene:3,cf_putative:3,t1pks-nucleoside:3,nrps-t1pks-siderophore:2,transatpks:2,acyl_amino_acids-ladderane:1,acyl_amino_acids-siderophore:1,bacteriocin-arylpolyene:1,bacteriocin-terpene:1,butyro…	PTPS:0.215,QueC:0.183,GTP_cyclohydroI:0.173,Radical_SAM_c52:0.15,DIOX_N_c16;2OG-FeII_Oxy_c25:0.069,DJ-1_PfpI:0.023,Thioesterase_c1:0.021,PALP:0.019,Methyltransf_11_c3:0.019,OCD_Mu_crystall:0.017
346	308	BGC0001051,BGC0000982,BGC0001533,BGC0001956	Proteobacteria:153,Actinobacteria:135,Firmicutes:13,NA:4,Streptophyta:1,Planctomycetota:1,Cyanobacteria:1	nrps:74,other:38,t3pks:26,t1pks-nrps:23,arylpolyene:21,terpene:20,t1pks:19,phosphonate:11,bacteriocin-nrps:5,resorcinol:5,ectoine-nrps:4,hserlactone:4,lantipeptide:4,otherks:4,t1pks-otherks:4,None:3,bacteriocin:2,bacteriocin-otherks-PUFA-nrps:2,cyanobactin:2,lantipeptide-lassopeptide-otherks:2,lantipeptide-nrps:2,lassopeptide:2,thiopeptide-bacteriocin-nrps:2,thiopeptide-nrps:2,transatpks-nrps:2,P…	FAA_hydrolase:0.435,Dioxygenase_C:0.114,LigB:0.105,adh_short_C2:0.072,Aldedh:0.071,HpcH_HpaI_c7:0.04,CHMI:0.035,Radical_SAM_c38:0.025,YbgT_YccB:0.024,DAO:0.017
347	66	BGC0001090,BGC0001095	Firmicutes:66	transatpks-nrps:61,bacteriocin-transatpks-nrps:4,transatpks:1	adh_short_c7:0.074,CoA_trans:0.057,Glyco_hydro_43;CBM_6:0.039,Acyl_transf_1_c26:0.035,ADH_N_c23;ADH_zinc_N_c37:0.032,Aminotran_3_c29:0.032,Glyco_hydro_30:0.03,Aminotran_1_2_c13:0.03,NTP_transferase:0.03,BioW:0.029
348	124	BGC0001671,BGC0001070	Proteobacteria:77,Actinobacteria:38,Bacteroidota:3,Firmicutes:3,Cyanobacteria:2,NA:1	nrps:62,other:9,terpene:9,arylpolyene-siderophore:7,t3pks:6,t1pks-nrps:3,arylpolyene:2,t1pks:2,t2pks:2,None:1,bacteriocin-t3pks-lantipeptide-nrps:1,bacteriocin-terpene-nrps:1,butyrolactone-nrps:1,butyrolactone-t1pks-nrps:1,hserlactone:1,hserlactone-nrps:1,lantipeptide:1,microviridin-nrps:1,nucleoside-nrps:1,oligosaccharide:1,otherks:1,sactipeptide-head_to_tail:1,t1pks-butyrolactone-nrps:1,t1pks-n…	Acetyltransf_3_c3:0.189,TauD_c14:0.141,Transthyretin:0.086,OHCU_decarbox:0.049,Polysacc_deac_1:0.047,Aldo_ket_red:0.046,Amidohydro_1:0.042,PALP:0.033,Ureidogly_lyase:0.032,DPRP:0.032
349	19		Actinobacteria:14,Proteobacteria:5	other:7,acyl_amino_acids:2,hserlactone:2,nrps:2,phosphonate:2,hserlactone-arylpolyene:1,lassopeptide:1,oligosaccharide:1,phosphoglycolipid-t3pks-nucleoside:1	Glycos_transf_2_c68:0.218,DJ-1_PfpI:0.063,DUF3479;CobN-Mg_chel:0.054,B12-binding_c42:0.051,FAD_binding_3_c6:0.05,Oxidored_nitro;PCP_red:0.05,UbiA:0.045,Dyp_perox_c2:0.044,Condensation_c2;AMP-binding_c26;PP-binding_c66;NAD_binding_4_c21:0.031,TPP_enzyme_N_c65;TPP_enzyme_M;TPP_enzyme_C_c33:0.02
350	138		Actinobacteria:126,NA:5,Proteobacteria:5,Firmicutes:2	nrps:56,t1pks-nrps:16,terpene-nrps:10,phosphonate-t1pks-nrps:6,arylpolyene-nrps:4,cf_putative:4,phosphonate-nrps:4,hserlactone:3,t1pks-arylpolyene-nrps:3,lantipeptide-t1pks-nrps:2,nrps-t1pks-ladderane:2,t2pks-nrps:2,terpene:2,bacteriocin-nrps:1,butyrolactone-nrps:1,butyrolactone-t1pks-nrps:1,ectoine-nrps:1,ectoine-nrps-t1pks-siderophore:1,furan-nrps:1,indole-t3pks-nrps-t1pks-otherks:1,ladderane-t…	Condensation_c35:0.485,PP-binding_c15:0.182,Aldo_ket_red:0.032,Orn_Arg_deC_N_c6:0.028,APH:0.023,AMP-binding_c40;AMP-binding_C_c44:0.021,Thioesterase_c1:0.02,ketoacyl-synt_c7;Ketoacyl-synt_C_c7;KAsynt_C_assoc;adh_short_c9;PP-binding_c14:0.019,RibD_C:0.018,Acyl-CoA_dh_N;Acyl-CoA_dh_M;Acyl-CoA_dh_1_c56:0.013
351	165		Proteobacteria:83,Firmicutes:58,Actinobacteria:18,Cyanobacteria:3,Aquificae:1,Planctomycetota:1,Bacteroidota:1	resorcinol:48,nrps:33,terpene:17,other:16,t3pks:12,hserlactone-arylpolyene:11,acyl_amino_acids:5,t1pks-nrps:4,t1pks:3,arylpolyene:2,thiopeptide:2,ectoine:1,hserlactone-t1pks-nrps:1,nrps-ladderane:1,otherks:1,phenazine-nrps:1,phosphonate:1,sactipeptide:1,sactipeptide-head_to_tail:1,t3pks-nrps:1,terpene-t1pks-nrps:1,transatpks-nrps:1,transatpks-t1pks-nrps:1	PLDc_2:0.5,VanY:0.143,Aminotran_1_2_c16:0.135,Cu_amine_oxidN1:0.124,CBS:0.035
352	159	BGC0000350	Proteobacteria:74,Actinobacteria:51,Firmicutes:32,Nitrospirae:1,NA:1	arylpolyene:27,other:25,nrps:18,t3pks:16,terpene:13,ladderane:10,lantipeptide:10,t1pks:7,acyl_amino_acids:4,t1pks-nrps:4,lassopeptide:3,sactipeptide:3,hserlactone:2,resorcinol:2,transatpks-nrps:2,None:1,arylpolyene-nrps:1,bacteriocin-arylpolyene:1,butyrolactone-t1pks:1,hserlactone-butyrolactone-nrps:1,hserlactone-lantipeptide:1,hserlactone-terpene:1,phosphonate:1,siderophore:1,t1pks-otherks:1,ter…	Amidase:0.207,Lon_C:0.158,GatB_Yqey:0.147,Isochorismatase_c3:0.074,Dala_Dala_lig_C:0.073,Methyltransf_4:0.068,Alpha-mann_mid;Glyco_hydro_38C:0.053,APH:0.044,ketoacyl-synt_c32;Ketoacyl-synt_C_c13:0.021,Ketoacyl-synt_2:0.021
353	17		Actinobacteria:13,Firmicutes:3,Proteobacteria:1	nrps:8,t3pks:2,arylpolyene-nrps:1,ectoine-nrps:1,nrps-t1pks-otherks:1,other:1,t3pks-t1pks-nrps:1,terpene-nrps:1,transatpks-t1pks-nrps:1	Bac_luciferase:0.173,Glyco_transf_28:0.142,ICMT_c44:0.088,AMP-binding_c3;AMP-binding_C_c35:0.078,ketoacyl-synt_c7;Ketoacyl-synt_C_c7:0.075,Homoserine_dh:0.045,Condensation_c2;AMP-binding_c26;AMP-binding_C_c60;PP-binding_c4;Condensation_c53:0.036,Biotin_carb_N:0.033,ADH_N_assoc;ADH_N_c34;ADH_zinc_N_c34:0.032,ketoacyl-synt_c43;Ketoacyl-synt_C_c7;KAsynt_C_assoc;PP-binding_c22;Condensation_c12:0.027
354	314		Proteobacteria:270,Actinobacteria:37,Streptophyta:6,NA:1	t1pks:267,other:16,nrps:7,t3pks-t1pks:7,t1pks-nrps:5,t1pks-terpene:4,t1pks-arylpolyene:2,t3pks-t1pks-otherks:2,bacteriocin-t1pks:1,oligosaccharide-t1pks:1,t1pks-oligosaccharide-terpene:1,t3pks:1	Aminotran_1_2_c48:0.188,ketoacyl-synt_c58;Ketoacyl-synt_C_c50;KAsynt_C_assoc;Acyl_transf_1_c15;PS-DH_c26;ADH_N_c13;ADH_zinc_N_c54;adh_short_c9;PP-binding_c58:0.136,Sulfatase:0.092,SLBB:0.071,adh_short_c5:0.068,Glyco_trans_1_4_c8:0.029,MoaC;MoCF_biosynth:0.025,FMN_red:0.024,CMAS:0.023,NAD_synthase:0.021
355	33	BGC0000167	Actinobacteria:23,Firmicutes:8,NA:1,Proteobacteria:1	amglyccycl-otherks:5,t1pks:5,t1pks-nrps:4,terpene:4,t3pks:3,nrps:2,thiopeptide-t2pks:2,None:1,bacteriocin-t1pks-nrps:1,butyrolactone-t1pks-nrps:1,lantipeptide:1,nucleoside:1,phosphonate-terpene:1,resorcinol:1,t3pks-t1pks-nrps:1	GFO_IDH_MocA_c9;GFO_IDH_MocA_C:0.165,Docking;ketoacyl-synt_c8;Ketoacyl-synt_C_c2;KAsynt_C_assoc;Acyl_transf_1_c4;PS-DH_c3;ADH_N_c13;ADH_zinc_N_c32;adh_short_c9;PP-binding_c13:0.096,ROK:0.071,Aldo_ket_red:0.063,ADH_N_c23:0.029,ABM_c39:0.028,Bac_luciferase:0.028,UbiA:0.025,Esterase:0.022,Glyco_hydro_3:0.02
356	94		Proteobacteria:65,Actinobacteria:13,Firmicutes:7,Streptophyta:6,Bacteroidota:3	terpene:38,nrps:22,other:9,t1pks:4,t3pks-terpene:3,arylpolyene:2,lantipeptide:2,siderophore-nrps:2,t1pks-terpene:2,terpene-t1pks:2,acyl_amino_acids:1,arylpolyene-nrps:1,bacteriocin:1,oligosaccharide-lantipeptide-otherks:1,sactipeptide:1,t1pks-nrps:1,t1pks-oligosaccharide-terpene:1,t3pks:1	Adenine_glyco:0.255,MOSC:0.249,EutC:0.116,EutB:0.105,ketoacyl-synt_c58;Ketoacyl-synt_C_c50;KAsynt_C_assoc;Acyl_transf_1_c15;PS-DH_c26;Methyltransf_11_c5;ADH_N_c13;ADH_zinc_N_c54;adh_short_c9;PP-binding_c58:0.027,ROK:0.025,CDP-OH_P_transf_c22:0.02,PqqD_c30:0.02,polyprenyl_synt_c10:0.015,Glycos_transf_2_c29;Glyco_tranf_2_3:0.013
357	36		Actinobacteria:28,Firmicutes:7,Proteobacteria:1	t1pks-otherks:12,lantipeptide:3,t1pks:3,terpene:3,lantipeptide-terpene:2,other:2,t3pks-terpene-nrps:2,terpene-t1pks-otherks:2,transatpks-nrps:2,nrps:1,t1pks-nrps:1,t1pks-t3pks-terpene:1,t2pks-lantipeptide-terpene:1,t3pks-t1pks-nrps:1	Amino_oxidase_c45:0.138,NAGLU_N;NAGLU_C:0.107,ketoacyl-synt_c77;Ketoacyl-synt_C_c27;KAsynt_C_assoc;Acyl_transf_1_c21;PS-DH_c10;ACPS_c1;ACPS_c39:0.078,p450_c5:0.057,UDPGT_c13:0.053,Beta-lactamase:0.051,Thioredoxin_8_c32:0.047,PALP:0.047,Oxidored_molyb:0.04,Phosphoesterase:0.039
358	5		Cyanobacteria:2,Bacteroidota:1,Proteobacteria:1,Actinobacteria:1	nrps:2,acyl_amino_acids-phosphonate-hserlactone-t1pks-bu tyrolactone-nrps:1,t1pks:1,t3pks:1	SASA:0.195,GFO_IDH_MocA_c3:0.085,Acyl_transf_1_c11;PS-DH_c3:0.041,Glyco_transf_4_c24;Glycos_transf_1_c23:0.029,adh_short_C2:0.026,CBM_6;F5_F8_type_C:0.026,ECH_1_c53:0.024,DIOX_N_c37;2OG-FeII_Oxy_c10:0.024,HI0933_like:0.023,Transketolase_C:0.022
359	101		Actinobacteria:69,Proteobacteria:23,Bacteroidota:4,NA:3,Firmicutes:1,Chlorobi:1	lassopeptide:33,nrps:13,other:8,terpene:7,ladderane-arylpolyene-nrps:6,t1pks-otherks:5,arylpolyene:3,t1pks-nrps:3,t2pks:3,t3pks:3,cf_saccharide:2,thiopeptide:2,acyl_amino_acids:1,butyrolactone:1,butyrolactone-otherks:1,ladderane:1,lassopeptide-nrps:1,nrps-lassopeptide-siderophore:1,oligosaccharide-t1pks:1,phosphonate:1,phosphonate-lassopeptide:1,resorcinol:1,siderophore:1,siderophore-lassopeptide…	Glyco_transf_20:0.215,Glycos_transf_2_c22:0.149,Trehalose_PPase:0.117,PALP:0.087,Methyltransf_11_c11:0.085,ThiS:0.07,Cpn60_TCP1:0.068,Aminotran_1_2_c25:0.041,GGDEF:0.028,Glyco_hydro_63:0.023
360	32		Proteobacteria:26,Actinobacteria:3,Cyanobacteria:2,Mollusca:1	arylpolyene:15,other:3,bacteriocin-terpene:2,hserlactone-butyrolactone:2,acyl_amino_acids:1,arylpolyene-resorcinol:1,arylpolyene-siderophore:1,butyrolactone:1,butyrolactone-arylpolyene:1,ladderane-nrps:1,nrps:1,nrps-arylpolyene-ladderane:1,t1pks:1,terpene:1	FabA_c21:0.291,Thioredoxin_c5:0.229,ATP-synt_ab:0.049,UbiD:0.038,CBS:0.033,Cons_hypoth95:0.027,FAD_binding_8_c27;NAD_binding_1:0.027,4HBT_c50:0.026,AMP-binding_c37;AMP-binding_C_c53:0.018,AhpC-TSA:0.017
361	122		Firmicutes:51,Proteobacteria:46,Cyanobacteria:16,Actinobacteria:5,Gemmatimonadetes:3,Nitrospinae:1	terpene:112,bacteriocin-terpene:3,terpene-nrps:3,t1pks-terpene-nrps:1,terpene-lassopeptide:1,terpene-siderophore:1,terpene-t1pks-nrps:1	SQS_PSY_c21:0.674,Pribosyltran:0.046,NUDIX:0.04,Aldo_ket_red:0.03,SQHop_cyclase_N;SQHop_cyclase_C_c16:0.025,PP-binding_c48:0.022,Rieske:0.021,Peptidase_M20:0.016,polyprenyl_synt_c26:0.014,His_Phos_1:0.013
362	73		Proteobacteria:57,Firmicutes:11,Actinobacteria:5	nrps:47,t1pks-nrps:11,t3pks:5,other:2,terpene:2,arylpolyene:1,bacteriocin:1,lantipeptide:1,lantipeptide-nrps:1,phosphonate-nrps:1,transatpks-otherks-nrps:1	GrpB:0.171,AMP-binding_c14;AMP-binding_C_c38:0.126,DJ-1_PfpI:0.068,Flavodoxin_2:0.066,Esterase:0.062,GSDH:0.053,Glyoxalase_c3:0.046,PAD_porph:0.043,Condensation_c2;AMP-binding_c12;AMP-binding_C_c87;PP-binding_c6;Condensation_c31;Condensation_c60;AMP-binding_c50;AMP-binding_c73;AMP-binding_C_c42;PP-binding_c65;Thioesterase_c10:0.039,Methyltransf_11_c24:0.036
363	628	BGC0000651,BGC0000657,BGC0000659,BGC0000658,BGC0001201,BGC0001580	Actinobacteria:559,Bacteroidota:31,Proteobacteria:26,NA:6,Cyanobacteria:3,Chloroflexi:2,Firmicutes:1	terpene:465,melanin-terpene:35,terpene-nrps:16,bacteriocin-terpene:13,t1pks-terpene:10,terpene-t1pks:9,t1pks-terpene-nrps:6,t3pks-terpene-nrps:6,lantipeptide-terpene:5,t2pks-terpene:5,bacteriocin-lantipeptide-terpene:4,terpene-t1pks-otherks:4,lantipeptide-terpene-nrps:3,terpene-otherks:3,None:2,t1pks-lantipeptide-terpene-nrps:2,t1pks-terpene-otherks:2,t1pks-terpene-siderophore:2,terpene-arylpolye…	Terpene_synth_C_c5:0.648,Methyltransf_25_c44:0.132,p450_c5:0.046,Beta-lactamase:0.023,Bac_luciferase:0.021,Aldedh:0.018,TruB_N;TruB-C_2:0.017,PALP:0.016,APH:0.015
364	58		Actinobacteria:58	nrps:42,bacteriocin-nrps:7,t1pks-nrps:7,other:1,t1pks:1	Glyco_transf_28;UDPGT_c50:0.087,ICMT_c3:0.066,Methyltransf_25_c5:0.061,Oxidored_FMN_c10:0.049,Aminotran_5_c22:0.039,Putative_PNPOx_c24:0.038,Methyltransf_23:0.037,adh_short_c18:0.036,p450_c24:0.036,adh_short_C2:0.036
365	293	BGC0001540,BGC0001607,BGC0001203,BGC0001653	Actinobacteria:262,Proteobacteria:17,NA:8,Firmicutes:3,Bacteroidota:1,Cyanobacteria:1,Streptophyta:1	nrps:125,t1pks:86,other:14,t1pks-nrps:10,lantipeptide:8,t3pks:8,bacteriocin:5,None:3,otherks:3,bacteriocin-lantipeptide:2,cf_saccharide:2,hserlactone:2,lantipeptide-t1pks:2,terpene:2,arylpolyene:1,bacteriocin-nrps:1,butyrolactone-t3pks-t1pks:1,cf_putative:1,ectoine:1,ectoine-lassopeptide-resorcinol-nrps:1,ectoine-t1pks-nrps:1,lantipeptide-butyrolactone:1,lantipeptide-nrps:1,lantipeptide-otherks:1…	CN_hydrolase:0.238,Putative_PNPOx_c30:0.144,Amidohydro_3:0.118,Glycos_transf_2_c9:0.092,p450_c5:0.075,CobN-Mg_chel:0.069,GFO_IDH_MocA_c27:0.029,Epimerase_c30;PEP-utilizers:0.029,adh_short_C2:0.028,CbiC:0.023
366	73		Actinobacteria:68,Proteobacteria:4,NA:1	terpene:54,t1pks:3,terpene-t1pks:3,terpene-nrps:2,lantipeptide-terpene:1,nrps:1,other:1,t1pks-nrps:1,t1pks-terpene:1,t2pks:1,t2pks-oligosaccharide-t1pks-nrps:1,t2pks-t1pks-terpene-lassopeptide-nrps:1,t3pks-amglyccycl:1,thiopeptide:1,thiopeptide-terpene:1	Terpene_synth_C_c9:0.329,p450_c5:0.151,Aldedh:0.037,PP-binding_c9:0.027,Putative_PNPOx_c25:0.026,FA_desaturase:0.025,MaoC_dehydratas:0.023,APH:0.02,ketoacyl-synt_c8;Ketoacyl-synt_C_c2;KAsynt_C_assoc;Acyl_transf_1_c4;Thioesterase_c29:0.019,AMP-binding_c16:0.018
367	52		Proteobacteria:35,Actinobacteria:11,Cyanobacteria:2,Streptophyta:2,Bacteroidota:1,Firmicutes:1	nrps:20,other:12,arylpolyene:7,t1pks-otherks:4,t1pks-nrps:3,t1pks:2,bacteriocin-lantipeptide:1,t3pks:1,thiopeptide-bacteriocin:1,thiopeptide-nrps:1	Rubredoxin:0.235,Methyltransf_25_c3:0.116,Glyoxalase_c18:0.046,Metallophos:0.036,GATase_7_c12;Asn_synthase_c17:0.036,ACPS_c7:0.035,DAGK_cat:0.031,Condensation_c2:0.029,FA_desaturase:0.026,Thioesterase_c11:0.026
368	63	BGC0001665	Actinobacteria:49,Cyanobacteria:7,Proteobacteria:7	t3pks-t1pks:40,other:4,t1pks-otherks:4,terpene:4,t1pks:2,t3pks:2,arylpolyene:1,phosphonate:1,t2pks-terpene:1,t3pks-t1pks-nrps:1,terpene-nrps:1,transatpks:1,transatpks-t1pks:1	adh_short_c36:0.19,Chal_sti_synt_N_c4;Chal_sti_synt_C_c4:0.083,Abhydrolase_1_c10;AMP-binding_c4:0.058,ketoacyl-synt_c8;Ketoacyl-synt_C_c2;KAsynt_C_assoc;Acyl_transf_1_c4;PS-DH_c3;ADH_N_c13;ADH_zinc_N_c32;adh_short_c9;PP-binding_c13:0.05,Lyase_1;ASL_C2:0.048,Docking;ketoacyl-synt_c8;Ketoacyl-synt_C_c2;KAsynt_C_assoc;Acyl_transf_1_c11;PS-DH_c3;ADH_N_c13;ADH_zinc_N_c32;adh_short_c9;PP-binding_c13:0.…
369	73		Actinobacteria:40,Proteobacteria:20,Firmicutes:6,Cyanobacteria:3,Bacteroidota:2,Acidobacteria:1,Verrucomicrobia:1	nrps:15,t1pks:10,terpene:7,other:6,t3pks:4,indole-t3pks:3,t1pks-nrps:3,t1pks-otherks:3,arylpolyene:2,lantipeptide-t1pks:2,lassopeptide:2,otherks:2,transatpks-nrps:2,butyrolactone-t1pks-otherks:1,lantipeptide:1,microviridin:1,phosphonate:1,phosphonate-nrps:1,resorcinol:1,siderophore:1,siderophore-t1pks-nrps:1,t1pks-siderophore:1,t2pks:1,terpene-nrps:1,terpene-t1pks-otherks:1	ADP_ribosyl_GH:0.492,PfkB:0.065,Aldedh:0.037,Thioesterase_c22:0.031,Amino_oxidase_c17:0.028,AMP-binding_c32;AMP-binding_C_c55:0.026,Docking;ketoacyl-synt_c8;Ketoacyl-synt_C_c2;KAsynt_C_assoc;Acyl_transf_1_c4;adh_short_c9;PP-binding_c13:0.023,Thioesterase_c22;Thioesterase_c53:0.022,Sulfotransfer_3:0.022,KduI:0.022
370	53	BGC0001681	Proteobacteria:38,Actinobacteria:7,Bacteroidota:3,Firmicutes:2,Balneolota:1,Cyanobacteria:1,Planctomycetota:1	hserlactone:21,nrps:6,acyl_amino_acids:5,hserlactone-butyrolactone:3,terpene:3,arylpolyene:2,arylpolyene-resorcinol:2,t3pks:2,bacteriocin-t1pks-otherks:1,hserlactone-terpene:1,hserlactone-transatpks-otherks:1,oligosaccharide-t1pks-otherks:1,other:1,resorcinol:1,t1pks:1,t1pks-nrps:1,t1pks-otherks:1	FKBP_N;FKBP_C:0.182,Acyltransferase:0.142,Glyco_transf_4_c15;Glycos_transf_1_c21:0.108,Acetyltransf_5:0.083,PfkB:0.078,Metallophos:0.075,Redoxin:0.067,Lactamase_B:0.034,ADH_N_c5:0.029,PAP2:0.028
371	16	BGC0001150,BGC0000252,BGC0000243	Actinobacteria:11,Proteobacteria:3,NA:2	t2pks:7,nrps:3,None:2,arylpolyene-nrps:1,bacteriocin-t2pks:1,hserlactone-t1pks-otherks:1,t1pks-nrps:1	ECH_1_c28:0.148,PNP_UDP_1;LYTB:0.141,AMP-binding_c4;AMP-binding_C_c25:0.109,ketoacyl-synt_c20;Ketoacyl-synt_C_c30:0.055,ACP_syn_III_c3;ACP_syn_III_C_c44:0.042,ketoacyl-synt_c20;Ketoacyl-synt_C_c15:0.041,adh_short_c3:0.036,CoA_trans:0.035,adh_short_c36:0.035,Amidohydro_2:0.032
372	86		Actinobacteria:62,Proteobacteria:21,Firmicutes:1,Bacteroidota:1,Streptophyta:1	t1pks:24,nrps:16,t1pks-nrps:15,arylpolyene:8,arylpolyene-resorcinol:4,lantipeptide:4,t3pks:3,bacteriocin-resorcinol:1,blactam-t1pks:1,hserlactone:1,lantipeptide-nrps:1,nrps-ladderane:1,nrps-t1pks-otherks:1,nucleoside:1,oligosaccharide:1,other:1,otherks:1,otherks-nrps:1,thiopeptide-nucleoside-nrps:1	Glyco_transf_28;UDPGT_c50:0.365,Asparaginase;Asparaginase_C:0.183,FAD_binding_3_c48:0.124,Methyltransf_11_c1:0.105,CBM9_1:0.056,Esterase:0.034,AMP-binding_c16:0.027,Aldedh:0.022,CMD:0.021
373	39	BGC0000223,BGC0000340	Actinobacteria:30,Proteobacteria:4,NA:2,Cyanobacteria:2,Firmicutes:1	other:20,bacteriocin:4,nrps:3,lassopeptide:2,microviridin:2,t3pks:2,None:1,cf_putative:1,nucleoside:1,siderophore:1,t1pks:1,terpene:1	ADH_N_c12;ADH_zinc_N_c16:0.133,Peptidase_S24:0.121,Sod_Ni:0.11,malic;Malic_M:0.091,NUDIX:0.055,Acetyltransf_3_c18:0.051,GAF;SpoIIE:0.039,ABM_c11:0.037,Glyco_hydro_3:0.024,DAGK_cat:0.022
374	94	BGC0000433	Firmicutes:79,Actinobacteria:6,Proteobacteria:6,Bacteroidota:2,Cyanobacteria:1	nrps:69,other:6,t1pks-nrps:5,t3pks:3,terpene:3,bacteriocin-t1pks-nrps:2,transatpks-nrps:2,bacteriocin-lassopeptide:1,lantipeptide:1,nucleoside-nrps:1,terpene-lassopeptide:1	OMPdecase:0.14,Pyr_redox_2_c20;Fer2_BFD:0.121,NosD:0.112,SIS:0.058,Thioesterase_c13:0.056,UbiD:0.055,ACPS_c14:0.055,Flavoprotein:0.054,Glyco_hydro_1:0.054,Condensation_c21;AMP-binding_c12;AMP-binding_C_c55;PP-binding_c33;Thioesterase_c20:0.051
375	102		Proteobacteria:48,Firmicutes:41,Bacteroidota:6,Mollusca:4,Cnidaria:3	terpene:21,nrps:17,other:13,t1pks:12,bacteriocin:9,hserlactone:6,arylpolyene:5,t1pks-nrps:4,bacteriocin-sactipeptide:3,t3pks:3,bacteriocin-lassopeptide:2,bacteriocin-nrps:1,lassopeptide:1,phosphonate:1,t1pks-PUFA-otherks:1,terpene-t1pks-nrps:1,thiopeptide-sactipeptide-bacteriocin:1,transatpks:1	Biotin_lipoyl;E3_binding;2-oxoacid_dh:0.132,E1_dh;Transket_pyr:0.118,Fer2_3:0.102,FAD_binding_2;Succ_DH_flav_C:0.049,Aminotran_3_c11:0.045,4HBT_c55:0.035,polyprenyl_synt_c21:0.033,PP-binding_c15:0.031,AMP-binding_c37:0.029,ADH_N_c13;ADH_zinc_N_c16:0.029
376	104	BGC0000870	Actinobacteria:84,Proteobacteria:14,NA:4,Streptophyta:1,Cyanobacteria:1	nrps:16,other:13,t1pks:11,t3pks:10,terpene:10,t1pks-nrps:9,t2pks:9,bacteriocin:3,cf_putative:3,hserlactone:2,otherks:2,acyl_amino_acids:1,butyrolactone-cf_fatty_acid -t1pks:1,butyrolactone-otherks:1,ectoine-nrps:1,ectoine-t1pks-nrps:1,lantipeptide:1,lantipeptide-nrps:1,lantipeptide-terpene:1,lassopeptide:1,resorcinol:1,t1pks-butyrolactone:1,t1pks-lassopeptide-nrps:1,t3pks-lantipeptide:1,t3pks-ter…	CMAS:0.628,Polyketide_cyc2:0.059,PKD:0.054,p450_c5:0.045,Beta-lactamase:0.038,ketoacyl-synt_c20;Ketoacyl-synt_C_c31:0.026,Oxidored_FMN_c21:0.024,Bac_luciferase:0.024,Glyoxalase_c57:0.019,RibD_C:0.017
377	223	BGC0001492	Actinobacteria:103,Proteobacteria:84,Firmicutes:14,Bacteroidota:9,Cyanobacteria:6,NA:4,Planctomycetota:1,Armatimonadetes:1,Gemmatimonadetes:1	t1pks-nrps:40,nrps:38,other:22,t3pks:13,acyl_amino_acids:11,terpene:9,t1pks:8,butyrolactone:7,arylpolyene-ladderane:6,ladderane:5,arylpolyene:4,lassopeptide:4,phenazine:4,t2pks:4,terpene-nrps:4,cf_putative:3,hserlactone:3,melanin-terpene:3,t1pks-otherks:3,indole-t1pks:2,lantipeptide-nrps:2,otherks:2,None:1,arylpolyene-ladderane-otherks-t1pks-nrps:1,bacteriocin:1,bacteriocin-acyl_amino_acids:1,bac…	Abhydrolase_1_c15:0.518,F5_F8_type_C:0.157,Epimerase_c43:0.151,Aldo_ket_red:0.037,FMN_red:0.024,DJ-1_PfpI:0.018,DAO:0.012,Lactamase_B:0.009,Pyr_redox_2_c7:0.009,adh_short_C2:0.009
378	238	BGC0000240,BGC0000213,BGC0000241,BGC0001693	Proteobacteria:146,Actinobacteria:81,NA:5,Bacteroidota:2,Firmicutes:2,Streptophyta:1,Cyanobacteria:1	nrps:59,other:24,hserlactone:23,t1pks:20,t1pks-nrps:17,arylpolyene:12,terpene:10,acyl_amino_acids:9,bacteriocin:8,t3pks:8,indole:6,phosphonate:5,None:4,t2pks:3,transatpks-otherks-nrps:3,lantipeptide:2,siderophore:2,t2pks-otherks:2,amglyccycl-otherks:1,arylpolyene-siderophore:1,bacteriocin-hserlactone-lantipeptide:1,bacteriocin-t2pks-nrps:1,butyrolactone-t1pks:1,hserlactone-nrps:1,hserlactone-terp…	Gln-synt_C:0.405,Peptidase_C26:0.181,Aldedh:0.099,DAO:0.07,Flavodoxin_1;NAD_binding_1:0.034,SnoaL_2_c33:0.032,adh_short_C2:0.029,Rieske:0.027,p450_c5:0.014,2-Hacid_dh_C:0.013
379	178	BGC0000154,BGC0001343,BGC0001557,BGC0001436	Actinobacteria:107,Proteobacteria:40,Firmicutes:21,Acidobacteria:3,NA:3,Streptophyta:2,Bacteroidota:1,Cyanobacteria:1	nrps:43,t1pks:41,other:26,t1pks-nrps:11,terpene:11,t3pks:10,hserlactone:4,None:3,lantipeptide:3,t1pks-otherks:3,ladderane:2,lassopeptide:2,t2pks:2,thiopeptide:2,bacteriocin:1,bacteriocin-terpene:1,hserlactone-ectoine:1,indole:1,nrps-otherks:1,otherks:1,phenazine:1,phosphonate-thiopeptide-lantipeptide-lassopeptide:1,t1pks-arylpolyene:1,t1pks-arylpolyene-nrps:1,t1pks-linaridin:1,terpene-t1pks:1,thi…	DLH:0.626,Peptidase_S8_c27:0.064,Isochorismatase_c24:0.062,FMN_red:0.044,APH:0.025,SnoaL_2_c24:0.023,Rieske:0.023,AhpC-TSA:0.016,p450_c5:0.013,DJ-1_PfpI:0.012
380	41	BGC0001025,BGC0000880	Actinobacteria:36,Proteobacteria:2,Cyanobacteria:1,Firmicutes:1,NA:1	lantipeptide:13,nucleoside:4,thiopeptide:3,lantipeptide-nrps:2,nrps:2,other:2,t2pks-oligosaccharide-nrps:2,t3pks:2,terpene:2,None:1,bacteriocin-lantipeptide:1,bacteriocin-proteusin:1,bacteriocin-t1pks-nrps:1,lantipeptide-t1pks-nucleoside-nrps:1,t1pks-nrps:1,t2pks-nrps:1,terpene-nrps:1,transatpks-otherks-nrps:1	Radical_SAM_c6:0.187,Glyco_transf_4_c27;Glycos_transf_1_c2:0.065,p450_c5:0.058,Bac_luciferase:0.036,NUDIX:0.033,UDPGT_c13:0.028,Polyketide_cyc2:0.027,PIG-L:0.025,p450_c5;p450_c55:0.024,DUF1772:0.023
381	457	BGC0001103,BGC0000350,BGC0001061,BGC0001922,BGC0000256,BGC0000279,BGC0001409,BGC0001590,BGC0000216,BGC0000261,BGC0001519,BGC0001036,BGC0001730	Actinobacteria:249,Proteobacteria:122,NA:26,Firmicutes:25,Bacteroidota:25,Chloroflexi:6,Acidobacteria:2,Mollusca:1,Planctomycetota:1	t2pks:116,nrps:72,otherks:34,t1pks-nrps:24,t3pks:20,other:18,arylpolyene:16,t2pks-cf_fatty_acid:12,None:11,terpene:10,t1pks-otherks:9,terpene-nrps:6,arylpolyene-nrps:5,t2pks-nrps:5,thiopeptide-t2pks:5,t2pks-lantipeptide:4,t2pks-t1pks-nrps:4,acyl_amino_acids:3,arylpolyene-resorcinol:3,t1pks:3,t1pks-arylpolyene-nrps:3,t2pks-otherks:3,t2pks-t1pks-otherks:3,t3pks-arylpolyene:3,transatpks-nrps:3,bacte…	Biotin_lipoyl:0.184,Biotin_carb_N;CPSase_L_D2;Biotin_carb_C:0.162,PP-binding_c53:0.068,E1_dh:0.05,Transket_pyr;Transketolase_C:0.05,ketoacyl-synt_c56;Ketoacyl-synt_C_c59:0.041,PhyH_c8:0.039,AMP-binding_c30:0.038,Carboxyl_trans;ACCA:0.038,Carboxyl_trans:0.035
382	261	BGC0001580,BGC0001561,BGC0001598	Actinobacteria:240,NA:12,Proteobacteria:9	nrps:47,other:40,t1pks:27,t1pks-nrps:20,t3pks:19,terpene:18,t2pks:10,cf_putative:6,lantipeptide:5,thiopeptide:5,bacteriocin:4,siderophore:4,t3pks-t1pks:4,None:3,lassopeptide:3,terpene-nrps:3,terpene-t1pks:3,butyrolactone:2,ladderane-nrps:2,lantipeptide-nrps:2,t1pks-otherks:2,t2pks-terpene:2,amglyccycl-butyrolactone-otherks:1,amglyccycl-phenazine-otherks-t1pks-nrps:1,arylpolyene-nrps:1,bacteriocin…	MDMPI_N:0.554,Bac_luciferase:0.083,Abhydrolase_1_c46:0.029,adh_short_C2:0.028,AMP-binding_c15;AMP-binding_C_c28;PP-binding_c22;Thioesterase_c11:0.026,CMD:0.025,RibD_C:0.025,DJ-1_PfpI:0.023,NUDIX:0.016,UDPGP:0.014
383	64	BGC0000344	Actinobacteria:34,Proteobacteria:19,Firmicutes:10,Bacteroidota:1	terpene:14,nrps:12,other:11,phosphonate:9,t1pks:3,t3pks:3,lantipeptide:2,arylpolyene-resorcinol:1,butyrolactone:1,butyrolactone-t1pks-arylpolyene-nrps:1,melanin-nrps:1,oligosaccharide:1,t1pks-butyrolactone-arylpolyene-nrps:1,t1pks-butyrolactone-nrps:1,t2pks:1,terpene-nrps:1,terpene-t1pks-nrps:1	Epimerase_c49:0.343,Acetyltransf_3_c15:0.199,Glyoxalase_c6:0.107,CBS:0.04,Aldedh:0.038,Tautomerase:0.036,3HCDH_N:0.033,ADH_N_assoc;ADH_N_c1;ADH_zinc_N_c4:0.031,Orn_DAP_Arg_deC_c11:0.022,DJ-1_PfpI:0.021
384	78		Actinobacteria:73,Firmicutes:4,Proteobacteria:1	t1pks:11,t3pks:11,terpene:10,t1pks-nrps:9,t1pks-otherks:8,nrps:6,other:5,lantipeptide:3,lassopeptide:2,nrps-t1pks-otherks-siderophore:2,t3pks-t1pks-nrps:2,thiopeptide-t2pks:2,butyrolactone-lassopeptide:1,nrps-t1pks-siderophore-otherks:1,t3pks-lassopeptide:1,t3pks-terpene:1,terpene-bacteriocin-transatpks-t1pks-nrps:1,thiopeptide:1,thiopeptide-nrps:1	Amidase_2:0.725,FGGY_N;FGGY_C:0.07,ROK:0.05,APH:0.021,adh_short_C2:0.019,Anth_synt_I_N;Chorismate_bind_c17:0.014,AMP-binding_c3;AMP-binding_C_c31;PP-binding_c4;Condensation_c11:0.01,Putative_PNPOx_c2;PNP_phzG_C_c5:0.01,AMP-binding_c3;AMP-binding_C_c27;PP-binding_c14:0.009,Aldedh:0.008
385	497	BGC0000949,BGC0001060,BGC0001972,BGC0001106,BGC0001191,BGC0001973,BGC0000288,BGC0000466,BGC0001732,BGC0001731	Actinobacteria:320,Proteobacteria:136,NA:16,Firmicutes:11,Bacteroidota:6,Cyanobacteria:5,Fusobacteria:1,Planctomycetota:1,Deinococcus-Thermus:1	nrps:94,other:73,terpene:53,phosphonate:35,t1pks:22,t3pks:17,lantipeptide:15,t1pks-nrps:15,bacteriocin:11,None:8,t2pks:8,terpene-nrps:8,acyl_amino_acids:7,bacteriocin-lantipeptide:6,bacteriocin-t1pks-nrps:6,hserlactone:6,nrps-transatpks-t1pks-otherks:6,arylpolyene:5,bacteriocin-nrps:5,otherks:5,t2pks-terpene:5,transatpks-t1pks-otherks-nrps:5,cf_fatty_acid -cf_saccharide-nrps:4,thiopeptide:4,butyr…	Ald_Xan_dh_C;Ald_Xan_dh_C2:0.341,Fer2;Fer2_2:0.321
386	30		Actinobacteria:30	t1pks:10,ectoine-t1pks-nrps:9,ectoine-nrps:5,t1pks-ectoine-nrps:5,t1pks-nrps:1	ketoacyl-synt_c41;Ketoacyl-synt_C_c16;KAsynt_C_assoc;Acyl_transf_1_c15;PS-DH_c17;ADH_N_c13;ADH_zinc_N_c54;adh_short_c9;PP-binding_c37:0.107,Radical_SAM_c6;SPASM_c3:0.072,Dyp_perox_c32:0.051,FAD_binding_9;SIP:0.05,LCM:0.048,Bac_luciferase:0.035,Putative_PNPOx_c30:0.033,ketoacyl-synt_c34;Ketoacyl-synt_C_c43:0.032,Peptidase_S15;PepX_C:0.022,Peptidase_S8_c12:0.022
387	21		Actinobacteria:16,Bacteroidota:4,NA:1	terpene:6,terpene-nrps:6,arylpolyene:2,arylpolyene-resorcinol:1,bacteriocin-terpene:1,other:1,terpene-cf_fatty_acid -nrps:1,terpene-t1pks-nrps:1,transatpks-nrps:1,transatpks-otherks:1	Alginate_lyase2:0.226,SQS_PSY_c15;Prenyltransf:0.173,Chondroitinas_B:0.084,adh_short_c18:0.08,Alginate_lyase;Hepar_II_III:0.055,Glyco_hydro_43;F5_F8_type_C:0.048,ketoacyl-synt_c33:0.035,ABM_c22;ABM_c11;FAD_binding_3_c59:0.031,AMP-binding_c37;AMP-binding_C_c31;FabA_c49:0.028,APH:0.025
388	49		Actinobacteria:24,Proteobacteria:18,Cyanobacteria:2,Streptophyta:2,NA:1,Mollusca:1,Bacteroidota:1	other:16,nrps:8,arylpolyene:7,terpene:6,t1pks:3,hserlactone:2,arylpolyene-resorcinol:1,bacteriocin:1,hserlactone-acyl_amino_acids:1,lantipeptide:1,otherks:1,phosphonate:1,t1pks-nrps:1	Inositol_P:0.753,AMP-binding_c37:0.082,Neocarzinostat:0.073,Glyoxalase_c27;Glyoxalase_c55:0.015,Abhydrolase_1_c16:0.013,Abhydrolase_1_c56:0.011
389	58		Actinobacteria:21,NA:17,Proteobacteria:9,Firmicutes:7,Bacteroidota:3,Cyanobacteria:1	amglyccycl:11,nrps:10,amglyccycl-cf_saccharide:6,amglyccycl-ladderane:6,transatpks:6,t1pks:3,t3pks:3,arylpolyene:2,lantipeptide:2,hserlactone-t1pks:1,indole-lantipeptide-ectoine-nrps:1,lantipeptide-amglyccycl:1,lantipeptide-amglyccycl-cf_saccharide:1,other:1,resorcinol:1,t1pks-nrps:1,t2pks:1,terpene-otherks:1	TK:0.144,Acyl-CoA_dh_N:0.134,DHQ_synthase_c10:0.079,Methyltransf_12_c15:0.066,adh_short_C2:0.054,Bac_luciferase:0.051,Acyltransferase:0.039,GDPD:0.036,AP_endonuc_2:0.034,GFO_IDH_MocA_c3;GFO_IDH_MocA_C:0.034
390	332	BGC0000423,BGC0001211,BGC0000325	Actinobacteria:302,Streptophyta:12,NA:6,Bacteroidota:5,Proteobacteria:5,Firmicutes:2	nrps:239,t1pks-nrps:16,terpene-nrps:11,melanin-nrps:6,t3pks-nrps:6,thiopeptide-terpene-nrps:6,bacteriocin-nrps:5,lantipeptide-nrps:5,lassopeptide:4,nrps-siderophore:3,terpene:3,arylpolyene-nrps:2,bacteriocin-t3pks:2,lantipeptide-terpene-nrps:2,other:2,thiopeptide-nrps:2,transatpks-t1pks-otherks-nrps:2,None:1,amglyccycl-terpene-nrps:1,bacteriocin:1,bacteriocin-terpene-nrps:1,hserlactone:1,lantipep…	Formyl_trans_N;Formyl_trans_C:0.306,Pyr_redox_2_c7:0.213,Esterase:0.094,Amidohydro_3:0.069,PA14:0.059,Methyltransf_12_c12:0.029,Bac_luciferase:0.027,Condensation_c12;Thioesterase_c11:0.027,Condensation_c17:0.02,Glycos_transf_2_c35:0.019
391	65	BGC0000365,BGC0000364	Actinobacteria:52,Proteobacteria:7,Bacteroidota:3,NA:3	nrps:42,arylpolyene:5,other:5,arylpolyene-resorcinol:4,t1pks-nrps:4,None:3,t1pks:1,terpene-t1pks-nrps:1	PPK2:0.257,Glyco_transf_28;UDPGT_c50:0.079,Acyl_transf_3:0.077,TylF:0.073,Acyl-ACP_TE:0.068,Glyco_transf_28;UDPGT_c39:0.054,NTP_transferase:0.041,Methyltransf_11_c24:0.041,Epimerase_c16:0.038,Methyltransf_24:0.037
392	43	BGC0000467,BGC0000972	Proteobacteria:42,NA:1	t1pks-nrps:39,None:1,butyrolactone-t1pks-nrps:1,nrps:1,nrps-t1pks-siderophore:1	ketoacyl-synt_c7;Ketoacyl-synt_C_c7;KAsynt_C_assoc;Acyl_transf_1_c18;Methyltransf_12_c14;KR_c5;PP-binding_c37;Condensation_c9;Methyltransf_12_c37;PP-binding_c21;Thioesterase_c10:0.123,Thioesterase_c13:0.082,PP-binding_c39;Condensation_c27;AMP-binding_c39;Methyltransf_12_c14;AMP-binding_C_c61;PP-binding_c21;Condensation_c44;PP-binding_c42:0.054,GFO_IDH_MocA_c27:0.035,ketoacyl-synt_c7;Ketoacyl-synt…
393	99		Actinobacteria:53,Proteobacteria:21,Firmicutes:14,Bacteroidota:4,NA:3,Cyanobacteria:1,Chloroflexi:1,Verrucomicrobia:1,Acidobacteria:1	nrps:37,other:15,t3pks:8,terpene:7,lantipeptide-arylpolyene:3,terpene-arylpolyene:3,arylpolyene:2,cf_putative:2,hserlactone:2,ladderane:2,t1pks:2,t1pks-otherks:2,bacteriocin-t1pks:1,bacteriocin-transatpks-t1pks-siderophore-nrps:1,butyrolactone-otherks-t1pks-nrps:1,indole:1,lantipeptide:1,lassopeptide:1,phosphonate:1,resorcinol:1,t1pks-nrps:1,t1pks-otherks-butyrolactone-nrps:1,t1pks-terpene-nrps:1…	A_deaminase:0.282,Glyco_hydro_2_N;Glyco_hydro_2;Glyco_hydro_2_C:0.19,Pyr_redox_2_c31;Pyr_redox_dim:0.102,Glycos_trans_3N;Glycos_transf_3;PYNP_C:0.098,AIG2_2:0.078,PNP_UDP_1:0.059,Peptidase_M20:0.042,Aldedh:0.036,PGM_PMM_I;PGM_PMM_II;PGM_PMM_III;PGM_PMM_IV:0.027,PfkB:0.013
394	409	BGC0000820,BGC0001414,BGC0000854,BGC0000853	Actinobacteria:272,Proteobacteria:103,Firmicutes:22,NA:6,Planctomycetota:3,Cyanobacteria:1,Streptophyta:1,Bacteroidota:1	ectoine:373,ectoine-nrps:9,bacteriocin-ectoine:4,terpene-ectoine:3,None:2,ectoine-terpene:2,bacteriocin-t1pks-ectoine:1,blactam-t1pks-nrps:1,cf_putative:1,ectoine-siderophore:1,ectoine-t1pks-nrps:1,ectoine-t1pks-otherks:1,ectoine-terpene-otherks:1,indole-lantipeptide-ectoine-nrps:1,lantipeptide-ectoine:1,nrps:1,other:1,t2pks-otherks-nrps:1,t3pks-ectoine:1,t3pks-lantipeptide-otherks-nrps:1,t3pks-n…	PhyH_c4:0.242,Ectoine_synth:0.185,Acetyltransf_1_c1:0.176,Aminotran_3_c1:0.17,Aminotran_5_c5:0.069,Amidohydro_1:0.032,Aminotran_5_c30:0.026,DSBA:0.02,DJ-1_PfpI:0.018,Aldedh:0.01
395	14	BGC0001042	Actinobacteria:10,Proteobacteria:3,NA:1	otherks-nrps:3,otherks-phenazine:2,t1pks-nucleoside:2,None:1,bacteriocin-otherks:1,nrps-t1pks-otherks:1,otherks-butyrolactone-nrps:1,otherks-t1pks-nrps:1,phenazine-otherks:1,t3pks-otherks-butyrolactone-nrps:1	ADH_zinc_N_c14:0.095,Chal_sti_synt_N_c17;ACP_syn_III_C_c5:0.088,Glyoxalase_c4;Glyoxalase_c47:0.06,Multi-haem_cyto:0.054,PP-binding_c9:0.047,Thioesterase_c1:0.037,Aldedh:0.036,CBS:0.034,Docking;ketoacyl-synt_c8;Ketoacyl-synt_C_c2;KAsynt_C_assoc;Acyl_transf_1_c4;PP-binding_c13:0.033,adh_short_C2:0.03
396	161	BGC0000762,BGC0001395	Actinobacteria:69,Firmicutes:32,Proteobacteria:19,NA:18,Streptophyta:10,Cyanobacteria:10,Bacteroidota:2,Planctomycetota:1	t1pks-nrps:37,other:36,nrps:34,amglyccycl-cf_saccharide:6,phosphoglycolipid:6,cf_putative:5,terpene:5,cf_saccharide:4,None:2,arylpolyene-ladderane:2,otherks:2,t1pks:2,transatpks-t1pks-nrps:2,arylpolyene:1,bacteriocin:1,butyrolactone-t1pks-nucleoside-nrps:1,hserlactone:1,lantipeptide-amglyccycl-cf_saccharide:1,lantipeptide-nrps:1,nrps-t1pks-ladderane:1,nucleoside:1,oligosaccharide:1,otherks-t1pks-…	Glycos_transf_2_c5:0.413,Glycos_transf_2_c25:0.07,PcrB:0.046,PP-binding_c15:0.044,Beta-lactamase:0.037,APH:0.029,Alk_phosphatase:0.028,Amidase:0.027,ketoacyl-synt_c7;Ketoacyl-synt_C_c7;KAsynt_C_assoc;Acyl_transf_1_c7;PP-binding_c40;Condensation_c4:0.025,Thioesterase_c13:0.025
397	341	BGC0000163,BGC0000691,BGC0001598,BGC0000804,BGC0001406	Actinobacteria:226,Firmicutes:62,Proteobacteria:39,NA:9,Spirochaetes:2,Deinococcus-Thermus:2,Cyanobacteria:1	nrps:64,t1pks-nrps:49,other:37,t3pks:36,terpene:17,lantipeptide:13,t1pks:13,bacteriocin-t1pks-nrps:7,sactipeptide:7,thiopeptide-t1pks-nrps:7,lassopeptide:6,None:5,arylpolyene:5,ladderane:5,otherks:5,transatpks-nrps:5,hserlactone:4,phosphonate:4,bacteriocin-t1pks:3,t1pks-otherks:3,t2pks:3,terpene-nrps:3,bacteriocin:2,ectoine:2,proteusin:2,t2pks-terpene:2,thiopeptide:2,bacteriocin-lantipeptide:1,ba…	SBP_bac_1:0.69,ROK:0.077,Peptidase_M7:0.07,ABM_c4:0.051,PfkB:0.026,FGGY_N;FGGY_C:0.02
398	57		Proteobacteria:35,Actinobacteria:16,Firmicutes:4,Cyanobacteria:2	nrps:24,other:12,phosphonate:4,t1pks-nrps:3,terpene:2,acyl_amino_acids:1,aminocoumarin-t1pks-nucleoside-nrps:1,arylpolyene:1,bacteriocin-t1pks-nrps:1,ectoine:1,hserlactone:1,lantipeptide:1,otherks-ladderane:1,phosphonate-t1pks:1,t1pks-otherks:1,t3pks:1,t3pks-t1pks:1	Glycos_transf_1_c23:0.104,PhnJ:0.074,PhnG:0.072,PhnH:0.071,PhnI:0.069,PPC:0.066,NMO;FMN_dh:0.064,Radical_SAM_c43:0.057,CN_hydrolase:0.056,Glyco_transf_4_c8;Glycos_transf_1_c10:0.032
399	159		Actinobacteria:110,Proteobacteria:27,Streptophyta:11,Bacteroidota:4,Firmicutes:2,Planctomycetota:2,NA:2,Cyanobacteria:1	nrps:51,other:18,t1pks-nrps:18,t1pks:9,t3pks:8,terpene:7,t1pks-otherks:6,arylpolyene:5,bacteriocin:3,lantipeptide:3,lantipeptide-t1pks-otherks:3,terpene-arylpolyene:3,bacteriocin-nrps:2,lassopeptide:2,resorcinol:2,arylpolyene-ladderane:1,arylpolyene-otherks:1,arylpolyene-resorcinol:1,indole:1,lantipeptide-nrps:1,lantipeptide-t1pks:1,lantipeptide-terpene:1,nucleoside-nrps:1,oligosaccharide:1,other…	peroxidase:0.255,Flavodoxin_5:0.136,zf-UBP:0.095,p450_c5:0.055,Aldo_ket_red:0.043,ECH_1_c6:0.041,DJ-1_PfpI:0.039,GGDEF:0.028,ADH_N_c24;ADH_zinc_N_c48:0.027,Esterase:0.024
400	87	BGC0000392,BGC0001555	Proteobacteria:69,Actinobacteria:5,Firmicutes:5,Cyanobacteria:3,NA:2,Fusobacteria:1,Verrucomicrobia:1,Deinococcus-Thermus:1	nrps:60,t1pks:4,t1pks-nrps:3,butyrolactone:2,hserlactone:2,other:2,resorcinol:2,terpene:2,None:1,arylpolyene:1,bacteriocin-t1pks:1,bacteriocin-transatpks-t1pks-nrps:1,cf_putative:1,lassopeptide:1,t1pks-otherks:1,t3pks:1,thiopeptide:1,transatpks-nrps:1	DAHP_synth_1:0.32,PhzC-PhzF_c5:0.076,GFO_IDH_MocA_c31:0.068,Amidase_2;PG_binding_1:0.059,Nudix_N_2;NUDIX:0.047,Isochorismatase_c20;PP-binding_c39:0.04,Esterase:0.036,Condensation_c2;AMP-binding_c26;AMP-binding_C_c31;PP-binding_c19;Thioesterase_c10:0.033,DHO_dh:0.03,Bac_luciferase:0.029
401	38		Actinobacteria:24,Proteobacteria:11,Firmicutes:1,Bacteroidota:1,NA:1	nrps:9,other:8,t3pks:6,hserlactone:3,phosphonate:3,terpene:3,t1pks-nrps:2,hserlactone-nrps:1,nrps-t1pks-otherks:1,otherks-nrps:1,transatpks-nrps:1	Isochorismatase_c13:0.282,Dak1;Dak2:0.157,SnoaL_2_c35:0.068,ketoacyl-synt_c68;Ketoacyl-synt_C_c46;KAsynt_C_assoc;Acyl_transf_1_c37;PS-DH_c47;adh_short_c9;PP-binding_c13:0.034,Beta-lactamase:0.026,Rieske:0.025,LacAB_rpiB:0.025,AMP-binding_c3;AMP-binding_C_c31;PP-binding_c51;Aminotran_1_2_c19:0.024,ketoacyl-synt_c37;Ketoacyl-synt_C_c25;KAsynt_C_assoc;Acyl_transf_1_c7;PS-DH_c12;adh_short_c9;PP-bindi…
402	73	BGC0000992,BGC0000121	Actinobacteria:36,Proteobacteria:18,Firmicutes:9,Bacteroidota:4,NA:3,Chloroflexi:1,Streptophyta:1,Cyanobacteria:1	other:14,nrps:11,terpene:10,arylpolyene:9,t3pks:7,t1pks:6,t1pks-nrps:3,None:2,t2pks-t1pks-otherks:2,bacteriocin-nrps:1,bacteriocin-terpene:1,hserlactone:1,oligosaccharide-t1pks-otherks-amglyccycl-nrps:1,otherks:1,t1pks-transatpks-terpene-nrps:1,terpene-t1pks-otherks:1,thiopeptide-bacteriocin-lantipeptide-nrps:1,thiopeptide-t1pks-nrps:1	Cu-oxidase_3;Cu-oxidase;Cu-oxidase_2:0.526,CHAP:0.253,Radical_SAM_c15:0.053,NUDIX:0.038,Beta-lactamase:0.03,Lactamase_B:0.017,CMD:0.013,Acyltransferase:0.011,Esterase:0.008
403	25	BGC0001922,BGC0001183,BGC0001807	Actinobacteria:18,Verrucomicrobia:3,Bacteroidota:2,NA:2	other:4,t3pks-t1pks-nrps:4,terpene:3,None:2,arylpolyene:2,nrps:2,t1pks:2,otherks-t1pks-nrps:1,siderophore-t1pks-otherks-nrps:1,t1pks-nrps:1,t1pks-otherks:1,t3pks-transatpks-t1pks-nrps:1,transatpks-t1pks-otherks:1	FAD_binding_3_c24:0.405,MoCF_biosynth;CinA:0.133,ECH_1_c42:0.035,p450_c5:0.032,Thioesterase_c22:0.031,PALP;ATP-grasp_4:0.028,TauD_c14:0.021,GHMP_kinases_N:0.021,Lyase_1:0.02,Sulfotransfer_1:0.02
404	129		Proteobacteria:75,Actinobacteria:45,Firmicutes:6,Cyanobacteria:1,Bacteroidota:1,NA:1	nrps:44,other:20,terpene:13,t3pks:11,t1pks-nrps:8,acyl_amino_acids:5,t1pks:4,t1pks-otherks:4,t2pks:3,arylpolyene:2,ectoine:2,hserlactone:2,bacteriocin:1,bacteriocin-nrps:1,cf_putative:1,ectoine-nrps:1,indole:1,ladderane-nrps:1,lantipeptide:1,lantipeptide-t1pks-lassopeptide-otherks:1,nrps-t1pks-otherks:1,phenazine:1,phosphonate:1	Thiolase_N;Thiolase_C:0.613,Peptidase_C1:0.062,Acetyltransf_3_c39:0.043,adh_short_C2:0.038,Acyl-CoA_dh_N;Acyl-CoA_dh_M;Acyl-CoA_dh_1_c19:0.034,AMP-binding_c9;AMP-binding_C_c3:0.03,His_Phos_1:0.027,ECH_1_c23;3HCDH_N;3HCDH:0.018,CN_hydrolase:0.018,SnoaL_2_c4:0.018
405	52		Proteobacteria:43,Actinobacteria:5,Firmicutes:2,Thermotogae:1,Fusobacteria:1	arylpolyene:25,nrps:6,siderophore:5,other:4,terpene:3,acyl_amino_acids:2,phosphonate:2,bacteriocin:1,hserlactone-nrps:1,lantipeptide:1,lassopeptide:1,t1pks:1	GATase_7_c48;SIS:0.543,NTP_transf_3_c2:0.1,HAD_2_c1:0.057,ATP-synt_ab:0.051,Fer4_11;Fer4_20;Pyr_redox_2_c39:0.037,Methyltransf_2:0.034,Methyltransf_12_c33:0.021,Metallophos:0.021,Peptidase_M20:0.021,Acyltransferase:0.02
406	51	BGC0002007,BGC0000100,BGC0000086,BGC0000087,BGC0001670,BGC0000163,BGC0000144,BGC0000084,BGC0000114	Actinobacteria:42,NA:8,Streptophyta:1	t1pks:30,None:7,nrps:3,t1pks-nrps:2,t1pks-terpene:2,lantipeptide:1,nrps-otherks-t1pks-furan:1,other:1,t1pks-butyrolactone-nrps:1,t1pks-phenazine:1,t2pks-t1pks:1,terpene:1	SnoaL_2_c24:0.181,ketoacyl-synt_c20;Ketoacyl-synt_C_c15:0.087,Abhydrolase_1_c15;PepX_C:0.071,ketoacyl-synt_c27;Ketoacyl-synt_C_c61;KAsynt_C_assoc;Acyl_transf_1_c37;PS-DH_c17;ADH_N_c13;ADH_zinc_N_c54;adh_short_c9;PP-binding_c48:0.058,FAD_binding_3_c7:0.035,Aldedh:0.026,p450_c5:0.025,LCM:0.022,Docking;ketoacyl-synt_c8;Ketoacyl-synt_C_c2;KAsynt_C_assoc;Acyl_transf_1_c4;PS-DH_c3;ADH_N_c13;ADH_zinc_N_…
407	54	BGC0001502	Proteobacteria:52,Cyanobacteria:2	nrps:26,other:15,terpene:6,lantipeptide:2,bacteriocin:1,hserlactone:1,hserlactone-nrps:1,phenazine:1,t1pks-nrps:1	MAPEG:0.213,FAD_binding_3_c33;ETF_QO:0.14,PfkB:0.064,AMP-binding_c3;AMP-binding_C_c31:0.041,Isochorismatase_c20;PP-binding_c39:0.04,Ferrochelatase:0.039,FGGY_N:0.039,Condensation_c12;AMP-binding_c3;AMP-binding_C_c40;PP-binding_c4:0.035,adh_short_c30:0.033,AMP-binding_c30;AMP-binding_C_c39:0.031
408	96	BGC0001675,BGC0002009,BGC0001062,BGC0001661,BGC0001723,BGC0000232,BGC0001769,BGC0001384,BGC0000253,BGC0001500,BGC0000224,BGC0000230,BGC0000279	Actinobacteria:76,NA:11,Proteobacteria:9	t2pks:19,t1pks:15,None:10,t1pks-nrps:6,t2pks-otherks:6,nrps:4,t2pks-butyrolactone:3,t2pks-t1pks-otherks:3,lantipeptide-t1pks-nrps:2,other:2,t2pks-lantipeptide-t1pks:2,t2pks-t1pks:2,bacteriocin-nrps:1,butyrolactone-t1pks-nrps:1,butyrolactone-t2pks-t1pks-nrps:1,butyrolactone-terpene:1,nrps-phenazine:1,nucleoside-nrps:1,oligosaccharide-ectoine-t2pks-nrps-t1pks-otherks:1,otherks:1,t2pks-butyrolactone…	Cu-oxidase_3;Cu-oxidase_2:0.302,ketoacyl-synt_c20;Ketoacyl-synt_C_c62:0.132,DUF1772:0.067,PP-binding_c26:0.057,adh_short_C2:0.046,Carboxyl_trans:0.043,Bac_luciferase:0.037,AMP-binding_c16:0.032,ACPS_c7:0.028,p450_c5:0.018
409	36		Actinobacteria:29,Proteobacteria:4,Bacteroidota:1,Firmicutes:1,Chloroflexi:1	terpene:22,nrps:4,other:3,resorcinol:2,t1pks-nrps:2,acyl_amino_acids:1,indole-t1pks:1,terpene-nrps:1	Glycos_transf_2_c44:0.182,DegT_DnrJ_EryC1_c10:0.158,NUDIX:0.08,PALP:0.054,Beta-lactamase:0.048,DUF4118;GAF:0.025,XFP_N:0.023,ADH_N_c33;ADH_zinc_N_c3:0.019,ACP_syn_III_c6;ACP_syn_III_C_c9:0.019,p450_c5:0.019
410	16	BGC0000698	Actinobacteria:9,Firmicutes:3,Proteobacteria:2,Bacteroidota:1,NA:1	arylpolyene:7,other:4,nrps:3,None:1,t1pks:1	Nitroreductase_c19:0.155,PALP;ACT:0.103,GFO_IDH_MocA_c38;GFO_IDH_MocA_C:0.065,FMN_red:0.056,ADH_N_c20:0.051,Aminotran_3_c22:0.044,ketoacyl-synt_c12:0.041,AMP-binding_c22;AMP-binding_C_c10;PP-binding_c14:0.036,AMP-binding_c3;Nitroreductase_c6;AMP-binding_C_c30;PP-binding_c6;Thioesterase_c11:0.034,RGP:0.03
411	253	BGC0000424,BGC0000413	Proteobacteria:208,Actinobacteria:32,Firmicutes:5,Mollusca:3,Bacteroidota:3,Ignavibacteriae:1,NA:1	nrps:158,resorcinol-nrps:14,terpene-nrps:13,bacteriocin:10,other:8,t1pks:7,t2pks:6,t1pks-nrps:5,terpene:4,arylpolyene:3,butyrolactone:3,oligosaccharide-terpene-nrps:3,indole:2,t1pks-otherks:2,None:1,acyl_amino_acids:1,bacteriocin-lassopeptide-nrps:1,bacteriocin-nrps:1,butyrolactone-otherks:1,hserlactone:1,indole-transatpks-otherks:1,lantipeptide:1,nrps-siderophore:1,resorcinol:1,siderophore-nrps:…	DJ-1_PfpI:0.194,Peptidase_M19:0.181,Aminotran_5_c33:0.104,Thioesterase_c1:0.083,Radical_SAM_c10;SPASM_c45:0.076,Abhydrolase_3:0.072,K_oxygenase_c44:0.057,Aldedh:0.033,FAD_binding_9;SIP:0.026,FAD_binding_3_c49:0.022
412	142	BGC0001101,BGC0000694,BGC0001379,BGC0001228,BGC0000692,BGC0001927	Actinobacteria:97,Streptophyta:18,Proteobacteria:15,NA:4,Bacteroidota:4,Firmicutes:4	nrps:40,t1pks:19,other:12,thiopeptide:10,terpene:8,t3pks:6,t1pks-butyrolactone:4,t1pks-nrps:4,terpene-nrps:4,None:3,amglyccycl:3,lantipeptide:3,bacteriocin-t1pks-nrps:2,lantipeptide-nrps:2,phosphonate:2,acyl_amino_acids:1,arylpolyene:1,bacteriocin:1,bacteriocin-butyrolactone:1,bacteriocin-nrps-transatpks-t1pks-otherks:1,butyrolactone-t1pks:1,cyanobactin:1,ectoine:1,ectoine-nrps:1,lassopeptide:1,m…	PIG-L:0.45,Glycos_transf_2_c39:0.13,Acyl-CoA_dh_M:0.054,Bac_luciferase:0.045,Aldo_ket_red:0.036,Glycos_transf_2_c15:0.03,Esterase:0.023,Lactamase_B:0.021,Amino_oxidase_c6:0.021,Ferritin:0.018
413	23		Actinobacteria:18,NA:3,Proteobacteria:2	lassopeptide:6,nrps:5,cf_putative:3,terpene-lassopeptide:2,arylpolyene:1,lantipeptide:1,lantipeptide-nrps:1,linaridin-nrps:1,t1pks:1,terpene-oligosaccharide-t1pks-nrps:1,thiopeptide-t1pks-nrps:1	adh_short_c1:0.179,PqqD_c12:0.153,Isochorismatase_c32:0.068,CBS:0.065,Condensation_c31:0.039,Glyoxalase_c26;Glyoxalase_c63:0.036,ADH_N_c54;ADH_zinc_N_c23:0.028,DJ-1_PfpI:0.028,2-Hacid_dh_C:0.023,RibD_C:0.021
414	259	BGC0001510,BGC0000135	Actinobacteria:195,Proteobacteria:29,NA:16,Firmicutes:14,Deinococcus-Thermus:2,Bacteroidota:2,Cyanobacteria:1	terpene:80,nrps:22,bacteriocin:21,butyrolactone-terpene:18,cf_putative:13,t3pks:12,terpene-butyrolactone:12,other:10,hserlactone:6,bacteriocin-t1pks:5,bacteriocin-lantipeptide-nrps:4,bacteriocin-nrps:4,t1pks-nrps:4,resorcinol:3,t1pks:3,amglyccycl:2,arylpolyene:2,bacteriocin-terpene:2,bacteriocin-terpene-nrps:2,butyrolactone:2,ectoine:2,lantipeptide-nrps:2,phosphonate:2,t2pks:2,thiopeptide:2,None:…	Creatinase_N;Peptidase_M24:0.174,Alpha-amylase;DUF3459:0.136,Peptidase_M14:0.13,Chlor_dismutase:0.088,APH:0.067,DUF89:0.062,Amino_oxidase_c20:0.054,Terpene_synth_C_c5;Terpene_synth_C_c30:0.05,p450_c5:0.038,Polysacc_deac_1:0.033
415	32		Actinobacteria:21,Firmicutes:6,Proteobacteria:5	other:17,nrps:5,t1pks-nrps:2,transatpks-nrps:2,nrps-siderophore:1,phosphonate:1,sactipeptide:1,siderophore-nrps:1,t1pks-otherks:1,terpene-linaridin:1	Aminotran_1_2_c5:0.363,ADH_N_c61;ADH_zinc_N_c7:0.115,SKI:0.07,Aldo_ket_red:0.069,His_Phos_1:0.062,Peptidase_M20:0.036,Amidohydro_1:0.033,URO-D:0.025,NAD_binding_1;DHODB_Fe-S_bind:0.022,DUF43;Acetyltransf_1_c38:0.012
416	126		Actinobacteria:63,Proteobacteria:55,Firmicutes:4,NA:2,Bacteroidota:2	nrps:25,other:19,arylpolyene:10,terpene:9,arylpolyene-siderophore:6,otherks:6,t1pks-otherks:6,t3pks:6,t1pks-nrps:5,acyl_amino_acids:4,thiopeptide:4,t1pks:3,bacteriocin:2,cf_putative:2,hserlactone-nrps:2,hserlactone-terpene:2,lantipeptide:2,blactam:1,butyrolactone-otherks:1,ectoine-t1pks-nrps:1,hserlactone:1,lassopeptide:1,nrps-t1pks-arylpolyene-siderophore:1,resorcinol:1,t1pks-lassopeptide:1,t2pk…	ApbE:0.292,Aminotran_3_c7:0.16,Aldedh:0.117,Ferric_reduct;FAD_binding_8_c38;NAD_binding_1:0.06,FAD_binding_3_c7:0.031,Glyco_hydro_30;Ricin_B_lectin:0.027,Proton_antipo_N_c6:0.019,Aminotran_1_2_c11:0.018,Bac_luciferase:0.016,Amidohydro_1:0.015
417	326	BGC0001737,BGC0001394,BGC0000165,BGC0001771,BGC0001396,BGC0000163,BGC0001761,BGC0001073,BGC0000111,BGC0001535,BGC0001534,BGC0000459,BGC0000181	Actinobacteria:128,Proteobacteria:99,Firmicutes:71,NA:10,Bacteroidota:7,Cyanobacteria:5,Deinococcus-Thermus:3,Streptophyta:2,Spirochaetes:1	nrps:62,transatpks:50,other:42,t1pks-nrps:25,t1pks:19,arylpolyene:16,t3pks:16,terpene:9,thiopeptide:8,None:7,bacteriocin:6,hserlactone:4,t2pks:4,t3pks-terpene:4,bacteriocin-lantipeptide:3,butyrolactone:3,ectoine:3,lantipeptide:3,t2pks-t1pks-otherks:3,transatpks-t1pks-nrps:3,amglyccycl:2,phosphonate:2,t1pks-lantipeptide-terpene-nrps:2,t2pks-t1pks:2,terpene-lantipeptide-t1pks-nrps:2,thiopeptide-nrp…	E1_dh:0.149,Transket_pyr;Transketolase_C:0.139,Biotin_lipoyl;E3_binding;2-oxoacid_dh:0.122,Pyr_redox_2_c15;Pyr_redox_dim:0.059,PepSY;Peptidase_M4;Peptidase_M4_C:0.044,Beta-lactamase:0.031,Lactamase_B:0.03,Polysacc_deac_1:0.029,adh_short_c9;PP-binding_c16;ketoacyl-synt_c19;Ketoacyl-synt_C_c10;KAsynt_C_assoc;PS-DH_c7:0.028,Acyl_transf_1_c22:0.027
418	105	BGC0000395	Actinobacteria:47,Proteobacteria:25,Firmicutes:20,Bacteroidota:7,NA:3,Cyanobacteria:2,Spirochaetes:1	nrps:16,terpene:14,other:11,t1pks:9,t3pks:8,siderophore:6,bacteriocin:4,phosphonate:3,t1pks-nrps:3,cf_putative:2,hserlactone-nrps:2,lantipeptide:2,otherks:2,t1pks-butyrolactone-nrps:2,t2pks:2,t2pks-oligosaccharide-otherks:2,terpene-otherks:2,arylpolyene:1,butyrolactone-nrps:1,ectoine-lassopeptide:1,fused-cyanobactin-nrps:1,hserlactone:1,ladderane-t1pks-nrps:1,lantipeptide-nrps:1,lantipeptide-t1pk…	Acetyltransf_1_c7:0.221,Acetyltransf_1_c21:0.201,Acetyltransf_3_c7:0.171,Methyltransf_11_c41:0.13,Aldo_ket_red:0.07,APH:0.029,Amino_oxidase_c100:0.023,SnoaL_2_c7:0.017,FMN_red:0.016,CBS;GGDEF:0.016
419	32		Proteobacteria:28,Actinobacteria:3,Streptophyta:1	nrps:14,other:8,acyl_amino_acids:4,phosphonate:1,phosphonate-arylpolyene:1,t1pks-nrps:1,terpene:1,terpene-siderophore-lantipeptide-t1pks-nrps:1,transatpks-t1pks-nrps:1	ADH_N_c47;ADH_zinc_N_c51:0.154,Abhydrolase_1_c43:0.089,GFO_IDH_MocA_c34;GFO_IDH_MocA_C:0.049,DAO:0.047,Aldedh:0.047,PGM_PMM_I;PGM_PMM_II;PGM_PMM_III;PGM_PMM_IV:0.045,SnoaL_2_c4:0.039,Aminotran_3_c17:0.023,Aminotran_3_c36:0.021,Rieske:0.02
420	207	BGC0000168	Proteobacteria:104,Bacteroidota:86,Actinobacteria:9,Firmicutes:4,Deinococcus-Thermus:2,NA:1,Cyanobacteria:1	terpene:86,t3pks:72,t3pks-arylpolyene:14,other:12,nrps:7,bacteriocin:4,hserlactone-terpene:2,None:1,arylpolyene:1,ectoine-terpene:1,hserlactone:1,lantipeptide:1,sactipeptide:1,t1pks-otherks:1,t2pks:1,t3pks-nrps:1,terpene-t1pks-nrps:1	HMGL-like;LeuA_dimer:0.244,Abhydrolase_2:0.181,E1_dh;Transket_pyr;Transketolase_C:0.136,Glucosaminidase:0.116,DIOX_N_c2;2OG-FeII_Oxy_c1:0.071,PNP_UDP_1:0.058,Glu_cyclase_2:0.035,adh_short_C2:0.024,Methyltransf_25_c40:0.021,CbiD:0.018
421	50	BGC0000171,BGC0000175	Proteobacteria:29,Actinobacteria:21	transatpks:15,nrps:13,transatpks-nrps:6,transatpks-t1pks-otherks-nrps:4,lantipeptide-transatpks:2,transatpks-lantipeptide:2,bacteriocin-terpene-transatpks-t1pks-nrps:1,bacteriocin-transatpks-nrps:1,t2pks-t1pks-transatpks-butyrolactone-nrps:1,t3pks-transatpks-t1pks-nrps:1,thiopeptide-nrps:1,transatpks-nucleoside-nrps:1,transatpks-t1pks:1,transatpks-terpene-nrps:1	GATase_7_c56;Asn_synthase_c4:0.104,PP-binding_c15:0.096,SnoaL_2_c29:0.088,Formyl_trans_N;Formyl_trans_C;ECH_1_c41:0.063,p450_c5:0.058,Acyl_transf_1_c22:0.051,Oxidored_FMN_c33:0.046,adh_short_C2:0.038,AMP-binding_c41;AMP-binding_C_c53;PP-binding_c19;NAD_binding_4_c21:0.037,Condensation_c27;AMP-binding_c39;AMP-binding_C_c55:0.034
422	214	BGC0001805,BGC0001637,BGC0001771,BGC0000446,BGC0001783,BGC0000679,BGC0001848,BGC0000032,BGC0001850,BGC0001732,BGC0001731,BGC0002010,BGC0002002,BGC0001965,BGC0001675,BGC0001868,BGC0000935,BGC0001080,BGC0000936,BGC0000934,BGC0001302,BGC0001221	Actinobacteria:110,Proteobacteria:88,NA:16	phenazine:67,nrps:25,hserlactone-phenazine:16,phenazine-nrps:13,None:10,otherks:9,other:8,otherks-phenazine:7,nrps-phenazine:5,terpene:5,t1pks:4,butyrolactone:3,t1pks-nrps:3,thiopeptide-phenazine:3,arylpolyene:2,butyrolactone-nrps:2,lantipeptide-terpene:2,phenazine-otherks:2,t3pks-phenazine:2,amglyccycl-phenazine-otherks-t1pks-nrps:1,arylpolyene-nrps:1,bacteriocin-phenazine-t1pks-otherks-nrps:1,b…	Chorismate_bind_c38;GATase_c53:0.162,Isochorismatase_c20:0.155,Acyl-CoA_dh_N;Acyl-CoA_dh_M;Acyl-CoA_dh_1_c47;Acyl-CoA_dh_C:0.126,PhzC-PhzF_c9:0.115,DAHP_synth_2_c18:0.083,Putative_PNPOx_c52;PNP_phzG_C_c15:0.061,FAD_binding_3_c31:0.039,Methyltransf_2:0.034,AMP-binding_c5;AMP-binding_C_c26:0.031,Condensation_c9;AMP-binding_c39;Methyltransf_12_c14;AMP-binding_C_c40;PP-binding_c6;Thioesterase_c9:0.018
423	129		Proteobacteria:63,Bacteroidota:37,Actinobacteria:22,Streptophyta:3,Firmicutes:3,Cyanobacteria:1	t3pks:21,hserlactone:18,other:16,terpene:16,nrps:13,arylpolyene:11,ectoine-arylpolyene:7,t1pks-nrps:6,thiopeptide-nrps:5,t1pks:2,acyl_amino_acids:1,arylpolyene-resorcinol:1,bacteriocin:1,ectoine:1,hserlactone-butyrolactone:1,lassopeptide-otherks:1,oligosaccharide:1,otherks:1,phenazine:1,phosphonate:1,t1pks-otherks:1,t2pks:1,t2pks-lassopeptide:1,t3pks-arylpolyene:1	Ppx-GppA:0.334,PP_kinase_N;PP_kinase;PP_kinase_C:0.225,Pro_dh;Aldedh:0.139,His_Phos_1:0.082,Acetyltransf_5:0.049,Aldedh:0.032,Aldo_ket_red:0.029,Acyltransferase:0.022,Methyltransf_11_c64:0.012,Bac_luciferase:0.01
424	48		Proteobacteria:26,Actinobacteria:9,Cyanobacteria:5,Firmicutes:4,Deinococcus-Thermus:2,Aquificae:1,NA:1	nrps:15,terpene:12,other:6,t3pks:4,t1pks-nrps:3,t2pks:2,arylpolyene:1,cf_putative:1,ectoine:1,lassopeptide:1,phosphonate:1,t1pks:1	Spermine_synth:0.148,CrtC:0.136,AnmK:0.119,AdoMet_dc:0.094,Guanylate_kin:0.094,Abhydrolase_1_c12:0.092,adh_short_c32:0.083,Aminotran_1_2_c30:0.048,MobB:0.047,Pribosyltran:0.047
425	21	BGC0000343,BGC0001403	Proteobacteria:15,NA:2,Firmicutes:2,Cyanobacteria:1,Actinobacteria:1	acyl_amino_acids:5,hserlactone:4,terpene:4,nrps:3,None:2,arylpolyene:1,bacteriocin:1,bacteriocin-nrps:1	GST_N_3;GST_C:0.462,Pyr_redox_2_c3;Pyr_redox_dim:0.136,Rieske:0.049,Lactamase_B:0.024,Cytochrome_CBB3:0.022,Phenol_Hydrox;YHS:0.022,Fer4;Fer4_11:0.021,AMP-binding_c12;AMP-binding_C_c60;PP-binding_c4;Condensation_c17;Condensation_c11;AMP-binding_c71;PP-binding_c65;NAD_binding_4_c21:0.019,Hydantoinase_A:0.018,GGDEF:0.017
426	50	BGC0001520	Firmicutes:23,Proteobacteria:19,Actinobacteria:7,NA:1	t1pks:20,terpene:13,transatpks-otherks:4,nrps:3,other:2,None:1,bacteriocin-transatpks-t1pks-otherks-nrps:1,hserlactone-t1pks:1,hserlactone-transatpks:1,sactipeptide-transatpks:1,transatpks:1,transatpks-nrps:1,transatpks-otherks-nrps:1	Aminotran_5_c16:0.12,ACPS_c25;ACPS_c52:0.11,Ureidogly_lyase:0.105,PALP:0.073,Ceramidase_alk:0.056,Polysacc_deac_1;OHCU_decarbox:0.049,Esterase:0.043,Transthyretin:0.043,Nitroreductase_c8:0.03,Acyl_transf_1_c22;NMO:0.03
427	86	BGC0000692,BGC0000689,BGC0000696,BGC0000694,BGC0000719,BGC0000720,BGC0000705,BGC0001603,BGC0000702,BGC0000704,BGC0000721,BGC0000714,BGC0000695,BGC0000118,BGC0000119,BGC0000700,BGC0000693,BGC0000713,BGC0000709,BGC0000711,BGC0000712,BGC0000708	Actinobacteria:48,NA:21,Proteobacteria:9,Firmicutes:8	None:18,nrps:16,amglyccycl:14,lantipeptide:5,t1pks:5,terpene:5,other:4,t3pks:4,lassopeptide:2,phosphonate:2,amglyccycl-nrps:1,bacteriocin-blactam-nrps:1,cf_putative:1,ladderane:1,nucleoside-nrps:1,resorcinol:1,sactipeptide:1,t1pks-amglyccycl:1,t2pks-cf_fatty_acid -t1pks-otherks:1,t2pks-t1pks-butyrolactone-nrps:1,t2pks-terpene:1	Y_phosphatase3:0.322,DegT_DnrJ_EryC1_c3:0.144,Aminotran_3_c22:0.139,DHQ_synthase_c32:0.058,PIG-L:0.048,His_Phos_1:0.033,ADH_N_c2;ADH_zinc_N_c38:0.032,Radical_SAM_c54:0.032,p450_c5:0.025,Metallophos:0.025
428	48		Actinobacteria:31,Firmicutes:12,Proteobacteria:3,NA:1,Bacteroidota:1	other:15,nrps:9,t1pks-nrps:8,t1pks:2,terpene-t1pks-nrps:2,transatpks:2,None:1,arylpolyene:1,bacteriocin-nrps:1,ladderane:1,phosphonate-terpene:1,t1pks-terpene-nrps:1,t3pks:1,t3pks-nrps:1,thiopeptide:1,transatpks-otherks-nrps:1	Glyco_hydro_32N;Glyco_hydro_32C:0.206,Peptidase_M9:0.087,p450_c5:0.08,SBP_bac_1:0.043,Beta-lactamase:0.029,SQHop_cyclase_C_c12:0.028,Esterase:0.025,Aldo_ket_red:0.022,adh_short_c18:0.021,NAD_binding_2:0.019
429	19		Actinobacteria:12,Proteobacteria:6,Bacteroidota:1	other:12,nrps:6,t1pks-nrps:1	AMP-binding_c57;AMP-binding_C_c40;PP-binding_c6:0.186,ketoacyl-synt_c77;Ketoacyl-synt_C_c27;Acyl_transf_1_c21;PS-DH_c10;ACPS_c39:0.074,ABM_c19:0.038,FAD_binding_3_c18:0.03,CN_hydrolase:0.026,Thioredoxin_c17:0.022,FAD_syn:0.021,DAHP_synth_2_c8:0.02,Sulfatase:0.02,Transket_pyr;Transketolase_C:0.019
430	112	BGC0000176	Firmicutes:83,Actinobacteria:26,Proteobacteria:2,Deinococcus-Thermus:1	transatpks:53,nrps:24,terpene:12,t1pks:3,arylpolyene:2,blactam-t1pks:2,ladderane-nrps:2,other:2,t1pks-nrps:2,t3pks:2,bacteriocin-lantipeptide:1,lantipeptide-otherks:1,linaridin:1,linaridin-nrps:1,phosphonate-thiopeptide-lantipeptide-lassopeptide:1,sactipeptide-lantipeptide-head_to_tail:1,t1pks-terpene:1,transatpks-nrps:1	Abhydrolase_1_c16:0.124,Glyoxalase_c25:0.063,Lactamase_B:0.044,adh_short_c52:0.041,F420_oxidored;P5CR_dimer:0.037,Peptidase_M20:0.035,IMS_c17:0.034,G6PD_N;G6PD_C:0.032,NUDIX:0.031,Oxidored_FMN_c34:0.03
431	62	BGC0001344	Actinobacteria:26,Proteobacteria:24,Firmicutes:7,Cyanobacteria:2,Bacteroidota:1,NA:1,Verrucomicrobia:1	nrps:17,other:13,t1pks:7,t1pks-nrps:5,terpene:3,bacteriocin:2,indole:2,t3pks:2,None:1,bottromycin:1,indole-nrps:1,lantipeptide:1,linaridin:1,nrps-t1pks-siderophore:1,otherks:1,t2pks-lantipeptide:1,t3pks-t1pks-nrps:1,t3pks-transatpks-nrps:1,thiopeptide-t1pks-nrps:1	Abhydrolase_1_c22:0.798,Peptidase_C39_c10:0.042,adh_short_c18:0.018,Aldedh:0.017,CMD:0.016,Oxidored_FMN_c21:0.014,Beta-lactamase:0.013,Metallophos:0.011,Thioesterase_c1:0.008,FMN_red:0.007
432	104	BGC0001814,BGC0000315,BGC0001126,BGC0000668,BGC0001594,BGC0001501,BGC0001612,BGC0001595	Proteobacteria:34,Actinobacteria:30,Firmicutes:20,Cyanobacteria:11,NA:6,Bacteroidota:1,Balneolota:1,Mollusca:1	nrps:14,terpene:11,other:10,sactipeptide:9,t1pks-nrps:6,None:5,acyl_amino_acids:4,indole:4,ladderane-nrps:4,t3pks:4,bacteriocin:3,bacteriocin-sactipeptide:3,bacteriocin-terpene:3,hserlactone:3,siderophore:3,t1pks:2,arylpolyene:1,bacteriocin-t1pks:1,bacteriocin-t1pks-nrps:1,bacteriocin-t1pks-otherks:1,cf_putative:1,hserlactone-acyl_amino_acids:1,indole-lantipeptide-nrps:1,ladderane-t1pks-nrps:1,nr…	Glycos_trans_3N;Glycos_transf_3:0.278,IGPS:0.24,PALP:0.062,TauD_c19:0.058,Trp_syntA:0.049,Anth_synt_I_N;Chorismate_bind_c12;GATase_c24:0.039,DAHP_synth_1:0.033,p450_c5:0.022,Rieske:0.018,Condensation_c15;AMP-binding_c3;AMP-binding_C_c12;PP-binding_c5:0.017
433	72	BGC0000235,BGC0000714,BGC0000896,BGC0000232	Actinobacteria:48,Proteobacteria:10,Firmicutes:7,NA:4,Cyanobacteria:1,Acidobacteria:1,Mollusca:1	nrps:19,terpene:9,lantipeptide:6,other:5,t2pks:5,None:4,t1pks-nrps:3,butyrolactone-lassopeptide:2,lantipeptide-lassopeptide-otherks:2,t3pks:2,transatpks-nrps:2,arylpolyene:1,bacteriocin:1,butyrolactone:1,ectoine-t1pks-nrps:1,hserlactone-t1pks-otherks:1,lantipeptide-t1pks-nrps:1,lantipeptide-terpene:1,otherks:1,phosphonate:1,t1pks:1,t2pks-lantipeptide:1,t2pks-otherks:1,transatpks-ladderane-nrps:1	adh_short_c10:0.469,Glyco_hydro_4C:0.15,Arginase_c4:0.099,Glycos_transf_2_c27:0.087,PfkB:0.029,Peptidase_M20:0.027,APH:0.022,Metallophos:0.016,Aldo_ket_red:0.015,PIG-L:0.012
434	70	BGC0000316	Proteobacteria:56,Actinobacteria:10,Firmicutes:2,Bacteroidota:1,NA:1	nrps:60,other:2,None:1,bacteriocin-t1pks-otherks:1,lantipeptide-nrps:1,phosphonate:1,phosphonate-lantipeptide-butyrolactone-nrps:1,t1pks:1,t1pks-nrps:1,transatpks-nrps:1	Radical_SAM_c22:0.498,Condensation_c30;PP-binding_c12;Condensation_c23:0.12,EAL:0.093,Condensation_c27;Condensation_c58;Condensation_c38;PP-binding_c18:0.043,MoeA_N:0.041,OCD_Mu_crystall:0.032,PALP:0.03,Beta-lactamase:0.018,NAGPA;Metallophos:0.016,CMD:0.016
435	111		Actinobacteria:76,Proteobacteria:15,NA:8,Bacteroidota:8,Firmicutes:3,Cyanobacteria:1	nrps:31,other:11,terpene:10,t1pks:8,t1pks-nrps:8,phenazine:5,bacteriocin:3,cf_putative:3,indole-nrps:3,t2pks:3,nrps-phenazine:2,t1pks-terpene-siderophore:2,t3pks:2,terpene-nrps:2,thiopeptide-terpene:2,acyl_amino_acids:1,arylpolyene-nrps:1,bacteriocin-nrps:1,hserlactone-lassopeptide:1,indole-lantipeptide:1,indole-phenazine:1,ladderane:1,lantipeptide:1,lassopeptide:1,nrps-otherks:1,otherks:1,phenaz…	Abhydrolase_1_c5:0.446,Epimerase_c27:0.175,DAHP_synth_2_c29:0.055,ADH_N_c5;ADH_zinc_N_2:0.055,RibD_C:0.042,Bac_luciferase:0.039,adh_short_C2:0.025,Putative_PNPOx_c46:0.025,Aldo_ket_red:0.019,Lactamase_B:0.015
436	109	BGC0001143,BGC0001541,BGC0000170,BGC0001708,BGC0001571	Actinobacteria:60,Proteobacteria:28,NA:13,Bacteroidota:3,Streptophyta:2,Acidobacteria:1,Cyanobacteria:1,Firmicutes:1	nrps:17,t1pks-nrps:16,terpene:9,other:7,t1pks:6,None:5,lantipeptide:4,hserlactone:3,phosphoglycolipid:3,acyl_amino_acids:2,arylpolyene:2,cf_putative:2,hserlactone-lassopeptide:2,otherks:2,phosphonate:2,t1pks-butyrolactone-arylpolyene-nrps:2,t2pks-t1pks-nrps:2,t3pks:2,t3pks-lantipeptide:2,terpene-nrps:2,thiopeptide-terpene-nrps:2,bacteriocin-acyl_amino_acids:1,bottromycin:1,butyrolactone-t1pks-nrp…	FAD_binding_4:0.397,PhyH_c11:0.147,Glyco_hydro_6:0.09,Glycos_transf_1_c27:0.053,UbiA:0.031,SnoaL_2_c36:0.029,Glyco_transf_4_c35;Glyco_trans_1_4_c10:0.023,RibD_C:0.022,Methyltransf_11_c37:0.021,adh_short_C2:0.02
437	57		Proteobacteria:47,Actinobacteria:10	acyl_amino_acids:20,nrps:16,other:7,hserlactone:2,t1pks-nrps:2,t3pks:2,terpene:2,arylpolyene:1,lassopeptide:1,oligosaccharide:1,otherks:1,otherks-aminocoumarin:1,t1pks-otherks:1	Glyco_transf_4_c2;Glycos_transf_1_c8:0.104,SoxG:0.084,SoxD:0.084,Pyr_redox_2_c19;GCV_T;GCV_T_C:0.077,DAO:0.076,2-Hacid_dh_C:0.042,Transglut_core:0.031,Orn_Arg_deC_N_c2:0.028,GGDEF;EAL:0.027,NTP_transferase:0.027
438	54	BGC0000769,BGC0002011,BGC0000441,BGC0000440	Actinobacteria:40,Proteobacteria:7,NA:3,Cyanobacteria:2,Firmicutes:1,Streptophyta:1	t1pks:14,butyrolactone-otherks:7,nrps:6,t1pks-nrps:4,None:3,other:3,amglyccycl:1,bacteriocin:1,bacteriocin-lantipeptide-siderophore:1,bacteriocin-t1pks-nrps:1,bacteriocin-terpene-transatpks-t1pks-nrps:1,butyrolactone-lassopeptide-otherks:1,butyrolactone-siderophore-t1pks-otherks:1,ectoine:1,hserlactone-nrps:1,indole-butyrolactone-nrps:1,lantipeptide-nrps:1,melanin-t1pks:1,nucleoside:1,phosphoglyc…	UDPGT_c50:0.379,Putative_PNPOx_c6:0.177,Aldo_ket_red:0.056,AMP-binding_c16:0.035,FAD_binding_3_c59:0.034,adh_short_C2:0.027,adh_short_c8:0.025,ACP_syn_III_c51;ACP_syn_III_C_c5:0.021,4HBT_c19:0.02,PP-binding_c9:0.02
439	240	BGC0001062,BGC0001172,BGC0000187	Actinobacteria:90,Bacteroidota:68,Proteobacteria:50,NA:9,Firmicutes:8,Chloroflexi:7,Deinococcus-Thermus:7,Cyanobacteria:1	terpene:79,nrps:32,other:28,arylpolyene-resorcinol:15,t1pks-nrps:14,t1pks-otherks:9,t1pks:8,t3pks:7,terpene-arylpolyene:6,arylpolyene:4,cf_putative:4,None:3,otherks:3,terpene-nrps:3,lantipeptide:2,lassopeptide:2,sactipeptide:2,siderophore:2,t3pks-arylpolyene:2,terpene-arylpolyene-nrps:2,terpene-ectoine:2,acyl_amino_acids-phosphonate-hserlactone-t1pks-bu tyrolactone-nrps:1,bacteriocin-blactam-nrps…	B12-binding_2;B12-binding_c14:0.435,FGGY_N;FGGY_C:0.248,FAD_binding_3_c32:0.198,adh_short_C2:0.031,Metallophos:0.019,Flavin_Reduct:0.017
440	17		Actinobacteria:12,Proteobacteria:5	nrps:8,other:3,cyanobactin:2,arylpolyene:1,hserlactone-nrps:1,t1pks:1,t1pks-nrps:1	Molybdop_Fe4S4;Molybdopterin;Molydop_binding;Flavodoxin_1;FAD_binding_1;NAD_binding_1:0.238,ketoacyl-synt_c10;Ketoacyl-synt_C_c12:0.09,Glyco_transf_4_c25;Glycos_transf_1_c2:0.055,Condensation_c9;AMP-binding_c39;Methyltransf_12_c14;AMP-binding_C_c44;PP-binding_c21;Thioesterase_c9:0.048,CMD:0.033,p450_c5:0.029,Peptidase_M19;F5_F8_type_C:0.026,GFO_IDH_MocA_c27:0.024,Chorismate_bind_c36:0.024,Methylt…
441	17		Actinobacteria:12,Proteobacteria:5	lassopeptide:4,nrps:3,other:2,t1pks-nrps:2,t3pks:2,arylpolyene:1,butyrolactone:1,t2pks-butyrolactone-nrps:1,thiopeptide:1	Acetyltransf_1_c48:0.346,Thioesterase_c4:0.115,PqqD_c10:0.102,Aldedh:0.077,AA_kinase_c28;PUA:0.057,FabA_c34:0.049,Peptidase_M16_c5;Peptidase_M16_c18;Peptidase_M16_C_c27;Peptidase_M16_c7;Peptidase_M16_C_c62:0.034,NUDIX:0.03,Abhydrolase_3:0.028,Acetyltransf_3_c28:0.027
442	73	BGC0000981	Proteobacteria:59,Firmicutes:7,Actinobacteria:6,NA:1	t1pks:59,lassopeptide:8,None:1,acyl_amino_acids:1,blactam-nrps:1,lantipeptide:1,nrps:1,other:1	APS_kinase:0.351,ketoacyl-synt_c58;Ketoacyl-synt_C_c50;KAsynt_C_assoc;Acyl_transf_1_c15;PS-DH_c26;Methyltransf_23;ADH_N_c13;ADH_zinc_N_c54;adh_short_c9;PP-binding_c58:0.207,CMD:0.123,NTP_transf_3_c38:0.066,Sulfotransfer_2:0.046,ketoacyl-synt_c77;Ketoacyl-synt_C_c27;KAsynt_C_assoc;Acyl_transf_1_c34;PP-binding_c54;KR_c5;PS-DH_c29:0.029,ketoacyl-synt_c27;Ketoacyl-synt_C_c46;KAsynt_C_assoc;Acyl_trans…
443	31	BGC0000195	Actinobacteria:29,Proteobacteria:1,NA:1	other:13,nrps:4,t1pks-nrps:4,amglyccycl:2,None:1,bacteriocin-terpene-nrps:1,nucleoside-arylpolyene-nrps:1,phosphonate:1,t1pks-otherks:1,t2pks-butyrolactone:1,t2pks-nrps:1,t2pks-t1pks-nrps:1	p450_c5:0.096,Bac_luciferase:0.086,Glycos_transf_1_c12:0.079,NTP_transf_3_c68:0.068,AMP-binding_c12;AMP-binding_C_c61;PP-binding_c21;NAD_binding_4_c21:0.051,Putative_PNPOx_c26:0.044,Beta-lactamase:0.044,Abhydrolase_3:0.031,Glyco_hydro_6:0.026,HAD_2_c7:0.024
444	44	BGC0000102,BGC0001830,BGC0001812,BGC0000035,BGC0000899,BGC0000085,BGC0000054,BGC0000055,BGC0000047,BGC0000898,BGC0001396	Actinobacteria:19,Proteobacteria:15,NA:9,Firmicutes:1	None:9,nrps:7,t1pks:7,arylpolyene:5,other:3,t1pks-nrps:3,ectoine-nrps:2,t2pks:2,hserlactone:1,lantipeptide:1,oligosaccharide-t1pks:1,t1pks-otherks:1,t2pks-nrps:1,t3pks-nrps:1	Radical_SAM_c31:0.161,Biotin_carb_N;CPSase_L_D2;Biotin_carb_C;CT_A_B;CT_C_D;Biotin_lipoyl:0.127,Amidase:0.114,DegT_DnrJ_EryC1_c46:0.099,Glyco_hydro_3;Glyco_hydro_3_C:0.074,Peptidase_A4:0.069,ACBP:0.05,UDPGT_c13:0.041,GATase_c6:0.031,Methyltransf_11_c59;Glycos_transf_2_c49:0.025
445	134	BGC0001381	Actinobacteria:132,NA:1,Proteobacteria:1	other:109,nrps:13,terpene:3,bacteriocin:2,None:1,lassopeptide:1,t1pks:1,t1pks-terpene:1,t3pks-butyrolactone:1,transatpks:1,transatpks-terpene-nrps:1	AMP-binding_c41;AMP-binding_C_c53;PP-binding_c19;NAD_binding_4_c21:0.606,Polyketide_cyc2:0.131,RibD_C:0.054,Aldo_ket_red:0.042,MaoC_dehydratas:0.028,Methyltransf_11_c3:0.027,adh_short_c36:0.019,p450_c5:0.013,Abhydrolase_1_c18:0.011,ketoacyl-synt_c3;Ketoacyl-synt_C_c59:0.009
446	87	BGC0002009	Bacteroidota:61,Actinobacteria:26	t3pks:58,other:24,t3pks-nrps:2,arylpolyene:1,t1pks-nrps:1,t3pks-terpene:1	Chal_sti_synt_N_c13;Chal_sti_synt_C_c18:0.114,p450_c5:0.093,CoA_transf_3:0.047,UbiA:0.047,Aldedh:0.047,Mg_chelatase:0.045,Hydrolase_6:0.04,FAD_binding_9;SIP:0.037,AMP-binding_c40;PP-binding_c19:0.035,Amidase:0.035
447	4		Proteobacteria:2,Actinobacteria:2	nrps:3,lantipeptide-nrps:1	Condensation_c15;AMP-binding_c26;AMP-binding_C_c31;PP-binding_c12;Thioesterase_c20:0.081,Glyoxalase_c19;Glyoxalase_c3:0.059,Glyco_transf_4_c5;Glycos_transf_1_c2:0.048,MDMPI_N:0.029,PAPS_reduct:0.029,Esterase:0.024,AMP-binding_c12;AMP-binding_C_c60:0.021,AMP-binding_c21;AMP-binding_C_c45:0.021,ACPS_c24:0.02,adh_short_c18:0.016
448	180	BGC0000219,BGC0000651,BGC0001783,BGC0001729,BGC0002022,BGC0001934,BGC0001386,BGC0001625	Actinobacteria:158,Proteobacteria:8,NA:7,Streptophyta:4,Firmicutes:1,Bacteroidota:1,Cyanobacteria:1	nrps:41,t1pks-nrps:32,t1pks:30,other:15,t3pks:11,None:8,terpene-nrps:4,bacteriocin:3,bacteriocin-nrps:3,phenazine:3,bacteriocin-t1pks-nrps:2,lantipeptide:2,lassopeptide-nrps:2,t2pks:2,t2pks-otherks:2,terpene:2,arylpolyene:1,arylpolyene-ladderane:1,bacteriocin-phenazine-t1pks-otherks-nrps:1,butyrolactone-linaridin:1,butyrolactone-otherks-t1pks-nrps:1,ectoine:1,ectoine-nrps:1,ectoine-t1pks-nrps:1,i…	Pyr_redox_2_c5:0.421,LCM:0.372,AMP-binding_c16:0.03,PP-binding_c39;Condensation_c27;AMP-binding_c39;AMP-binding_C_c61;PP-binding_c21:0.021,Thioesterase_c22:0.017,Nitroreductase_c25:0.014,ketoacyl-synt_c7;Ketoacyl-synt_C_c7;KAsynt_C_assoc;Acyl_transf_1_c7;PP-binding_c4;Condensation_c26:0.011,Condensation_c30:0.011,ketoacyl-synt_c37;Ketoacyl-synt_C_c16;KAsynt_C_assoc;Acyl_transf_1_c37;adh_short_c9;…
449	80	BGC0001927	Actinobacteria:55,Firmicutes:10,Proteobacteria:10,Bacteroidota:4,Cyanobacteria:1	terpene:25,nrps:16,other:8,arylpolyene:6,t1pks-nrps:5,phosphonate-nrps:4,t1pks:4,otherks:3,t3pks:3,bacteriocin-oligosaccharide:1,bacteriocin-t2pks-nrps:1,ectoine-nrps:1,ectoine-nrps-t1pks-siderophore:1,nrps-siderophore:1,phosphonate-t3pks-nrps-ladderane:1	NLPC_P60:0.732,PMT:0.077,Aldo_ket_red:0.022,CMD:0.02,Aldedh:0.014,Amidase:0.013,Acyltransferase:0.012,Cellulase;Dockerin_1:0.011,FMN_red:0.008,2-Hacid_dh_C:0.007
450	107	BGC0000422	Actinobacteria:78,Proteobacteria:22,NA:5,Firmicutes:2	t1pks:32,other:24,nrps:13,t1pks-nrps:7,terpene:7,t3pks:4,bacteriocin:2,indole-t1pks:2,lantipeptide:2,None:1,arylpolyene:1,butyrolactone:1,butyrolactone-otherks:1,cf_putative:1,indole-nrps-otherks:1,ladderane-t1pks-nrps:1,nrps-siderophore-terpene-PUFA-otherks:1,otherks:1,resorcinol:1,siderophore:1,siderophore-nrps-terpene-PUFA-otherks:1,t2pks-terpene:1,t3pks-t1pks:1	Methyltransf_25_c25:0.338,PP-binding_c9;AMP-binding_c16;Acyltransferase:0.123,NMO:0.04,CDP-OH_P_transf_c20:0.033,AMP-binding_c44;AMP-binding_C_c14:0.032,LPG_synthase_TM:0.031,PP-binding_c25:0.029,NLPC_P60:0.027,Abhydrolase_1_c47:0.026,AMP-binding_c35;AMP-binding_C_c78:0.026
451	17		Proteobacteria:17	acyl_amino_acids:15,acyl_amino_acids-t1pks-nrps:1,arylpolyene:1	CoA_binding:0.146,Glyco_transf_4_c34;Glycos_transf_1_c19:0.063,Glyco_transf_4_c16;Glycos_transf_1_c29;AMP-binding_c55:0.05,GATase_7_c5;Asn_synthase_c16:0.043,MBOAT:0.042,Glyco_trans_4_4_c3;Glycos_transf_1_c33:0.041,Transglut_core:0.038,Epimerase_2:0.038,Epimerase_c16:0.037,Polysacc_deac_1:0.036
452	96	BGC0000916	Actinobacteria:49,Proteobacteria:18,Firmicutes:15,Bacteroidota:7,NA:4,Cyanobacteria:2,Deinococcus-Thermus:1	nrps:20,other:13,t1pks:7,t1pks-nrps:7,t3pks:6,terpene:6,lassopeptide:5,phosphonate:4,cf_putative:3,lantipeptide:3,lantipeptide-transatpks-nrps:2,sactipeptide:2,t2pks:2,None:1,arylpolyene:1,arylpolyene-nrps:1,arylpolyene-resorcinol:1,bacteriocin-lassopeptide:1,bacteriocin-t1pks-nrps:1,butyrolactone:1,cyanobactin:1,hserlactone:1,lantipeptide-t1pks-nrps:1,lassopeptide-linaridin:1,nucleoside:1,ppysks…	Peptidase_M4;Peptidase_M4_C:0.257,GalKase_gal_bdg;GHMP_kinases_N;GHMP_kinases_C:0.144,GalP_UDP_transf;GalP_UDP_tr_C:0.144,ACPS_c35:0.082,DJ-1_PfpI:0.03,Aldedh:0.029,ABM_c3:0.027,Polyketide_cyc2:0.023,Thioesterase_c1:0.019,PP-binding_c15:0.014
453	263	BGC0000165,BGC0000422,BGC0000834,BGC0000832,BGC0002034,BGC0000341,BGC0001148,BGC0001807,BGC0001183,BGC0000306,BGC0001230,BGC0001766,BGC0000395,BGC0001819,BGC0001370,BGC0000315,BGC0000326,BGC0001066,BGC0001635,BGC0001233,BGC0000290,BGC0000289,BGC0000440,BGC0000311,BGC0001178,BGC0000441,BGC0001460,BGC0001462,BGC0000419,BGC0001461,BGC0000455,BGC0000418,BGC0001955,BGC0001459	Actinobacteria:203,Proteobacteria:33,NA:24,Firmicutes:2,Chloroflexi:1	nrps:71,t3pks-nrps:57,None:19,t3pks:14,t3pks-t1pks-nrps:13,other:10,t1pks-nrps:10,t3pks-fused:7,bacteriocin-nrps:5,t1pks:5,terpene-nrps:4,t2pks-cf_fatty_acid:3,indole:2,nrps-t1pks-otherks:2,oligosaccharide-t1pks-nrps:2,t2pks-nrps:2,arylpolyene:1,arylpolyene-nrps:1,bacteriocin-terpene-transatpks-t1pks-nrps:1,butyrolactone-t1pks-arylpolyene-nrps:1,butyrolactone-t1pks-nrps:1,indole-t1pks:1,indole-t3…	Aminotran_1_2_c39:0.149,p450_c5:0.117,PDH:0.101,ECH_1_c42:0.093,Glyoxalase_c27;Glyoxalase_c6:0.083,ECH_1_c16:0.072,FMN_dh:0.069,Chal_sti_synt_N_c17;Chal_sti_synt_C_c24:0.051,Glyco_transf_28;UDPGT_c50:0.037,Abhydrolase_1_c20:0.021
454	59		Bacteroidota:35,Actinobacteria:12,Proteobacteria:9,Cyanobacteria:1,Firmicutes:1,Streptophyta:1	t1pks-otherks:27,other:5,terpene:5,t3pks:4,terpene-t1pks-otherks:3,lantipeptide:2,lantipeptide-t1pks-otherks:2,t1pks:2,t1pks-terpene-otherks:2,bacteriocin:1,bottromycin:1,ladderane:1,lassopeptide:1,nrps:1,t1pks-nrps:1,t1pks-terpene:1	Glutaminase:0.506,Abhydrolase_1_c33:0.126,Acyltransferase:0.062,PKD:0.031,GATase_7_c5;Asn_synthase_c4:0.029,Bac_luciferase:0.023,Metallophos:0.02,AMP-binding_c12;AMP-binding_C_c61;PP-binding_c11:0.016,Amidohydro_1:0.014,Aldedh:0.014
455	27	BGC0001438	Actinobacteria:25,Streptophyta:2	t2pks-oligosaccharide-nrps:6,nrps:4,t2pks-butyrolactone:4,t1pks:3,t2pks-t1pks-otherks:3,t2pks-otherks:2,nrps-siderophore-terpene-PUFA-otherks:1,other:1,siderophore-nrps-terpene-PUFA-otherks:1,t1pks-butyrolactone-nrps:1,t2pks-butyrolactone-nrps:1	Acyl-CoA_dh_1_c41:0.297,Methyltransf_13;Methyltransf_23;Methyltransf_14:0.087,Condensation_c15;AMP-binding_c3;AMP-binding_C_c23;PP-binding_c14:0.056,ketoacyl-synt_c20;Ketoacyl-synt_C_c62:0.034,Condensation_c23:0.029,His_Phos_1:0.024,Aldo_ket_red:0.024,Glyco_trans_4_4_c28;DUF1205_c1:0.02,Aminotran_5_c7:0.02,Acyl_transf_3:0.019
456	66	BGC0000078,BGC0001823,BGC0001611	Actinobacteria:61,NA:2,Proteobacteria:2,Planctomycetota:1	nrps:14,other:6,t1pks:4,t1pks-nrps:4,terpene:4,terpene-nrps:4,nrps-transatpks-otherks:3,None:2,arylpolyene:2,lantipeptide-transatpks-nrps:2,t3pks:2,thiopeptide:2,acyl_amino_acids:1,bacteriocin-t1pks-nrps:1,butyrolactone-t1pks-terpene-nrps:1,lantipeptide:1,lantipeptide-t1pks:1,melanin-t3pks:1,nrps-transatpks-terpene-otherks:1,otherks-nrps:1,phosphonate-nrps:1,resorcinol:1,siderophore:1,t1pks-other…	Methyltransf_11_c37:0.263,Glyoxalase_c35:0.097,Terpene_synth_C_c5;Terpene_synth_C_c6:0.077,HMG_CoA_synt_N;HMG_CoA_synt_C:0.05,Bac_luciferase:0.048,p450_c5:0.04,PP-binding_c24:0.032,Thioesterase_c1:0.026,Sugar_tr:0.024,ketoacyl-synt_c47;Ketoacyl-synt_C_c18:0.023
457	327	BGC0000677,BGC0001885,BGC0000675,BGC0000109,BGC0001961,BGC0000286,BGC0000065,BGC0001367,BGC0001910	Actinobacteria:281,Proteobacteria:25,NA:12,Cyanobacteria:6,Streptophyta:1,Bacteroidota:1,Acidobacteria:1	terpene:120,t1pks:26,bacteriocin-terpene:23,nrps:21,otherks:15,other:10,terpene-nrps:9,t3pks:8,terpene-otherks:7,indole:6,t1pks-nrps:6,lantipeptide:5,t1pks-terpene:5,None:4,thiopeptide:4,hserlactone:3,lantipeptide-terpene:3,terpene-t1pks:3,transatpks-nrps:3,cf_putative:2,otherks-nrps:2,t1pks-otherks:2,t2pks-terpene:2,t2pks-transatpks-t1pks-nrps:2,t3pks-t1pks-nrps:2,terpene-ectoine:2,amglyccycl-te…	p450_c4:0.64,p450_c5:0.107,Prenyltrans;SQHop_cyclase_C_c12:0.042,CN_hydrolase:0.025,Polyketide_cyc2:0.017,Terpene_synth_C_c26:0.016,Peptidase_M20:0.013,Amidase:0.013,Aldo_ket_red:0.013,Rieske:0.012
458	44		Proteobacteria:36,Planctomycetota:3,Bacteroidota:3,Actinobacteria:1,Acidobacteria:1	other:8,nrps:6,t1pks-nrps:5,t3pks:5,bacteriocin:3,acyl_amino_acids:2,hserlactone:2,hserlactone-nrps:2,phosphonate:2,t1pks-otherks:2,acyl_amino_acids-lassopeptide:1,arylpolyene:1,arylpolyene-resorcinol:1,lassopeptide:1,resorcinol:1,t1pks:1,terpene:1	Cytochrom_C:0.448,Thioredoxin_c30:0.12,Alpha_L_fucos:0.103,Fructosamin_kin:0.1,GFO_IDH_MocA_c12:0.062,Epimerase_c50:0.053,CcmE:0.029,Metallophos:0.023
459	71	BGC0001120	Actinobacteria:60,NA:9,Proteobacteria:1,Firmicutes:1	lantipeptide:22,terpene:12,cf_putative:7,other:7,nrps:5,t1pks:5,lantipeptide-terpene:2,bacteriocin:1,bacteriocin-t1pks-otherks:1,butyrolactone:1,butyrolactone-t1pks-nrps:1,lantipeptide-nrps:1,otherks:1,otherks-nrps:1,siderophore-nrps:1,t1pks-nrps:1,t3pks-nrps:1,terpene-cf_fatty_acid -nrps:1	SQHop_cyclase_C_c7:0.211,p450_c5:0.127,Methyltransf_12_c47:0.123,Aldedh:0.078,Lactamase_B:0.069,Thiolase_N;Thiolase_C:0.058,Glyco_transf_4_c21;Glycos_transf_1_c48:0.035,SLT:0.033,ketoacyl-synt_c79;Ketoacyl-synt_C_c30:0.031,GT87:0.031
460	37	BGC0001590	Proteobacteria:21,Actinobacteria:14,Firmicutes:1,NA:1	t1pks-nrps:12,terpene:6,hserlactone:4,nrps:4,t1pks:2,None:1,lantipeptide:1,nrps-otherks-t1pks-furan:1,other:1,otherks:1,phosphonate-transatpks-t1pks-nrps:1,thiopeptide:1,thiopeptide-terpene:1,transatpks-nrps:1	Glu_synthase:0.398,Bac_luciferase:0.083,GXGXG:0.077,Gln-synt_C:0.059,Condensation_c18;AMP-binding_c3;AMP-binding_C_c23;PP-binding_c6;AMP-binding_C_c39;PP-binding_c56:0.041,Condensation_c25;AMP-binding_c3;AMP-binding_C_c69;PP-binding_c4;AMP-binding_c13;AMP-binding_C_c90;PP-binding_c65;Thioesterase_c17:0.033,Acetyltransf_1_c11;Acetyltransf_1_c7:0.021,Putative_PNPOx_c52;PNP_phzG_C_c7:0.021,GATase_7_…
461	67		Proteobacteria:54,Actinobacteria:10,Cyanobacteria:2,Spirochaetes:1	t1pks:47,nrps:4,hserlactone:3,terpene:3,phosphonate:2,bacteriocin-nrps:1,hserlactone-nrps:1,lantipeptide:1,nucleoside:1,other:1,otherks-butyrolactone-nrps:1,t1pks-nrps:1,terpene-nrps:1	NTP_transf_2:0.45,TPP_enzyme_N_c11;TPP_enzyme_M;TPP_enzyme_C_c22:0.195,Aminotran_1_2_c53:0.19,EPSP_synthase:0.059,Intron_maturas2:0.049
462	42		Proteobacteria:25,Actinobacteria:15,NA:1,Firmicutes:1	nrps:10,other:8,t1pks:5,hserlactone-butyrolactone:4,lantipeptide:3,thiopeptide:3,arylpolyene:2,hserlactone:2,acyl_amino_acids:1,cf_putative:1,resorcinol:1,t1pks-arylpolyene-nrps:1,t2pks-t1pks-transatpks-butyrolactone-nrps:1	Complex1_51K;NADH_4Fe-4S:0.169,AMP-binding_c11;AMP-binding_C_c53:0.113,2Fe-2S_thioredx:0.084,HAD_2_c28:0.068,NUDIX:0.048,Fer4_7;Molybdop_Fe4S4;Molybdopterin;Molydop_binding:0.048,p450_c5:0.039,Penicil_amidase;Acetyltransf_8:0.031,Amidohydro_1:0.023,Aldo_ket_red:0.022
463	45		Proteobacteria:24,Actinobacteria:19,Cyanobacteria:1,Bacteroidota:1	other:8,ladderane:5,nrps:5,terpene:5,lantipeptide:4,t1pks:4,t3pks-arylpolyene:3,thiopeptide:2,acyl_amino_acids:1,arylpolyene:1,butyrolactone-nrps:1,hserlactone:1,hserlactone-terpene:1,nrps-t1pks-otherks:1,t1pks-otherks:1,t3pks:1,t3pks-terpene:1	Phosphoesterase:0.367,Acetyltransf_3_c16:0.169,BCD:0.153,adh_short_C2:0.055,AMP-binding_c12;AMP-binding_C_c27;PP-binding_c12;NAD_binding_4_c21:0.051,Bac_luciferase:0.028,2-Hacid_dh_C:0.02,CobN-Mg_chel:0.016,Thiolase_N;Thiolase_C:0.014,Shikimate_DH:0.013
464	333	BGC0000313	Firmicutes:160,Actinobacteria:126,Proteobacteria:39,Cyanobacteria:3,Planctomycetota:2,NA:1,Acidobacteria:1,Mollusca:1	nrps:167,other:108,t3pks:11,arylpolyene:8,hserlactone:7,terpene:6,transatpks-nrps:3,oligosaccharide:2,None:1,bacteriocin:1,bacteriocin-nrps:1,ladderane:1,lantipeptide:1,lantipeptide-ectoine-nrps:1,lassopeptide:1,phosphonate:1,t1pks:1,t1pks-nrps:1,t1pks-otherks:1,t2pks:1,t2pks-oligosaccharide-otherks:1,t2pks-otherks:1,t3pks-nrps:1,t3pks-terpene:1,terpene-nrps:1,terpene-siderophore-lantipeptide-t1p…	Pro_isomerase:0.115,Aldedh:0.047,Metallophos:0.047,Acyl-CoA_dh_N;Acyl-CoA_dh_M;Acyl-CoA_dh_1_c13:0.04,NAD_binding_2;NAD_binding_11:0.04,adh_short_C2:0.039,ACPS_c7:0.039,Isochorismatase_c20;PP-binding_c39:0.038,Chorismate_bind_c14:0.037,TGS:0.037
465	297	BGC0000994,BGC0001623,BGC0000379,BGC0000354,BGC0001942,BGC0000431,BGC0001040,BGC0001058	Actinobacteria:239,Proteobacteria:29,NA:15,Firmicutes:7,Bacteroidota:3,Streptophyta:2,Acidobacteria:1,Cyanobacteria:1	nrps:97,other:88,t1pks-nrps:14,None:9,lantipeptide-nrps:8,bacteriocin-nrps:7,terpene:6,cf_fatty_acid -cf_saccharide-nrps:4,t1pks:4,ectoine:3,melanin:3,terpene-t1pks:3,arylpolyene:2,bacteriocin:2,hserlactone:2,ladderane-arylpolyene-nrps:2,ladderane-nrps:2,lassopeptide-nrps:2,otherks-nrps:2,t1pks-butyrolactone-nrps:2,terpene-nrps:2,terpene-t1pks-nrps:2,transatpks-otherks-nrps:2,amglyccycl:1,arylpol…	PP-binding_c6:0.189,PALP:0.175,OCD_Mu_crystall:0.167,TauD_c3:0.115,Condensation_c40;AMP-binding_c3;AMP-binding_C_c31;PP-binding_c19;Thioesterase_c39:0.034,p450_c5:0.031,AMP-binding_c28;AMP-binding_C_c22:0.015,HAD_2_c15:0.014,GCS2:0.013,Thioesterase_c22:0.012
466	14		Actinobacteria:14	t3pks:8,phosphonate:2,amglyccycl-otherks:1,lantipeptide-t3pks-bottromycin-t1pks-nrps:1,nrps:1,t1pks-nrps:1	Methyltransf_11_c15:0.121,AA_kinase_c14:0.072,Aldo_ket_red:0.057,Bac_luciferase:0.034,Metallophos:0.032,AMP-binding_c3;AMP-binding_C_c61;PP-binding_c6;NAD_binding_4_c21:0.021,FAD_binding_3_c17:0.021,PAP2:0.019,Amino_oxidase_c14;Amino_oxidase_c54:0.019,Beta-lactamase:0.019
467	16		Actinobacteria:7,Bacteroidota:6,Streptophyta:2,Proteobacteria:1	nrps:6,t3pks:6,oligosaccharide:1,t2pks-butyrolactone:1,terpene:1,terpene-nrps:1	GMC_oxred_N;GMC_oxred_C_c4:0.143,PP-binding_c39;Condensation_c27;AMP-binding_c39;AMP-binding_C_c30;PP-binding_c23:0.042,Acetyltransf_8:0.028,Pyr_redox_2_c7:0.026,PhyH_c32:0.025,Aldedh:0.025,Condensation_c6;AMP-binding_c12;AMP-binding_C_c31;PP-binding_c6;Condensation_c31:0.025,NAD_binding_10:0.021,ketoacyl-synt_c43;Ketoacyl-synt_C_c21;KAsynt_C_assoc;KR_c5;PP-binding_c6:0.021,Acyl_transf_1_c22:0.021
468	29	BGC0001983,BGC0001056	NA:12,Actinobacteria:11,Proteobacteria:6	ladderane:16,amglyccycl-ladderane:6,otherks-t1pks-PUFA-nrps:5,nrps:1,nrps-t1pks-PUFA-otherks:1	ACP_syn_III_c51:0.099,Arginase_c23:0.043,FAD_binding_6;NAD_binding_1;Fer2:0.042,Amino_oxidase_c4:0.037,PP-binding_c53:0.032,adh_short_c8:0.032,Pyr_redox_2_c7:0.026,ketoacyl-synt_c16;Ketoacyl-synt_C_c30:0.026,MaoC_dehydratas:0.025,Lyase_1;ADSL_C:0.024
469	39	BGC0000415,BGC0000450,BGC0000339	Actinobacteria:23,NA:16	nrps:12,terpene-nrps:6,None:3,t1pks:3,lantipeptide-nrps:2,t1pks-nrps:2,t1pks-terpene-nrps:2,terpene-cf_saccharide-nrps:2,lantipeptide-t1pks-nrps:1,t1pks-terpene:1,t1pks-terpene-cf_saccharide-nrps:1,terpene-t1pks:1,terpene-t1pks-butyrolactone-cf_saccharide:1,terpene-t1pks-cf_saccharide-nrps:1,terpene-t1pks-nrps:1	FAD_binding_3_c1:0.09,p450_c5:0.08,Methyltransf_2:0.036,Glyoxalase_c12:0.033,NUDIX:0.033,Penicil_amidase:0.032,Abhydrolase_1_c6:0.029,Abhydrolase_1_c41:0.026,Methyltransf_19:0.026,F5_F8_type_C:0.025
470	70		Actinobacteria:47,Proteobacteria:10,Streptophyta:6,NA:4,Bacteroidota:3	other:21,nrps:13,terpene:13,t3pks:6,arylpolyene:5,cf_putative:4,t1pks-nrps:3,t1pks:2,bacteriocin-lantipeptide:1,ectoine:1,thiopeptide:1	Ubie_methyltran:0.264,polyprenyl_synt_c14:0.101,FAD_binding_3_c6:0.068,Glyco_transf_4_c31;Glycos_transf_1_c21:0.043,NAD_Gly3P_dh_N;NAD_Gly3P_dh_C:0.042,Peptidase_M48:0.041,p450_c5:0.041,adh_short_c6:0.028,TPP_enzyme_N_c28;TPP_enzyme_C_c12:0.021,AMP-binding_c16;NAD_binding_4_c21:0.021
471	178	BGC0000038,BGC0000008,BGC0000007,BGC0000006,BGC0000011,BGC0000010,BGC0000009,BGC0000004,BGC0001850,BGC0000141,BGC0001675,BGC0000274	Actinobacteria:131,Firmicutes:17,Proteobacteria:15,NA:8,Cyanobacteria:3,Bacteroidota:3,Streptophyta:1	terpene:29,nrps:27,other:26,t1pks:19,t2pks:11,t1pks-nrps:6,None:5,lantipeptide:4,lassopeptide:4,butyrolactone:3,t2pks-otherks:3,terpene-otherks:3,cf_putative:2,ectoine:2,t2pks-t1pks:2,t2pks-t1pks-otherks:2,thiopeptide:2,transatpks-otherks:2,arylpolyene:1,bacteriocin:1,bacteriocin-nrps:1,bacteriocin-t1pks:1,bacteriocin-terpene-nrps:1,butyrolactone-amglyccycl-nrps:1,butyrolactone-t1pks:1,butyrolact…	NAD_binding_10:0.52,SnoaL_2_c30:0.076,DJ-1_PfpI:0.054,MCRA:0.04,Bac_luciferase:0.037,Abhydrolase_3:0.024,p450_c5:0.023,TSCPD:0.019,adh_short_C2:0.018,Methyltransf_12_c53:0.018
472	21		Actinobacteria:10,Firmicutes:7,Cyanobacteria:3,NA:1	nrps:7,nrps-t1pks-ladderane:3,t3pks-nrps:3,terpene:3,bacteriocin:1,indole:1,lantipeptide:1,otherks:1,t1pks-otherks:1	DUF1768:0.317,Dyp_perox_c25:0.046,Thioesterase_c1:0.043,Esterase:0.037,ADH_N_c7;ADH_zinc_N_c1:0.032,adh_short_C2:0.028,Nitroreductase_c39:0.027,Aldo_ket_red:0.025,ECH_1_c42:0.023,AMP-binding_c12;AMP-binding_C_c31;PP-binding_c4:0.018
473	47		Proteobacteria:32,Firmicutes:5,Actinobacteria:5,Bacteroidota:4,NA:1	other:15,terpene:6,bacteriocin-nrps:4,nrps:4,bacteriocin:2,hserlactone:2,phosphonate:2,t3pks:2,transatpks-otherks:2,arylpolyene:1,cf_putative:1,ladderane:1,lantipeptide:1,t1pks:1,thiopeptide:1,transatpks:1,transatpks-t1pks-otherks:1	Flavodoxin_2:0.897,AMP-binding_c12;AMP-binding_C_c27;PP-binding_c6:0.031,Aldo_ket_red:0.018
474	246	BGC0001804,BGC0001378,BGC0001070,BGC0001877,BGC0002011	Actinobacteria:234,Proteobacteria:9,Cyanobacteria:2,NA:1	t1pks:120,t1pks-nrps:34,transatpks:6,nrps:5,t1pks-otherks:5,transatpks-t1pks-nrps:5,lantipeptide-t1pks:3,oligosaccharide-t1pks:3,t3pks-t1pks-nrps:3,terpene-t1pks:3,bacteriocin-t1pks-nrps:2,blactam-t1pks-nrps:2,lantipeptide-t1pks-nrps:2,nrps-t1pks-otherks:2,otherks-t1pks-nrps:2,t1pks-butyrolactone-nrps:2,t1pks-nucleoside:2,t1pks-terpene-nrps:2,terpene-t1pks-nrps:2,None:1,acyl_amino_acids-phosphona…	adh_short_c9:0.184,PP-binding_c13:0.181,p450_c5:0.085,Acyl_transf_1_c4:0.08,ketoacyl-synt_c8:0.07,Acyl_transf_1_c11:0.068,PS-DH_c3:0.067,KAsynt_C_assoc:0.065,Thioesterase_c22:0.032,ADH_N_c13:0.031
475	30	BGC0000871	Proteobacteria:20,Actinobacteria:4,NA:3,Firmicutes:2,Planctomycetota:1	other:19,t1pks:6,thiopeptide:2,lantipeptide-t1pks-nrps:1,microviridin-lantipeptide:1,t1pks-otherks:1	Epimerase_c51:0.21,Epimerase_c43:0.07,NAD_binding_4_c12;Sterile;AMP-binding_c14;AMP-binding_C_c53;PP-binding_c9;Acyltransferase:0.06,NTP_transferase:0.056,GGDEF:0.051,Ferrochelatase:0.049,CBM_48;Alpha-amylase:0.045,A_deaminase:0.042,NUDIX:0.042,NTP_transf_3_c53;Aminotran_5_c28:0.039
476	161	BGC0000843,BGC0000413,BGC0000495,BGC0000171,BGC0001102	Proteobacteria:87,Actinobacteria:60,Firmicutes:7,NA:4,Streptophyta:3	transatpks-t1pks-nrps:30,nrps:25,t3pks:18,t1pks-nrps:14,other:13,hserlactone:10,t1pks:9,blactam:7,None:4,transatpks:4,arylpolyene:3,bacteriocin-butyrolactone:3,terpene:3,hserlactone-nrps:2,terpene-t1pks-nrps:2,transatpks-nrps:2,bacteriocin-nrps:1,bacteriocin-proteusin:1,bacteriocin-terpene-transatpks-t1pks-nrps:1,ladderane-arylpolyene-nrps:1,lantipeptide:1,nrps-arylpolyene-ladderane:1,otherks:1,p…	Aminotran_3_c17:0.154,Bac_luciferase:0.109,Acyl-CoA_dh_N;Acyl-CoA_dh_M;Acyl-CoA_dh_2:0.093,Aldedh:0.086,Orn_Arg_deC_N_c11:0.057,HAD_2_c22:0.048,TauD_c11:0.043,IlvN;IlvC:0.04,Acyl_transf_1_c22:0.036,AMP-binding_c16:0.035
477	85		Actinobacteria:76,Proteobacteria:3,NA:3,Firmicutes:2,Cyanobacteria:1	bacteriocin:30,nrps:13,bacteriocin-t1pks-nrps:12,bacteriocin-nrps:4,other:4,t1pks-nrps:4,terpene:3,bacteriocin-t1pks:2,cf_putative:2,bacteriocin-butyrolactone:1,bacteriocin-nrps-transatpks-t1pks-otherks:1,bacteriocin-otherks:1,bacteriocin-t1pks-terpene-nrps:1,bacteriocin-t2pks-nrps:1,bacteriocin-t3pks-siderophore:1,microviridin-nrps:1,t1pks:1,t3pks:1,terpene-t1pks-cf_fatty_acid:1,transatpks-nrps:1	Dyp_perox_c5:0.466,NAD_binding_2;6PGD:0.326,Orn_Arg_deC_N_c25:0.058,Asp_decarbox:0.052,CBS:0.021,Abhydrolase_3:0.012,PIG-L:0.01
478	52	BGC0000961	Proteobacteria:46,Actinobacteria:5,NA:1	hserlactone-t1pks-nrps:37,t1pks-nrps:8,nrps:2,None:1,bacteriocin-t1pks-nrps:1,nrps-siderophore-otherks:1,t1pks-arylpolyene-nrps:1,terpene-hserlactone-otherks-t1pks-nrps:1	PP-binding_c12:0.074,AMP-binding_c12;AMP-binding_C_c31:0.064,Aminotran_1_2_c11:0.049,CMD:0.047,Bac_luciferase:0.042,AMP-binding_c16:0.04,Thioesterase_c1:0.039,PhyH_c6:0.039,TauD_c3:0.038,PALP:0.038
479	27		Actinobacteria:11,Bacteroidota:6,Proteobacteria:5,Firmicutes:3,NA:2	bacteriocin:4,lantipeptide:4,nrps:4,t1pks-nrps:3,cf_putative:2,thiopeptide:2,thiopeptide-nrps:2,hserlactone-nrps:1,nrps-lantipeptide-t1pks-otherks:1,other:1,resorcinol:1,t1pks:1,t1pks-terpene:1	Radical_SAM_c10:0.645,GSDH;PKD:0.096,RibD_C:0.03,ACP_syn_III_c41;ACP_syn_III_C_c54:0.023,Aldo_ket_red:0.018,AMP-binding_c3;AMP-binding_C_c31;PP-binding_c14:0.017,PhzC-PhzF_c2:0.015,Lip_A_acyltrans:0.013,AMP-binding_c3;AMP-binding_C_c31;PP-binding_c6;Condensation_c23:0.012,Bac_luciferase:0.01
480	17	BGC0001765,BGC0001380	Proteobacteria:12,NA:3,Actinobacteria:2	lassopeptide:8,None:2,other:2,arylpolyene:1,cf_saccharide:1,t1pks:1,terpene-nrps:1,transatpks-hserlactone-otherks-t1pks-phenazine:1	Glycos_transf_2_c65:0.212,Radical_SAM_c9:0.161,ketoacyl-synt_c41;Ketoacyl-synt_C_c16;KAsynt_C_assoc;Acyl_transf_1_c15;PS-DH_c12;adh_short_c9;PP-binding_c37;Condensation_c25;AMP-binding_c12;AMP-binding_C_c23;PP-binding_c33;Thioesterase_c20:0.084,Putative_PNPOx_c52;PNP_phzG_C_c11:0.047,ArabFuran-catal;Ricin_B_lectin:0.047,Aldedh:0.024,Ricin_B_lectin;ArabFuran-catal:0.023,AMP-binding_c26;AMP-binding…
481	8		Actinobacteria:6,Proteobacteria:1,Firmicutes:1	nrps:4,lantipeptide-nrps:2,t1pks-nrps:1,t1pks-terpene-nrps:1	ECH_1_c25:0.098,GATase_c65:0.083,ACP_syn_III_c4;ACP_syn_III_C_c30:0.067,Glycos_transf_1_c11:0.064,Inhibitor_I9;Peptidase_S8_c16:0.038,Peptidase_M20:0.032,OCD_Mu_crystall:0.031,PALP:0.031,PP-binding_c9:0.024,Bac_luciferase:0.023
482	33		Actinobacteria:13,Cyanobacteria:9,Firmicutes:6,Proteobacteria:4,Bacteroidota:1	other:10,nrps:7,t1pks-nrps:6,t1pks:3,hserlactone-transatpks:1,ladderane:1,microviridin-nrps:1,terpene-nrps:1,thiopeptide-t1pks:1,transatpks:1,transatpks-nrps:1	DUF98:0.197,Polysacc_lyase:0.155,PP-binding_c15:0.073,HMGL-like;PYC_OADA:0.069,Carboxyl_trans:0.065,Biotin_lipoyl:0.051,AMP-binding_c37;AMP-binding_C_c3:0.046,AMP-binding_c3;AMP-binding_C_c18;PP-binding_c5:0.034,AMP-binding_c10:0.031,NUDIX:0.026
483	79		Actinobacteria:62,Proteobacteria:17	t1pks-nrps:56,ectoine:14,t1pks:7,nrps-t1pks-otherks:2	ketoacyl-synt_c27;Ketoacyl-synt_C_c61;KAsynt_C_assoc;Acyl_transf_1_c37;PS-DH_c17;ADH_N_c13;ADH_zinc_N_c64;adh_short_c9;PP-binding_c67:0.162,AMP-binding_c16:0.089,Condensation_c37:0.058,AMP-binding_c22;AMP-binding_C_c10;PP-binding_c22;Thioesterase_c11:0.046,DUF1298:0.036,Asparaginase;Asparaginase_C:0.034,Glycos_transf_2_c32:0.032,Glyco_transf_28;UDPGT_c50:0.031,Methyltransf_11_c24:0.025,Glycos_tra…
484	80	BGC0001106,BGC0000219,BGC0001785,BGC0000957,BGC0002011,BGC0002009,BGC0001287,BGC0000137,BGC0001759,BGC0000136	Actinobacteria:66,NA:11,Proteobacteria:3	t1pks:19,other:12,None:8,t1pks-nrps:7,nrps:6,terpene:4,oligosaccharide:3,thiopeptide:3,butyrolactone-lassopeptide-ladderane:2,t1pks-nucleoside:2,t3pks:2,arylpolyene:1,bacteriocin-t1pks-nrps:1,butyrolactone:1,cf_saccharide:1,melanin-aminocoumarin-t1pks-nrps:1,nrps-t1pks-otherks:1,t1pks-nucleoside-nrps:1,t2pks-oligosaccharide-nucleoside-nrps:1,t3pks-lantipeptide-nrps:1,terpene-nrps:1,terpene-t1pks:…	HAD_2_c30:0.289,p450_c5:0.11,GFO_IDH_MocA_c33;GFO_IDH_MocA_C:0.074,ketoacyl-synt_c8;Ketoacyl-synt_C_c2;KAsynt_C_assoc;Acyl_transf_1_c4;PS-DH_c3;adh_short_c9;PP-binding_c13:0.05,DegT_DnrJ_EryC1_c3:0.042,DHQ_synthase_c22:0.04,ROK:0.039,GFO_IDH_MocA_c8;GFO_IDH_MocA_C:0.033,Shikimate_dh_N:0.03,Tyrosinase_c9:0.023
485	23		Bacteroidota:19,Firmicutes:4	arylpolyene:18,nrps:2,arylpolyene-resorcinol:1,ladderane:1,sactipeptide:1	IMS_c40:0.39,Acyltransferase;Methyltransf_12_c10:0.184,Methyltransf_12_c33:0.103,AMP-binding_c40;AMP-binding_C_c36:0.072,FAD_binding_3_c7:0.027,ketoacyl-synt_c16;Ketoacyl-synt_C_c32:0.023,Esterase:0.017,ketoacyl-synt_c16;Ketoacyl-synt_C_c14:0.017,ketoacyl-synt_c12;Ketoacyl-synt_C_c15:0.017,PP-binding_c15:0.01
486	34		Proteobacteria:23,Firmicutes:8,Actinobacteria:3	other:15,acyl_amino_acids:3,nrps:3,t1pks:3,terpene:3,phosphonate:2,t1pks-nrps:2,acyl_amino_acids-siderophore:1,arylpolyene:1,resorcinol:1	Cys_Met_Meta_PP_c18:0.138,Peptidase_M16_c5;Peptidase_M16_C_c17:0.109,Peptidase_M16_c7;Peptidase_M16_C_c26:0.096,Cons_hypoth95:0.086,Pantoate_ligase:0.054,DJ-1_PfpI:0.051,Pantoate_transf:0.05,Abhydrolase_1_c15:0.048,PEP-utilizers;PEP-utilizers_C:0.044,DLH:0.04
487	77	BGC0000378	Proteobacteria:44,Actinobacteria:31,NA:2	nrps:45,terpene:6,t1pks:4,terpene-nrps:4,lantipeptide:3,t1pks-nrps:2,None:1,bacteriocin-t1pks-nrps:1,butyrolactone-terpene:1,cf_putative:1,fused-cyanobactin-nrps:1,hserlactone:1,indole-terpene-lassopeptide-phenazine:1,lantipeptide-t1pks-nrps:1,other:1,t1pks-lassopeptide-nrps:1,t2pks:1,t3pks:1,thiopeptide-nrps:1	Methyltransf_12_c30:0.1,Condensation_c36;AMP-binding_c26;AMP-binding_C_c27;PP-binding_c14:0.096,adh_short_c51:0.088,TauD_c3:0.082,Glyco_hydro_15:0.078,DJ-1_PfpI:0.074,PALP;Rhodanese:0.064,Pyr_redox_2_c7:0.063,Thioesterase_c1:0.049,Peptidase_M9;PPC:0.033
488	87		Proteobacteria:80,Bacteroidota:5,Verrucomicrobia:1,Streptophyta:1	arylpolyene:50,arylpolyene-ladderane:15,nrps:5,other:4,hserlactone:2,ladderane:2,t2pks:2,terpene:2,lassopeptide:1,phosphonate:1,siderophore:1,t1pks-nrps:1,t3pks:1	Lip_A_acyltrans:0.154,ketoacyl-synt_c12:0.092,ketoacyl-synt_c47;Ketoacyl-synt_C_c35:0.09,ADH_N_c47;ADH_zinc_N_c16:0.084,PP-binding_c24:0.051,DUF1045:0.042,HpcH_HpaI_c4:0.035,BPL_LplA_LipB;Lip_prot_lig_C:0.032,PfkB:0.024,Rhomboid_N;Rhomboid:0.023
489	110	BGC0000467	Firmicutes:56,Proteobacteria:41,Actinobacteria:9,Bacteroidota:2,Fibrobacteres:2	nrps:66,t1pks-nrps:30,nrps-t1pks-PUFA-otherks:4,otherks-t1pks-PUFA-nrps:3,bacteriocin:1,blactam-nrps:1,lantipeptide:1,lantipeptide-nrps:1,phenazine-t1pks-nrps:1,sactipeptide-nrps:1,t3pks-siderophore:1	GFO_IDH_MocA_c27:0.363,Thioesterase_c1:0.087,AMP-binding_c30;AMP-binding_C_c39:0.066,Condensation_c9:0.055,Thioesterase_c13:0.041,GGDEF:0.031,ketoacyl-synt_c77;Ketoacyl-synt_C_c37;FabA_c54;FabA_c57:0.026,Dyp_perox_c8:0.026,ACPS_c14:0.025,CN_hydrolase:0.022
490	141		Firmicutes:61,Proteobacteria:30,Actinobacteria:30,Bacteroidota:15,Spirochaetes:2,NA:2,Cyanobacteria:1	terpene:61,t1pks:16,arylpolyene:11,bacteriocin:8,lantipeptide:8,other:7,t3pks:7,t1pks-nrps:3,bacteriocin-lantipeptide-t1pks-nrps:2,lassopeptide:2,nrps:2,arylpolyene-ladderane:1,bacteriocin-lantipeptide:1,bacteriocin-terpene:1,cf_putative:1,hserlactone-nrps:1,lantipeptide-t1pks-nrps:1,lantipeptide-terpene:1,resorcinol:1,sactipeptide:1,siderophore-nrps:1,t1pks-otherks:1,t2pks:1,t3pks-resorcinol:1,t…	Peptidase_S41:0.309,SQHop_cyclase_N;SQHop_cyclase_C_c26:0.254,FAD_binding_3_c40:0.102,ketoacyl-synt_c41;Ketoacyl-synt_C_c16;KAsynt_C_assoc;Acyl_transf_1_c15;PS-DH_c17;adh_short_c9;PP-binding_c37:0.041,Inhibitor_I78:0.035,5-nucleotidase:0.033,Lactamase_B:0.029,CMD:0.024,Beta-lactamase:0.023,DJ-1_PfpI:0.023
491	251	BGC0001558	Actinobacteria:192,Proteobacteria:22,Streptophyta:13,Firmicutes:10,Bacteroidota:9,NA:4,Cyanobacteria:1	nrps:102,t1pks:28,other:22,terpene:21,t1pks-nrps:19,t3pks:13,phosphonate:6,bacteriocin:4,butyrolactone-t1pks-nrps:3,otherks:3,t2pks-oligosaccharide-otherks:3,t3pks-terpene:3,terpene-lassopeptide-nrps:3,arylpolyene:2,t2pks-nrps:2,t3pks-nrps:2,arylpolyene-ladderane:1,bacteriocin-lassopeptide-nrps:1,bacteriocin-nrps:1,butyrolactone-t1pks:1,hserlactone:1,hserlactone-arylpolyene:1,lantipeptide:1,lanti…	LIP:0.328,GSHPx:0.167,Bac_luciferase:0.104,NAD_binding_8_c18;GMC_oxred_C_c22:0.053,CBS:0.03,Aldedh:0.023,Acyl-CoA_dh_M;Acyl-CoA_dh_2:0.023,p450_c5:0.022,Chal_sti_synt_N_c7;Chal_sti_synt_C_c1:0.021,adh_short_C2:0.018
492	144		Proteobacteria:78,Actinobacteria:35,Streptophyta:17,Bacteroidota:6,Firmicutes:3,Cyanobacteria:2,NA:2,Aquificae:1	other:42,hserlactone:24,terpene:14,nrps:13,t1pks:9,t3pks:8,t1pks-nrps:5,sactipeptide:3,acyl_amino_acids:2,arylpolyene:2,butyrolactone:2,ladderane-arylpolyene-nrps:2,lantipeptide:2,t3pks-arylpolyene:2,amglyccycl-butyrolactone-otherks:1,bacteriocin:1,butyrolactone-otherks:1,hserlactone-butyrolactone-nrps:1,ladderane:1,phosphonate-nrps:1,resorcinol:1,t1pks-butyrolactone-nrps:1,t2pks-oligosaccharide-…	Chorismate_synt:0.181,Glyoxalase_c3:0.164,OB_NTP_bind:0.118,Catalase:0.076,adh_short_C2:0.072,NUDIX:0.048,Metallophos:0.042,His_Phos_1:0.038,Putative_PNPOx_c2;PNP_phzG_C_c4:0.029,AMP-binding_c57;AMP-binding_C_c31;PP-binding_c6:0.02
493	49	BGC0000829,BGC0000831,BGC0000830	Proteobacteria:26,Actinobacteria:22,Firmicutes:1	indole:22,other:12,t3pks:6,indole-t3pks:3,t1pks-nrps:2,indole-transatpks-otherks:1,terpene-lassopeptide-nrps:1,terpene-t1pks-nrps:1,thiopeptide-bacteriocin-nrps:1	Nitroreductase_c5:0.083,FAD_binding_3_c8:0.08,Peptidase_C39_c14:0.068,FAD_binding_3_c1:0.053,Amino_oxidase_c71:0.048,Glyco_hydro_57:0.046,Metallophos:0.037,Peripla_BP_6:0.035,Peptidase_C39_c8:0.035,p450_c5:0.035
494	63		Firmicutes:27,Proteobacteria:20,Actinobacteria:8,Fusobacteria:5,Bacteroidota:2,NA:1	t3pks:23,nrps:10,other:9,t1pks-arylpolyene-nrps:6,t1pks-nrps:5,nucleoside-nrps:2,otherks:2,arylpolyene:1,cf_putative:1,lantipeptide:1,t1pks:1,terpene-nrps:1,transatpks-nrps:1	4HBT_c23:0.156,PEPCK_ATP:0.125,ECH_1_c2:0.074,NUDIX:0.046,CoA_trans:0.041,ECH_1_c18;3HCDH_N;3HCDH:0.036,Hydrolase_4:0.036,Peptidase_S9:0.036,S-AdoMet_synt_N;S-AdoMet_synt_M;S-AdoMet_synt_C:0.033,Chal_sti_synt_N_c1;Chal_sti_synt_C_c11:0.028
495	176		Actinobacteria:73,Bacteroidota:49,Proteobacteria:38,Cyanobacteria:8,Planctomycetota:2,Deinococcus-Thermus:2,Streptophyta:1,NA:1,Verrucomicrobia:1,Gemmatimonadetes:1	nrps:49,t3pks:49,t1pks:20,other:12,arylpolyene:8,t1pks-nrps:7,terpene:5,acyl_amino_acids:3,lassopeptide:3,otherks:2,t2pks:2,arylpolyene-resorcinol:1,hserlactone:1,hserlactone-acyl_amino_acids:1,lantipeptide:1,melanin-t1pks-nrps:1,nrps-ladderane:1,nrps-otherks:1,nrps-phenazine:1,nrps-transatpks-otherks:1,resorcinol:1,t1pks-otherks:1,t1pks-siderophore:1,t1pks-terpene-otherks:1,terpene-butyrolactone…	Oxidored_q2:0.19,NADHdh:0.124,Oxidored_q3:0.124,FAD_binding_3_c15:0.107,Fer4_7:0.096,Proton_antipo_N_c4:0.045,Methyltransf_11_c55:0.043,Complex1_51K;SLBB;NADH_4Fe-4S:0.038,AMP-binding_c28:0.034,UbiA:0.025
496	139	BGC0000283	Actinobacteria:104,Proteobacteria:22,Firmicutes:6,NA:3,Bacteroidota:2,Deinococcus-Thermus:2	nrps:24,terpene:15,amglyccycl:14,other:11,t1pks-nrps:9,amglyccycl-otherks:8,t3pks:7,t1pks:4,t2pks:3,t3pks-amglyccycl:3,bacteriocin:2,cf_putative:2,hserlactone:2,lantipeptide:2,sactipeptide:2,t1pks-otherks:2,terpene-nrps:2,transatpks-nrps:2,None:1,amglyccycl-nrps:1,amglyccycl-terpene:1,amglyccycl-terpene-nrps:1,arylpolyene:1,arylpolyene-nrps:1,bacteriocin-oligosaccharide:1,blactam-t1pks:1,butyrola…	Glyoxalase_c20:0.379,Glyoxalase_c12:0.158,PrpF:0.132,Aldo_ket_red:0.049,adh_short_C2:0.041,DHQ_synthase_c18:0.04,Orn_Arg_deC_N_c14:0.03,Bac_luciferase:0.025,RibD_C:0.022,FMN_red:0.017
497	104		Actinobacteria:62,Proteobacteria:17,Firmicutes:14,Bacteroidota:8,NA:2,Cyanobacteria:1	nrps:24,other:11,t3pks:10,terpene:7,transatpks-t1pks-otherks-nrps:7,nrps-transatpks-t1pks-otherks:6,lantipeptide:5,t2pks-terpene:5,t1pks-nrps:4,lassopeptide:3,siderophore:3,cf_putative:2,PUFA-otherks:1,arylpolyene:1,bacteriocin-t1pks-nrps:1,hserlactone-t1pks-nrps:1,indole-lantipeptide:1,ladderane:1,lantipeptide-nrps:1,linaridin:1,phosphonate:1,resorcinol:1,siderophore-nrps:1,t1pks:1,t1pks-siderop…	Acetyltransf_1_c34:0.294,Malate_synthase:0.195,MTS:0.121,polyprenyl_synt_c8:0.042,ICL:0.039,Beta-lactamase:0.031,NUDIX:0.026,2-Hacid_dh_C:0.026,Aldedh:0.019,Acyl_transf_1_c22;PP-binding_c20:0.014
498	35		Proteobacteria:12,Actinobacteria:11,Firmicutes:10,Cyanobacteria:1,Planctomycetota:1	nrps:13,hserlactone:6,bacteriocin:4,other:4,t1pks-nrps:2,butyrolactone-otherks:1,indole-lantipeptide:1,lantipeptide-nrps:1,lassopeptide:1,phosphonate:1,t3pks:1	Epimerase_c33:0.284,SnoaL_2_c18:0.131,ABM_c35:0.124,Peptidase_M15_3:0.058,adh_short_C2:0.048,Thioesterase_c1:0.043,Asp_Arg_Hydrox;Pro_3_hydrox_C:0.031,Acyl-CoA_dh_N;Acyl-CoA_dh_M;Acyl-CoA_dh_1_c34:0.03,Aldedh:0.021,AMP-binding_c26;AMP-binding_C_c31;PP-binding_c4:0.02
499	49	BGC0001805,BGC0000446	Proteobacteria:47,Cyanobacteria:2	nrps:14,other:13,arylpolyene:7,terpene:3,hserlactone-arylpolyene:2,t1pks-nrps:2,t3pks:2,arylpolyene-siderophore:1,butyrolactone-t1pks:1,hserlactone:1,hserlactone-nrps:1,indole:1,t1pks:1	GST_N_3:0.729,KR_c20:0.055,Formyl_trans_N;AMP-binding_c3;Bac_luciferase;AMP-binding_c76;AMP-binding_C_c60;PP-binding_c5:0.023,Guanylate_kin:0.019,Sugar_tr:0.018,Amidohydro_1:0.018,DAO:0.014,TPP_enzyme_N_c41;TPP_enzyme_M;TPP_enzyme_C_c9:0.014,Polysacc_deac_1:0.011,Peptidase_M20:0.01
500	160	BGC0001979,BGC0000999,BGC0001435,BGC0001556,BGC0001726,BGC0001043,BGC0001553,BGC0000996,BGC0000666	Actinobacteria:126,Proteobacteria:23,NA:5,Firmicutes:4,Bacteroidota:1,Cyanobacteria:1	t1pks-nrps:90,bacteriocin-t1pks-nrps:11,nrps:7,t1pks:7,terpene:7,other:5,None:3,butyrolactone:3,resorcinol:3,t3pks:3,otherks-t1pks-nrps:2,siderophore-nrps:2,t3pks-t1pks-nrps:2,bacteriocin-acyl_amino_acids:1,bacteriocin-nrps-transatpks-t1pks-otherks:1,bacteriocin-t1pks:1,blactam-t1pks-nrps:1,cf_putative:1,ladderane:1,lantipeptide-nrps:1,lassopeptide:1,linaridin-t1pks-lassopeptide-nrps:1,linaridin-…	ADH_N_2;ADH_zinc_N_c20:0.193,Amino_oxidase_c39:0.151,HAD_2_c1:0.13,FA_hydroxylase:0.067,Aminotran_5_c29:0.066,p450_c5:0.065,Oxidored_FMN_c4;Pyr_redox_2_c4:0.055,NUDIX:0.035,Fasciclin:0.027,B12-binding_2;B12-binding_c14:0.026
501	257	BGC0001687,BGC0000082	Proteobacteria:192,Firmicutes:26,Actinobacteria:22,Planctomycetota:4,Cyanobacteria:4,NA:4,Bacteroidota:2,Mollusca:1,Chlorobi:1,Acidobacteria:1	other:80,nrps:25,t1pks-nrps:20,bacteriocin:16,terpene:16,phosphonate:13,terpene-nrps:11,arylpolyene:10,hserlactone:8,t3pks:8,lantipeptide:5,t1pks:5,ectoine:4,hserlactone-acyl_amino_acids:4,bacteriocin-lantipeptide:3,proteusin:3,None:2,acyl_amino_acids:2,arylpolyene-resorcinol:2,hserlactone-nrps:2,resorcinol:2,sactipeptide:2,thiopeptide:2,acyl_amino_acids-terpene:1,bacteriocin-hserlactone:1,indole…	Cpn60_TCP1:0.13,Cpn10:0.128,Nitroreductase_c8:0.071,SLT:0.055,2-Hacid_dh_C;DUF3410:0.038,AMP-binding_c57;AMP-binding_C_c31;PP-binding_c6:0.031,Lactamase_B:0.031,Gly_kinase:0.03,ATP_bind_3:0.028,DAGK_prokar:0.028
502	33		Proteobacteria:17,NA:9,Actinobacteria:4,Firmicutes:3	nrps:13,t2pks-cf_fatty_acid:8,t1pks-nrps:3,t2pks:3,other:2,arylpolyene:1,hserlactone:1,otherks:1,transatpks-nrps:1	FAD_syn;Flavokinase:0.134,HpcH_HpaI_c14:0.063,CitF:0.048,CbiG_N;CbiG_C;TP_methylase:0.045,CitX:0.045,TP_methylase;Methyltransf_25_c9:0.043,CbiC:0.039,CitG:0.036,CbiX;TP_methylase:0.034,Fer4_9:0.029
503	10	BGC0000428	Actinobacteria:5,Proteobacteria:4,NA:1	nrps:3,arylpolyene-resorcinol:2,t1pks-nrps:2,None:1,arylpolyene:1,melanin-t1pks-nrps:1	SnoaL_2_c9:0.097,CDP-OH_P_transf_c16:0.089,TOBE_c26:0.084,3-HAO:0.083,FabA_c4:0.068,PS_Dcarbxylase:0.045,Redoxin;Glutaredoxin:0.041,polyprenyl_synt_c31:0.03,FAD_binding_3_c1:0.023,Glyco_trans_1_4_c24:0.023
504	6		Actinobacteria:3,Proteobacteria:2,Bacteroidota:1	t2pks-nrps:3,t3pks-t1pks:2,t3pks:1	Acyltransferase;Acetyltransf_5:0.132,Glyco_hydro_19_c31:0.129,AMP-binding_c12;AMP-binding_C_c30:0.073,Acetyltransf_3_c61:0.048,PhzC-PhzF_c20:0.043,PP-binding_c19:0.041,ketoacyl-synt_c7;Ketoacyl-synt_C_c7;KAsynt_C_assoc;PP-binding_c6:0.04,NMO;ThiG:0.038,Condensation_c12;AMP-binding_c3;AMP-binding_C_c31;PP-binding_c12:0.033,Pyr_redox_2_c7:0.03
505	45	BGC0000961	Proteobacteria:32,Firmicutes:7,Bacteroidota:3,Verrucomicrobia:1,Actinobacteria:1,NA:1	hserlactone-t1pks-nrps:24,hserlactone:5,nrps:4,arylpolyene-resorcinol:3,bacteriocin:2,phosphonate:2,None:1,arylpolyene:1,indole-t3pks:1,other:1,t3pks-nrps:1	Glyco_hydro_88:0.255,Acetyltransf_1_c13:0.194,ketoacyl-synt_c7;Ketoacyl-synt_C_c7;KAsynt_C_assoc;PP-binding_c19:0.098,PP-binding_c38:0.088,ketoacyl-synt_c7;Ketoacyl-synt_C_c7;KAsynt_C_assoc;Acyl_transf_1_c7;KR_c5;PP-binding_c22:0.077,Methyltransf_11_c51:0.06,ketoacyl-synt_c27;Ketoacyl-synt_C_c16;KAsynt_C_assoc;Acyl_transf_1_c18;PP-binding_c26;Aminotran_3_c35;Condensation_c15;AMP-binding_c3;AMP-bi…
506	14		Actinobacteria:7,Proteobacteria:5,Bacteroidota:2	arylpolyene:3,nrps:2,t1pks:2,t1pks-nrps:2,terpene:2,bacteriocin-lantipeptide-t1pks-otherks-nrps:1,phosphonate-bacteriocin-proteusin:1,t2pks-t1pks-nrps:1	Glyco_hydro_28:0.546,Cu_amine_oxid_c3:0.043,adh_short_c18:0.038,Thioesterase_c1:0.026,Acyl-CoA_dh_1_c1;Acyl-CoA_dh_N;Acyl-CoA_dh_M;Acyl-CoA_dh_1_c29:0.022,ABM_c22;ABM_c11:0.022,AMP-binding_c26;AMP-binding_C_c27;PP-binding_c12:0.022,Aldo_ket_red:0.02,Ricin_B_lectin:0.018,Lyase_aromatic:0.016
507	21		Proteobacteria:11,Cyanobacteria:4,Firmicutes:4,Fusobacteria:1,Chloroflexi:1	hserlactone:6,phosphonate:3,thiopeptide-bacteriocin:3,hserlactone-lassopeptide:2,nrps:2,lassopeptide:1,other:1,t3pks:1,terpene:1,transatpks-nrps:1	Peptidase_S26:0.474,Glyco_transf_41:0.196,POR;POR_N:0.061,FAD_binding_3_c43;GMC_oxred_C_c35:0.039,GGDEF:0.032,CBS:0.024,Rieske:0.024,PALP:0.016,TPP_enzyme_C_c25:0.015,AMP-binding_c16:0.013
508	143	BGC0001137,BGC0000703,BGC0001048	Actinobacteria:84,Proteobacteria:24,Firmicutes:21,NA:7,Streptophyta:6,Deinococcus-Thermus:1	nrps:55,t1pks:16,other:11,t1pks-nrps:10,terpene:9,t3pks:5,t2pks-terpene:4,None:3,t3pks-t1pks:3,terpene-t1pks:3,arylpolyene:2,bacteriocin:2,sactipeptide:2,t3pks-nrps:2,PUFA-otherks:1,acyl_amino_acids:1,ectoine-nrps:1,hserlactone:1,lantipeptide-t1pks-nucleoside-nrps:1,nucleoside-nrps:1,phosphonate:1,resorcinol:1,sactipeptide-head_to_tail:1,siderophore:1,t1pks-amglyccycl:1,t1pks-otherks:1,t2pks-nrps…	Molybdopterin;Molydop_binding:0.387,Nitrate_red_del:0.196,Nitrate_red_gam:0.155,Fer4_11;Nitr_red_bet_C:0.126,CBS:0.025,Condensation_c15;AMP-binding_c3;AMP-binding_C_c31;PP-binding_c6;Condensation_c57;PP-binding_c49:0.017,Orn_DAP_Arg_deC_c14:0.01,PfkB:0.006,Y_phosphatase2:0.005,Esterase:0.005
509	63	BGC0000405,BGC0000404,BGC0001983,BGC0001764	Actinobacteria:39,Proteobacteria:10,NA:8,Firmicutes:6	nrps:19,ladderane:4,t1pks-nrps:4,None:3,lantipeptide-nrps:3,otherks:3,terpene:3,bacteriocin-nrps:2,other:2,amglyccycl-ladderane:1,bacteriocin-proteusin-hserlactone:1,butyrolactone-nrps:1,butyrolactone-t2pks-t1pks-nrps:1,cf_putative:1,hserlactone:1,hserlactone-nrps:1,indole-nrps:1,lantipeptide:1,lassopeptide-nrps:1,nrps-arylpolyene-ladderane:1,nrps-siderophore:1,nrps-t1pks-otherks:1,otherks-nrps:1…	AAT:0.191,DAO:0.086,Acetyltransf_3_c44:0.075,Pyr_redox_2_c7:0.071,AMP-binding_c11:0.063,AlaDh_PNT_N:0.055,PP-binding_c56:0.053,Acyl-CoA_dh_N;Acyl-CoA_dh_M;Acyl-CoA_dh_1_c11:0.05,PP-binding_c9:0.037,p450_c5:0.036
510	5		Actinobacteria:3,Proteobacteria:2	otherks:3,other:2	PqqD_c2:0.072,Glyco_trans_4_4_c10;Glycos_transf_1_c23:0.061,Orn_Arg_deC_N_c45:0.06,Glycos_transf_2_c38:0.052,HMG_CoA_synt_N;ACP_syn_III_C_c11:0.041,AMP-binding_c16;PP-binding_c13:0.037,CBM_14:0.037,PP-binding_c4;Condensation_c6:0.032,Abhydrolase_3:0.026,2-Hacid_dh_C:0.024
511	70		Actinobacteria:44,Firmicutes:13,Proteobacteria:11,Planctomycetota:1,Verrucomicrobia:1	other:12,nrps:11,t2pks-otherks:6,lantipeptide:5,t3pks:5,terpene:5,t1pks-nrps:4,thiopeptide:4,terpene-nrps:3,ladderane-nrps:2,t1pks-otherks:2,thiopeptide-t2pks-otherks:2,bacteriocin-nrps:1,bacteriocin-t3pks-lantipeptide-nrps:1,butyrolactone-amglyccycl:1,ladderane:1,melanin-arylpolyene-ladderane:1,oligosaccharide:1,otherks:1,phenazine:1,t1pks:1	Pyr_redox_2_c17;Pyr_redox_dim:0.259,Biotin_lipoyl;E3_binding;2-oxoacid_dh:0.119,Transket_pyr;Transketolase_C:0.081,E1_dh:0.081,Chlorophyllase2:0.077,Cys_Met_Meta_PP_c15:0.051,EHN:0.031,Peptidase_M20:0.026,Beta-lactamase:0.026,Sugar_tr:0.021
512	177		Proteobacteria:143,Actinobacteria:24,Firmicutes:6,Deinococcus-Thermus:3,Cyanobacteria:1	other:99,acyl_amino_acids:26,nrps:18,terpene:7,t3pks:6,t3pks-nrps:5,lantipeptide:4,bacteriocin:3,t1pks:2,ectoine:1,hserlactone:1,hserlactone-nrps:1,lassopeptide:1,nrps-siderophore:1,otherks:1,transatpks:1	AlaDh_PNT_N;AlaDh_PNT_C:0.21,PNTB_4TM:0.115,PNTB:0.114,Ferric_reduct:0.114,Polyketide_cyc2:0.069,GFO_IDH_MocA_c4:0.06,GGDEF;EAL:0.033,Abhydrolase_1_c18:0.023,Aldo_ket_red:0.015,adh_short_C2:0.013
513	88		Proteobacteria:50,Actinobacteria:20,Firmicutes:12,Cyanobacteria:2,NA:2,Bacteroidota:1,Deinococcus-Thermus:1	other:50,nrps:8,lantipeptide:4,sactipeptide-head_to_tail-nrps:3,terpene:3,hserlactone:2,t1pks-otherks:2,transatpks-nrps:2,None:1,amglyccycl:1,bacteriocin:1,butyrolactone:1,cf_putative:1,lantipeptide-ectoine:1,oligosaccharide-t1pks-nrps:1,phosphonate:1,sactipeptide:1,siderophore:1,t1pks-butyrolactone-nrps:1,t3pks:1,t3pks-terpene:1,terpene-t1pks-nrps:1	GDPD:0.481,adh_short_c25:0.442,Aldo_ket_red:0.012,APH:0.011
514	75		Firmicutes:65,Actinobacteria:6,Proteobacteria:2,Cyanobacteria:1,Nitrospirae:1	other:59,nrps:9,ladderane:2,bacteriocin:1,lantipeptide:1,sactipeptide:1,sactipeptide-head_to_tail:1,t1pks-terpene-nrps:1	BPL_LplA_LipB:0.137,Glycos_transf_2_c14:0.079,Aminotran_1_2_c46:0.055,Aldedh:0.046,NTP_transferase:0.045,DegT_DnrJ_EryC1_c7:0.043,Chlor_dismutase:0.043,PTA_PTB:0.042,dTDP_sugar_isom:0.041,adh_short_c2:0.041
515	90		Proteobacteria:52,Actinobacteria:20,Firmicutes:9,Bacteroidota:6,Cyanobacteria:2,Fusobacteria:1	t1pks:44,nrps:18,terpene:4,arylpolyene:3,t3pks:3,other:2,siderophore:2,t1pks-nrps:2,arylpolyene-resorcinol:1,bacteriocin:1,bacteriocin-terpene:1,indole-oligosaccharide-terpene-nrps:1,lantipeptide:1,lassopeptide-nrps:1,nrps-phenazine:1,oligosaccharide-t3pks-nrps:1,otherks-nrps:1,t1pks-lantipeptide-terpene:1,terpene-ectoine:1,terpene-nrps:1	Catalase;Catalase-rel:0.467,SIS;CBS:0.197,Histidinol_dh:0.125,Peptidase_M20:0.052,VKG_Carbox:0.046,Proton_antipo_N_c28:0.021,Complex1_30kDa;NiFeSe_Hases;Complex1_49kDa:0.019,Polyketide_cyc2:0.017
516	48		Proteobacteria:41,Firmicutes:3,Cyanobacteria:2,Actinobacteria:2	t3pks:29,nrps:4,arylpolyene:3,other:3,terpene:2,butyrolactone-lantipeptide-t1pks-nrps:1,butyrolactone-otherks:1,hserlactone:1,t1pks-butyrolactone:1,t1pks-nrps:1,t1pks-otherks:1,t1pks-terpene-nrps:1	FtsJ:0.405,DLH:0.09,adh_short_c61:0.078,Aldo_ket_red:0.066,MAPEG:0.064,Glyoxalase_c3:0.063,Lactamase_B:0.061,DAO:0.054,adh_short_C2:0.025,ABM_c11:0.012
517	52	BGC0001193,BGC0000033,BGC0000373,BGC0001115	Proteobacteria:24,Actinobacteria:22,NA:4,Cyanobacteria:1,Acidobacteria:1	nrps:30,t1pks:7,None:3,other:3,t1pks-nrps:3,bacteriocin:1,hserlactone:1,oligosaccharide:1,oligosaccharide-t1pks:1,oligosaccharide-t1pks-otherks:1,t1pks-otherks:1	Aminotran_5_c13:0.144,Acetyltransf_1_c17;Acetyltransf_18:0.138,Methyltransf_25_c22:0.103,Acyl-CoA_dh_N;Acyl-CoA_dh_M;Acyl-CoA_dh_1_c9:0.076,Flavoprotein:0.071,Rhodanese:0.05,GMC_oxred_N;GMC_oxred_C_c32:0.042,Thioesterase_c1:0.039,Condensation_c9;AMP-binding_c39;AMP-binding_C_c12;PP-binding_c12:0.039,Metallophos:0.032
518	137		Cyanobacteria:37,Proteobacteria:36,Actinobacteria:33,Firmicutes:24,Bacteroidota:3,Mollusca:2,Chloroflexi:1,Streptophyta:1	nrps:27,other:16,butyrolactone:14,terpene:11,t1pks:10,bacteriocin:7,t1pks-nrps:7,bacteriocin-butyrolactone:5,lantipeptide:4,siderophore:4,t3pks:4,butyrolactone-nrps:3,microviridin-nrps:2,sactipeptide:2,terpene-nrps:2,bacteriocin-cyanobactin:1,bacteriocin-lantipeptide:1,bacteriocin-nrps:1,butyrolactone-t1pks-nucleoside-nrps:1,hserlactone:1,hserlactone-acyl_amino_acids:1,ladderane:1,lantipeptide-ar…	OrfB_IS605:0.449,Tautomerase:0.223,PdxJ:0.061,Abhydrolase_1_c11:0.055,Phosphoesterase;DUF756:0.045,CMD:0.034,Nitroreductase_c24:0.022,Amino_oxidase_c51:0.022,NAD_binding_4_c55:0.012,AMP-binding_c12;AMP-binding_C_c30;PP-binding_c5;NAD_binding_4_c21:0.008
519	87		Actinobacteria:58,Proteobacteria:23,Firmicutes:3,Cyanobacteria:1,Aquificae:1,Streptophyta:1	other:19,nrps:16,t1pks:9,phosphonate:6,lantipeptide:5,t1pks-nrps:5,t3pks:5,phosphonate-nrps:3,thiopeptide:3,oligosaccharide-nrps:2,t2pks:2,t2pks-oligosaccharide:2,transatpks-t1pks-nrps:2,arylpolyene:1,bacteriocin:1,bacteriocin-nrps:1,ladderane-arylpolyene-nrps:1,lassopeptide:1,otherks:1,siderophore-nrps:1,terpene:1	Semialdhyde_dh;Semialdhyde_dhC:0.462,AA_kinase_c21;ACT;ACT_7:0.124,Aminotran_3_c4:0.063,SnoaL_2_c27:0.057,Peptidase_S9:0.039,Lactamase_B:0.037,Glyco_hydro_43;AbfB:0.034,p450_c5:0.034,Methyltransf_11_c41:0.028,NUDIX:0.02
520	63		Actinobacteria:43,Proteobacteria:19,Streptophyta:1	nrps:12,t2pks:12,other:10,terpene:10,lassopeptide:4,acyl_amino_acids:3,t1pks-nrps:2,lantipeptide:1,linaridin:1,linaridin-t1pks-nrps:1,melanin-arylpolyene-ladderane:1,nrps-t1pks-linaridin:1,phenazine:1,t1pks:1,t2pks-lantipeptide:1,t2pks-nucleoside:1,thiopeptide-nrps:1	Radical_SAM_c13:0.188,Isochorismatase_c1:0.185,Amino_oxidase_c48:0.124,Gln-synt_N;Gln-synt_C:0.106,Epimerase_c15;DUF1731:0.043,Acetyltransf_1_c3:0.04,ArsC:0.035,Transketolase_N:0.033,Oxidored_FMN_c38:0.031,Peptidase_M48:0.024
521	45	BGC0001008	Actinobacteria:39,NA:3,Cyanobacteria:2,Proteobacteria:1	nrps:14,t1pks-nrps:6,t3pks:6,siderophore:4,t1pks:4,bacteriocin-t1pks:2,other:2,None:1,blactam-nrps:1,ladderane-nrps:1,linaridin:1,otherks-t1pks-nrps:1,t3pks-nrps:1,terpene:1	MDMPI_N;Wyosine_form:0.164,GMC_oxred_N;GMC_oxred_C_c41:0.134,Bac_luciferase:0.124,Condensation_c2;AMP-binding_c3;AMP-binding_C_c60;PP-binding_c22;Thioesterase_c10:0.114,p450_c6:0.07,Carboxyl_trans:0.062,Proton_antipo_N_c21:0.052,Aconitase_C;Aconitase:0.038,AMP-binding_c12;AMP-binding_C_c27;PP-binding_c14:0.026,Aminotran_3_c17:0.024
522	73	BGC0001877	Proteobacteria:39,Actinobacteria:33,Cyanobacteria:1	hserlactone-arylpolyene-nrps:19,terpene:12,hserlactone-nrps:6,nrps:6,butyrolactone:3,lassopeptide:3,other:3,t1pks:3,t1pks-nrps:3,phenazine:2,t1pks-otherks:2,t3pks:2,acyl_amino_acids:1,bacteriocin-t1pks-otherks:1,bacteriocin-transatpks-nrps:1,butyrolactone-oligosaccharide-t1pks-otherks:1,nrps-phenazine:1,t1pks-oligosaccharide-butyrolactone-otherks:1,t2pks-nrps:1,terpene-nrps:1,thiopeptide:1	GATase_c16;Asn_synthase_c7;GMP_synt_C:0.19,ADH_N_c50;ADH_zinc_N_c23:0.185,DUF4111:0.159,DJ-1_PfpI:0.085,Condensation_c39;AMP-binding_c3;AMP-binding_C_c23;PP-binding_c22;Thioesterase_c11:0.073,ABM_c33:0.066,Acetyltransf_3_c27:0.042,Polyketide_cyc:0.03,APH:0.026,DAO:0.026
523	28		Actinobacteria:24,Proteobacteria:2,Firmicutes:2	t1pks:10,nrps:4,arylpolyene:1,hserlactone:1,hserlactone-nrps:1,ladderane:1,ladderane-t1pks-nrps:1,nrps-t1pks-otherks:1,oligosaccharide-t1pks:1,other:1,t1pks-nrps:1,t1pks-otherks:1,t1pks-terpene:1,t2pks-t1pks-butyrolactone-nrps:1,terpene-nrps:1,thiopeptide-nrps:1	ketoacyl-synt_c8;Ketoacyl-synt_C_c2;KAsynt_C_assoc;Acyl_transf_1_c11:0.222,dNK:0.147,AMP-binding_c37;AMP-binding_C_c36:0.106,Abhydrolase_3:0.054,ketoacyl-synt_c8;Ketoacyl-synt_C_c2;KAsynt_C_assoc;Acyl_transf_1_c11;PS-DH_c3:0.038,PP-binding_c13;ketoacyl-synt_c8;Ketoacyl-synt_C_c2;KAsynt_C_assoc;Acyl_transf_1_c11:0.037,ketoacyl-synt_c16;Ketoacyl-synt_C_c30:0.036,PALP:0.033,ketoacyl-synt_c56:0.027,C…
524	117	BGC0001940,BGC0000835,BGC0000270	Proteobacteria:57,Firmicutes:27,Actinobacteria:19,Bacteroidota:7,NA:7	arylpolyene:32,ladderane:19,terpene:13,nrps:7,other:5,arylpolyene-ladderane:4,bacteriocin:4,cf_putative:4,t1pks-nrps:4,t2pks-ladderane:4,arylpolyene-nrps:2,butyrolactone-otherks-t1pks-nrps:2,ladderane-nrps:2,lantipeptide:2,otherks:2,None:1,acyl_amino_acids-ladderane:1,arylpolyene-resorcinol:1,hserlactone:1,otherks-t1pks-nrps:1,sactipeptide:1,t1pks-otherks:1,t2pks:1,t2pks-cf_fatty_acid:1,t2pks-nrp…	adh_short_c13:0.485,Glycos_transf_2_c5;Glyco_transf_7C:0.074,NAD_binding_7;Sirohm_synth_M;CysG_dimeriser;TP_methylase:0.051,ACPS_c9:0.049,Lactamase_B:0.048,adh_short_C2:0.041,GCV_T:0.041,Aldedh:0.029,PP-binding_c36:0.026,HpcH_HpaI_c18:0.024
525	47	BGC0000020,BGC0001511	Actinobacteria:34,NA:4,Firmicutes:4,Proteobacteria:2,Bacteroidota:2,Acidobacteria:1	nrps:10,t2pks:9,other:6,t1pks:3,None:2,ectoine-nrps:2,lantipeptide:2,t1pks-nrps:2,arylpolyene:1,arylpolyene-resorcinol:1,bacteriocin:1,cf_fatty_acid -t1pks:1,cf_putative:1,lassopeptide:1,oligosaccharide:1,t3pks:1,thiopeptide:1,thiopeptide-t1pks-nrps:1,transatpks-t1pks-nrps:1	Acetyltransf_1_c24:0.267,ADH_N_c33;ADH_zinc_N_c43:0.199,Thioesterase_c3:0.111,CBM_6:0.106,Glyco_hydro_16;CBM_6:0.08,Methyltransf_25_c48:0.075,FMN_red:0.043,Aldo_ket_red:0.039
526	31	BGC0001703,BGC0001704	Proteobacteria:15,Firmicutes:5,Cyanobacteria:3,Actinobacteria:3,NA:3,Bacteroidota:1,Planctomycetota:1	t1pks-nrps:17,other:6,None:2,nrps:2,cf_fatty_acid -nrps:1,ppysks:1,t1pks:1,terpene-nrps:1	AMP-binding_c16;PP-binding_c16:0.385,ACP_syn_III_c23;ACP_syn_III_C_c28:0.125,Thioesterase_c1:0.089,AMP-binding_c16;adh_short_c9;PP-binding_c22:0.038,Docking;ketoacyl-synt_c8;Ketoacyl-synt_C_c2;KAsynt_C_assoc;Acyl_transf_1_c4;PS-DH_c3;adh_short_c9:0.036,ACPS_c7:0.026,Lipase_3:0.026,Aldedh:0.025,ketoacyl-synt_c40;Ketoacyl-synt_C_c39;KAsynt_C_assoc;Acyl_transf_1_c18;PP-binding_c37:0.021,Rieske:0.02
527	51		Firmicutes:29,Actinobacteria:14,Proteobacteria:5,Bacteroidota:2,NA:1	transatpks-otherks-nrps:17,melanin:7,transatpks-nrps:7,transatpks:4,nrps-transatpks-otherks:3,nrps:2,arylpolyene-ladderane:1,melanin-cf_saccharide:1,microviridin:1,other:1,otherks:1,siderophore:1,t1pks:1,t1pks-nrps:1,t1pks-nucleoside-nrps:1,t3pks:1,t3pks-nrps:1	Glyco_hydro_26:0.206,ACPS_c52:0.124,Pectinesterase:0.114,Acyl_transf_1_c49:0.047,ACP_syn_III_c6;ACP_syn_III_C_c6:0.038,Lactamase_B:0.038,Acyl_transf_1_c22:0.036,adh_short_c15:0.027,PP-binding_c24:0.025,Beta-lactamase:0.025
528	11		Actinobacteria:3,Cyanobacteria:3,Proteobacteria:3,Bacteroidota:1,Planctomycetota:1	terpene:6,nrps:4,arylpolyene-nrps:1	Glyco_hydro_10:0.345,ANF_receptor:0.252,CDH:0.114,Pyr_redox_2_c19;Succ_DH_flav_C:0.062,Glyco_hydro_67C:0.058,Polysacc_deac_1:0.012,SASA;Glyco_hydro_2_N:0.011,AMP-binding_c3;AMP-binding_C_c23;PP-binding_c4:0.009,ketoacyl-synt_c37;Ketoacyl-synt_C_c16;KAsynt_C_assoc;Acyl_transf_1_c18;adh_short_c9;PP-binding_c13;PS-DH_c8;ADH_N_c13;ADH_zinc_N_c32;PP-binding_c4:0.009,Fer4_9:0.007
529	20		Proteobacteria:8,Actinobacteria:7,Bacteroidota:3,NA:2	nrps:6,arylpolyene:4,cf_fatty_acid-t1pks-arylpolyene-ladderane-nrps:2,nrps-otherks:2,otherks:2,t3pks:2,otherks-nrps:1,t1pks-otherks:1	Methyltransf_11_c6:0.151,DAO:0.041,Pyr_redox_2_c7:0.04,Amidohydro_1:0.04,Chal_sti_synt_N_c12;ACP_syn_III_C_c5:0.036,PP-binding_c34:0.033,AMP-binding_c37;AMP-binding_C_c45;FabA_c21:0.029,ATPgrasp_N;ATP-grasp_4:0.028,Amidinotransf:0.028,Peptidase_M1;ERAP1_C:0.028
530	234		Actinobacteria:141,Proteobacteria:65,Cyanobacteria:13,Firmicutes:6,Streptophyta:4,Nitrospirae:1,Cyanobacterium:1,Deinococcus-Thermus:1,Aquificae:1,Bacteroidota:1	nrps:51,t1pks:40,terpene:39,bacteriocin-nrps:28,t1pks-nrps:15,other:8,arylpolyene:7,t3pks:5,ectoine-t1pks-nrps:3,hserlactone:3,indole:3,t1pks-ectoine-nrps:3,t1pks-otherks:3,t2pks:3,acyl_amino_acids:2,bacteriocin:2,hserlactone-terpene:2,lassopeptide:2,t3pks-terpene:2,bacteriocin-blactam-nrps:1,bacteriocin-t1pks-nrps:1,ectoine-terpene:1,lantipeptide:1,phosphonate:1,resorcinol:1,sactipeptide:1,t1pks…	TP_methylase:0.562,CbiJ:0.126,CbiC:0.098,ATPase:0.079,CobN-Mg_chel:0.041,GGDEF:0.023,Rieske;PaO:0.02
531	91	BGC0001285,BGC0000804,BGC0000691	Fusobacteria:36,Firmicutes:21,Proteobacteria:18,Bacteroidota:7,NA:4,Cyanobacteria:1,Actinobacteria:1,Nitrospirae:1,Gemmatimonadetes:1,Planctomycetota:1	other:38,nrps:13,t3pks:9,terpene:7,None:4,t1pks-nrps:4,arylpolyene:2,arylpolyene-resorcinol:2,phosphonate:2,ppysks:2,amglyccycl:1,bacteriocin:1,bacteriocin-lantipeptide:1,bacteriocin-ppysks:1,hserlactone-lassopeptide:1,ladderane:1,lassopeptide:1,sactipeptide:1	NTP_transferase:0.123,Phosphorylase:0.11,Glyco_transf_5;Glycos_transf_1_c24:0.1,Glyco_hydro_77:0.098,Methyltransf_11_c33:0.066,CBM_48;Alpha-amylase;Alpha-amylase_C:0.059,TPK_catalytic;TPK_B1_binding:0.05,NUDIX:0.04,ATP_bind_3:0.034,Hydrolase_3:0.033
532	24		Proteobacteria:16,Bacteroidota:5,Verrucomicrobia:1,Acidobacteria:1,Actinobacteria:1	lassopeptide:6,terpene:5,t3pks:3,acyl_amino_acids:1,arylpolyene-resorcinol:1,lantipeptide:1,nrps:1,nrps-phenazine:1,other:1,t1pks:1,t2pks-terpene-nrps:1,t3pks-arylpolyene:1,terpene-arylpolyene:1	LpxD:0.209,Acetyltransf_11:0.121,MM_CoA_mutase;B12-binding_c3:0.048,Glyco_hydro_17:0.034,PIG-L:0.032,G3P_acyltransf:0.026,MM_CoA_mutase:0.026,DegT_DnrJ_EryC1_c8:0.022,Lip_A_acyltrans:0.021,4HBT_c1:0.021
533	16		Proteobacteria:11,Cyanobacteria:3,Bacteroidota:1,Actinobacteria:1	nrps:7,acyl_amino_acids:2,hserlactone-nrps:2,arylpolyene-resorcinol:1,bacteriocin-lantipeptide-t1pks-nrps:1,other:1,otherks-t1pks-nrps:1,t1pks-nrps:1	Lipase_GDSL:0.283,Beta-lactamase:0.065,Asp_Arg_Hydrox:0.047,TauD_c3:0.041,ICMT_c28:0.038,Carbam_trans_N:0.031,Condensation_c36;AMP-binding_c3;AMP-binding_C_c50;PP-binding_c14:0.03,PP-binding_c4;Condensation_c11:0.03,Thioesterase_c1:0.029,Pyr_redox_2_c7:0.027
534	8		Actinobacteria:7,Streptophyta:1	terpene-t1pks-nrps:3,t1pks-terpene-nrps:2,nrps:1,t2pks:1,terpene-lantipeptide-t1pks-nrps:1	ADH_N_c49;ADH_zinc_N_c4:0.065,Fer2_3;Fer4_7:0.064,DHQ_synthase_c12:0.063,FAD_binding_2;Succ_DH_flav_C:0.056,Beta-lactamase:0.053,Aminotran_1_2_c39:0.044,Radical_SAM_c60:0.041,adh_short_c18:0.039,SpoIIE:0.035,Peptidase_M7:0.035
535	239	BGC0001387,BGC0001877,BGC0001458	Actinobacteria:109,Proteobacteria:50,Bacteroidota:26,Planctomycetota:18,NA:18,Firmicutes:11,Acidobacteria:5,Streptophyta:2	butyrolactone:52,nrps:32,other:22,t1pks-nrps:19,t3pks:17,t1pks:15,terpene:11,t1pks-otherks:8,arylpolyene:7,otherks:7,phosphonate:5,hserlactone:4,bacteriocin:3,lassopeptide:3,thiopeptide-bacteriocin:3,t1pks-oligosaccharide-butyrolactone-otherks:2,t3pks-terpene-arylpolyene:2,thiopeptide:2,None:1,acyl_amino_acids:1,bacteriocin-butyrolactone:1,blactam-t1pks-nrps:1,butyrolactone-nrps:1,butyrolactone-o…	Sulfatase:0.487,NAD_binding_4_c12:0.126,Bac_luciferase:0.054,WES_acyltransf:0.045,NDK:0.04,PP-binding_c9:0.029,Metallophos:0.022,AMP-binding_c16:0.02,Lactamase_B:0.018,ECH_1_c43:0.011
536	60		Actinobacteria:57,Cyanobacteria:2,Proteobacteria:1	other:54,nrps:2,t1pks-nrps:2,lantipeptide:1,terpene:1	AMP-binding_c40;PP-binding_c19:0.394,Aminotran_1_2_c22:0.082,FTCD_C:0.053,CN_hydrolase:0.042,Carn_acyltransf:0.037,Arginase_c19:0.031,Bac_luciferase:0.031,Amidohydro_1:0.026,Flavin_Reduct:0.024,S-methyl_trans;Pterin_bind;B12-binding_2;B12-binding_c10;Met_synt_B12:0.022
537	13		Actinobacteria:7,Proteobacteria:5,NA:1	nrps:4,bacteriocin:2,t1pks-nrps:2,acyl_amino_acids:1,cf_putative:1,lantipeptide:1,oligosaccharide:1,resorcinol:1	Methyltransf_11_c21:0.378,ACPS_c57:0.118,Aldo_ket_red:0.07,AMP-binding_c26;AMP-binding_C_c31;PP-binding_c5;ketoacyl-synt_c7;Ketoacyl-synt_C_c7;KAsynt_C_assoc:0.055,Condensation_c12;AMP-binding_c3;AMP-binding_C_c31;PP-binding_c23:0.037,ROK:0.035,Acetyltransf_1_c14;Acetyltransf_1_c19:0.032,Beta-lactamase:0.021,NUDIX:0.018,Lyase_aromatic:0.017
538	101		Actinobacteria:78,Proteobacteria:18,NA:5	hserlactone:17,bacteriocin-nrps:13,terpene:13,bacteriocin-lantipeptide:11,t3pks:8,nrps:6,lantipeptide:5,cf_putative:4,other:3,t1pks-nrps:3,lantipeptide-t1pks:2,otherks:2,terpene-nrps:2,thiopeptide:2,bacteriocin-terpene-nrps:1,lantipeptide-t1pks-nrps:1,melanin-oligosaccharide:1,nucleoside:1,t1pks:1,t1pks-arylpolyene:1,t1pks-terpene-nrps:1,t2pks:1,t2pks-t3pks:1,terpene-thiopeptide-lantipeptide-t1pk…	Acetyltransf_3_c4:0.239,4HBT_c3:0.063,MGDG_synth;Glyco_trans_1_4_c37:0.06,Polysacc_deac_1:0.05,AMP-binding_c40;AMP-binding_C_c44:0.046,ACP_syn_III_c6;ACP_syn_III_C_c5:0.04,adh_short_c49:0.037,Orn_Arg_deC_N_c6:0.029,KR_c31:0.027,adh_short_c36:0.025
539	173		Proteobacteria:80,Actinobacteria:47,Firmicutes:22,Bacteroidota:13,Cyanobacteria:4,Mollusca:2,Verrucomicrobia:1,Thermodesulfobacteria:1,Acidobacteria:1,Planctomycetota:1,NA:1	hserlactone:20,other:19,nrps:15,t1pks-nrps:13,t3pks:12,terpene:10,acyl_amino_acids:9,lantipeptide:8,resorcinol:8,arylpolyene:6,sactipeptide:5,t1pks:5,arylpolyene-resorcinol:4,bacteriocin:3,ectoine-nrps:3,ladderane:3,sactipeptide-nrps:3,bacteriocin-acyl_amino_acids:2,phosphonate-hserlactone:2,siderophore:2,t3pks-arylpolyene-resorcinol:2,thiopeptide:2,acyl_amino_acids-ectoine-siderophore:1,acyl_ami…	FAD_binding_2;Succ_DH_flav_C:0.202,QRPTase_N;QRPTase_C:0.162,NadA:0.153,Pantoate_transf:0.123,Pantoate_ligase:0.098,ABM_c25:0.063,NUDIX:0.028,Aminotran_3_c26:0.023,Chorismate_bind_c2;Aminotran_4:0.019,Asp_decarbox:0.019
540	57		Proteobacteria:52,Actinobacteria:5	other:31,phosphonate:10,transatpks-otherks-nrps:4,nrps:2,otherks:2,arylpolyene-resorcinol:1,bacteriocin-otherks-PUFA-nrps:1,hserlactone-nrps:1,lantipeptide:1,phenazine:1,phosphonate-nrps:1,t1pks-nrps:1,t3pks:1	AMP-binding_c59;AMP-binding_C_c20:0.128,Lactamase_B:0.112,AMP-binding_c16;Acyl-CoA_dh_N;Acyl-CoA_dh_M;Acyl-CoA_dh_1_c56;PP-binding_c16:0.109,ACP_syn_III_c20;ACP_syn_III_C_c47:0.087,ACP_syn_III_c3:0.082,ketoacyl-synt_c77;Ketoacyl-synt_C_c27;Acyl_transf_1_c21;PP-binding_c9;adh_short_c9;PS-DH_c10:0.064,Methyltransf_25_c50:0.047,Cytochrom_D1:0.045,FAD_binding_4:0.045,Abhydrolase_1_c41:0.044
541	123	BGC0001376,BGC0001623,BGC0001297	Bacteroidota:85,Actinobacteria:13,Proteobacteria:9,Firmicutes:8,Cyanobacteria:4,NA:3,Planctomycetota:1	arylpolyene-resorcinol:45,arylpolyene:38,ladderane:9,hserlactone:7,None:3,nrps:3,nrps-t1pks-ladderane:3,t2pks-nrps-ladderane:3,arylpolyene-ladderane:2,t1pks:2,t2pks-ladderane-nrps:2,bacteriocin-t3pks:1,butyrolactone-ladderane:1,ladderane-nrps:1,ladderane-terpene-nrps:1,nrps-ladderane:1,t3pks:1	Amino_oxidase_c4:0.193,ketoacyl-synt_c32;Ketoacyl-synt_C_c30:0.064,AMP-binding_c52;AMP-binding_C_2:0.061,Acyltransferase:0.059,Methyltransf_12_c33:0.048,adh_short_c13:0.046,PP-binding_c28:0.043,4HBT_c1:0.033,FabA_c5:0.032,ketoacyl-synt_c49;Ketoacyl-synt_C_c44:0.032
542	138	BGC0000316	Proteobacteria:71,Actinobacteria:49,Firmicutes:11,NA:2,Cyanobacteria:2,Aquificae:2,Chlamydiae:1	nrps:57,bacteriocin-nrps:23,terpene:14,thiopeptide:5,bacteriocin:4,lantipeptide:3,other:3,t1pks-nrps:3,bacteriocin-t3pks-siderophore:2,lantipeptide-nrps:2,t1pks:2,t3pks:2,t3pks-siderophore:2,None:1,bacteriocin-lantipeptide:1,bacteriocin-t1pks-nrps:1,blactam-nrps:1,cf_putative:1,hserlactone-acyl_amino_acids:1,lassopeptide-nrps:1,otherks:1,sactipeptide:1,siderophore-nrps:1,t1pks-blactam-butyrolacto…	Arginosuc_synth:0.181,Lyase_1;ASL_C2:0.156,Aminotran_1_2_c3:0.125,Methyltransf_11_c26:0.103,PALP:0.067,GHMP_kinases_N:0.06,Beta_elim_lyase:0.052,Acetyltransf_3_c7:0.045,ATP-grasp_4;Lyase_1:0.045,Formyl_trans_N:0.041
543	8		Proteobacteria:3,Cyanobacteria:3,Actinobacteria:2	t3pks-nrps-t1pks-otherks:3,bacteriocin:2,nrps:1,t1pks:1,terpene:1	VIT:0.208,ADH_N_c5;ADH_zinc_N_c43:0.193,Chal_sti_synt_N_c9;Chal_sti_synt_C_c4:0.052,AMP-binding_c24:0.052,Bile_Hydr_Trans;BAAT_C:0.048,Fer2;Fer2_2;Ald_Xan_dh_C2:0.046,AMP-binding_c16:0.017,ketoacyl-synt_c40;Ketoacyl-synt_C_c39;KAsynt_C_assoc;Acyl_transf_1_c18;Methyltransf_12_c14;adh_short_c9;PP-binding_c37:0.017,PhyH_c6;ACBP;PP-binding_c16:0.017,p450_c24:0.015
544	41		Actinobacteria:22,Proteobacteria:18,NA:1	t1pks:19,nrps:10,butyrolactone-t1pks:4,other:2,t3pks:2,cf_fatty_acid -nrps:1,indole-terpene-nrps:1,oligosaccharide:1,t1pks-nrps:1	DUF563:0.1,DegT_DnrJ_EryC1_c4:0.054,Glycos_transf_2_c55:0.051,GFO_IDH_MocA_c15:0.051,DegT_DnrJ_EryC1_c17:0.029,Epimerase_c16:0.028,AMP-binding_c40;AMP-binding_C_c44:0.026,Sulfatase:0.026,Glycos_transf_2_c19:0.024,Sugar_tr:0.023
545	21		Actinobacteria:16,Proteobacteria:2,Firmicutes:2,Streptophyta:1	other:9,nrps:6,linaridin:2,bacteriocin-transatpks-t1pks-otherks-nrps:1,phosphonate-t1pks-nrps:1,t1pks:1,t3pks-t1pks:1	IMS_c19:0.141,Bac_luciferase:0.063,ketoacyl-synt_c51:0.063,DAHP_synth_2_c14:0.046,SQHop_cyclase_C_c24:0.041,FAD_binding_9;SIP:0.033,Aldedh:0.032,Condensation_c2;AMP-binding_c26;AMP-binding_C_c31;PP-binding_c19:0.03,Cys_Met_Meta_PP_c14:0.03,Met_synt_B12:0.025
546	32	BGC0000712	Actinobacteria:30,Proteobacteria:1,NA:1	nrps:17,t3pks:5,other:3,bacteriocin-nrps:2,None:1,melanin-t3pks:1,t1pks:1,t1pks-nrps:1,terpene:1	Putative_PNPOx_c26:0.496,4HBT_c30:0.314,PhzC-PhzF_c8:0.028,His_Phos_1:0.028,Amidohydro_3:0.021,Polyketide_cyc2:0.015,Condensation_c2;AMP-binding_c3;AMP-binding_C_c23;PP-binding_c14;Condensation_c20;AMP-binding_c50;AMP-binding_C_c94;Condensation_c68;AMP-binding_c76;PP-binding_c56;AMP-binding_C_c78;PP-binding_c67;PP-binding_c16:0.014,AMP-binding_c25;AMP-binding_C_c77:0.012,AMP-binding_c16;PP-bindin…
547	24		Proteobacteria:10,Actinobacteria:9,NA:2,Chloroflexi:2,Streptophyta:1	nrps:5,other:3,t1pks-nrps:3,t3pks:3,terpene:3,lantipeptide:2,t2pks:2,arylpolyene:1,otherks:1,terpene-nrps:1	Methyltransf_25_c30:0.206,Glyco_transf_4_c12;Glycos_transf_1_c56:0.077,NTP_transferase:0.063,ketoacyl-synt_c77;Ketoacyl-synt_C_c27;KAsynt_C_assoc;Acyl_transf_1_c21:0.041,GGDEF:0.035,PepSY;Peptidase_M4;Peptidase_M4_C;PPC:0.031,ketoacyl-synt_c7;Ketoacyl-synt_C_c7;KAsynt_C_assoc;Acyl_transf_1_c7;adh_short_c9;PP-binding_c14:0.031,Bac_luciferase:0.022,Isochorismatase_c20;PP-binding_c39:0.021,Anth_synt…
548	60	BGC0000203	Actinobacteria:47,NA:7,Firmicutes:4,Proteobacteria:2	t3pks:19,other:7,cf_putative:6,t1pks:6,lantipeptide:5,nrps:3,transatpks:3,t1pks-terpene:2,t2pks-t1pks:2,terpene:2,None:1,butyrolactone:1,linaridin:1,otherks:1,t1pks-nrps:1	Shikimate_dh_N:0.109,Putative_PNPOx_c41:0.062,NusB:0.046,Flavoprotein;DFP:0.045,Guanylate_kin:0.045,CPSase_sm_chain;GATase_c4:0.044,Amidohydro_1:0.044,OMPdecase:0.043,Pribosyltran:0.039,OKR_DC_1:0.039
549	29		Actinobacteria:20,NA:8,Proteobacteria:1	t3pks:14,cf_putative:8,nrps:4,t3pks-lantipeptide:3	AMP-binding_c11:0.089,adh_short_C2:0.089,Radical_SAM_c3;Mob_synth_C:0.073,Cytochrom_C552:0.064,Aminotran_1_2_c39:0.062,Aldo_ket_red:0.058,His_Phos_1:0.058,adh_short_c8:0.053,Methyltransf_11_c45:0.044,BacA:0.034
550	166	BGC0001131,BGC0001692,BGC0000375,BGC0000727	Actinobacteria:89,Proteobacteria:72,Bacteroidota:2,NA:1,Cyanobacteria:1,Firmicutes:1	other:65,nrps:16,terpene:13,t1pks:12,resorcinol:11,t3pks:8,hserlactone:6,t1pks-nrps:5,acyl_amino_acids:4,bacteriocin:3,otherks:3,arylpolyene:2,lassopeptide:2,thiopeptide:2,transatpks-nrps:2,None:1,arylpolyene-resorcinol:1,bacteriocin-t1pks-otherks:1,butyrolactone-t2pks-t1pks-nrps:1,ectoine:1,hserlactone-ectoine:1,lassopeptide-otherks:1,phosphonate-t1pks-nrps:1,t1pks-otherks:1,t2pks-butyrolactone:…	UPRTase:0.269,HAD_2_c18:0.143,AlaDh_PNT_N;AlaDh_PNT_C;PNTB_4TM:0.096,Indigoidine_A:0.091,PNTB:0.088,Tautomerase:0.051,OB_NTP_bind:0.024,PP-binding_c50:0.019,2-Hacid_dh_C:0.018,AMP-binding_c3;Nitroreductase_c6;AMP-binding_C_c30;PP-binding_c23;Thioesterase_c11:0.018
551	28		Actinobacteria:9,Firmicutes:8,Cyanobacteria:6,Proteobacteria:5	t1pks-nrps:24,t2pks:2,lantipeptide-t1pks-nrps:1,t2pks-t1pks-otherks:1	ketoacyl-synt_c7;Ketoacyl-synt_C_c7;KAsynt_C_assoc;Acyl_transf_1_c7;PP-binding_c14:0.231,Thioesterase_c1:0.075,AMP-binding_c16:0.064,Condensation_c10;AMP-binding_c3;AMP-binding_C_c23;PP-binding_c4:0.06,PALP:0.058,GATase_7_c20;Asn_synthase_c51:0.055,Condensation_c2;AMP-binding_c3;AMP-binding_C_c31;PP-binding_c4;Thioesterase_c10:0.05,ketoacyl-synt_c37;Ketoacyl-synt_C_c16;KAsynt_C_assoc:0.037,Creati…
552	51		Actinobacteria:48,Proteobacteria:2,NA:1	t1pks:37,bacteriocin-nrps:5,t1pks-nrps:4,blactam-nrps:1,nrps:1,oligosaccharide:1,other:1,t3pks:1	Acyl-CoA_dh_M;Acyl-CoA_dh_1_c4:0.266,GSP_synth:0.138,Orn_Arg_deC_N_c46:0.064,PP-binding_c16;ketoacyl-synt_c17;Ketoacyl-synt_C_c2;KAsynt_C_assoc;Acyl_transf_1_c37;PP-binding_c29;Thioesterase_c17:0.044,Asn_synthase_c15:0.04,GATase_7_c45;Asn_synthase_c68:0.032,AhpC-TSA:0.03,Spermine_synth:0.03,ECH_1_c12:0.03,p450_c5:0.02
553	100	BGC0001212	Actinobacteria:41,Proteobacteria:34,Cyanobacteria:9,Firmicutes:8,Bacteroidota:4,Verrucomicrobia:1,Aquificae:1,Deinococcus-Thermus:1,NA:1	nrps:27,other:22,terpene:13,t1pks:8,t1pks-nrps:8,t3pks:6,lantipeptide:2,None:1,arylpolyene:1,bacteriocin:1,bacteriocin-t1pks-nrps:1,bacteriocin-t2pks:1,hserlactone:1,oligosaccharide:1,otherks:1,phenazine:1,resorcinol:1,sactipeptide-nrps:1,siderophore:1,siderophore-nrps:1,t1pks-resorcinol:1	Hydrolase:0.779,DUF4118:0.078,Peptidase_C39_c43:0.025,Epimerase_2:0.021,Thaumatin:0.012,Ricin_B_lectin;Glyco_hydro_62:0.012,p450_c5:0.007,NAD_binding_10:0.007,FMN_red:0.007
554	60	BGC0001133	Proteobacteria:46,Firmicutes:5,Deinococcus-Thermus:3,Cyanobacteria:2,Actinobacteria:2,Chloroflexi:1,NA:1	hserlactone-arylpolyene:12,nrps:8,hserlactone:7,otherks:7,bacteriocin:6,terpene:4,arylpolyene-ladderane:2,t2pks-ladderane:2,thiopeptide:2,None:1,hserlactone-ladderane-t2pks:1,hserlactone-siderophore:1,lassopeptide:1,sactipeptide:1,t1pks:1,t1pks-PUFA-otherks:1,t3pks:1,transatpks-nrps:1,transatpks-t1pks-nrps:1	Acylphosphatase:0.407,DsrC:0.166,His_Phos_2:0.083,MGS:0.076,Cys_Met_Meta_PP_c21:0.058,CoA_binding_2:0.031,Methyltrans_SAM:0.029,DAO:0.019,OsmC:0.013,His_Phos_1:0.011
555	58		Proteobacteria:23,Firmicutes:15,Actinobacteria:10,Bacteroidota:9,NA:1	nrps:28,other:11,arylpolyene:5,t2pks:3,arylpolyene-cf_fatty_acid -lantipeptide-t1pks-nrps:1,hserlactone-lassopeptide:1,indole-nrps:1,lantipeptide:1,nrps-transatpks-t1pks-otherks:1,otherks-t1pks-nrps:1,t1pks-arylpolyene-nrps:1,t1pks-otherks:1,t3pks-nrps:1,terpene-nrps:1,transatpks-otherks:1	ACPS_c13:0.724,Aldedh:0.044,Glyco_transf_4_c16;Glyco_trans_1_4_c15:0.04,adh_short_C2:0.04,FabA_c57:0.023,2-Hacid_dh_C:0.018,Glyoxalase_c26;Glyoxalase_c41:0.017,Metallophos:0.013,DJ-1_PfpI:0.013,Glyco_hydro_130:0.012
556	55	BGC0000333,BGC0001559,BGC0000974	Actinobacteria:29,Proteobacteria:20,NA:4,Firmicutes:1,Chloroflexi:1	nrps:21,t3pks:11,t1pks-nrps:3,t2pks:3,cf_putative:2,t1pks:2,None:1,arylpolyene:1,bacteriocin:1,indole-nrps:1,lantipeptide-nrps:1,lantipeptide-siderophore-nrps:1,nrps-arylpolyene-ladderane:1,siderophore:1,t3pks-lantipeptide-otherks-nrps:1,t3pks-nrps:1,terpene:1,terpene-nrps:1,thiopeptide:1	Methyltransf_25_c27:0.634,Condensation_c23:0.126,RibD_C:0.03,Peptidase_S9_N:0.027,APH:0.023,OCD_Mu_crystall:0.018,Glyco_transf_4_c12;Glycos_transf_1_c47:0.015,Aldo_ket_red:0.012,p450_c5:0.012,NAD_binding_8_c46:0.011
557	47	BGC0001093	Firmicutes:17,Actinobacteria:12,Bacteroidota:7,Proteobacteria:5,Cyanobacteria:4,Chloroflexi:1,NA:1	other:20,t3pks:7,blactam:4,nrps:4,terpene:3,t1pks-nrps:2,None:1,bacteriocin:1,lantipeptide:1,t1pks:1,t3pks-otherks:1,t3pks-terpene-lassopeptide:1,thiopeptide:1	Gal_mutarotas_2;Glyco_hydro_31:0.403,APH:0.098,Glyco_hydro_3;Glyco_hydro_3_C;CBM_6:0.066,Abhydrolase_1_c29:0.046,CBM_4_9;Glyco_hydro_9:0.046,Abhydrolase_3:0.04,BcrAD_BadFG:0.035,GFO_IDH_MocA_c20;GFO_IDH_MocA_C:0.033,Aminotran_1_2_c13:0.022,CN_hydrolase:0.021
558	59		Actinobacteria:41,Proteobacteria:6,Bacteroidota:6,Firmicutes:4,Streptophyta:2	nrps:16,other:11,terpene:7,t1pks-nrps:6,t3pks:4,lantipeptide:3,t1pks:3,hserlactone:2,acyl_amino_acids:1,arylpolyene:1,butyrolactone-t1pks-nrps:1,otherks:1,t1pks-otherks:1,terpene-nrps:1,thiopeptide:1	FAD_binding_4;MurB_C:0.335,YqaJ:0.063,Acyltransferase:0.063,His_Phos_1:0.058,Glyco_transf_4_c6;Glycos_transf_1_c57:0.05,Tocopherol_cycl:0.047,MaoC_dehydratas:0.045,F420_oxidored;P5CR_dimer:0.041,ROK:0.037,Ppx-GppA:0.034
559	71	BGC0000653,BGC0001101,BGC0000327	Actinobacteria:61,NA:6,Proteobacteria:3,Bacteroidota:1	nrps:31,t1pks-nrps:16,None:3,lantipeptide-nrps:2,lantipeptide-t1pks-nrps:2,terpene-nrps:2,thiopeptide-terpene-nrps:2,blactam-nrps:1,butyrolactone-t1pks-nrps:1,butyrolactone-t1pks-nucleoside-nrps:1,indole-nrps:1,nrps-t1pks-otherks:1,oligosaccharide-t1pks-otherks-amglyccycl-nrps:1,otherks-nrps:1,resorcinol-nrps:1,siderophore-t1pks-lassopeptide-nrps:1,t2pks:1,t2pks-nrps:1,t3pks-nrps:1,terpene-arylpo…	Condensation_c12:0.223,AMP-binding_c3;AMP-binding_C_c31:0.167,ADH_N_c34;ADH_zinc_N_c4:0.11,PP-binding_c14:0.095,Radical_SAM_c37:0.05,Condensation_c25;AMP-binding_c3:0.034,Methyltransf_25_c51:0.029,Thioesterase_c1:0.027,DegT_DnrJ_EryC1_c33:0.018,Peptidase_M28:0.018
560	129		Actinobacteria:68,Proteobacteria:41,Firmicutes:14,Bacteroidota:2,Streptophyta:2,Deinococcus-Thermus:1,NA:1	nrps:35,t1pks-nrps:21,other:11,t3pks:10,t1pks:9,terpene:9,arylpolyene:5,acyl_amino_acids:4,lantipeptide:4,butyrolactone:2,lantipeptide-terpene-nrps:2,transatpks-t1pks-nrps:2,bacteriocin:1,butyrolactone-t1pks:1,butyrolactone-t1pks-resorcinol:1,cf_putative:1,hserlactone:1,nrps-arylpolyene-ladderane:1,nrps-otherks:1,nrps-t1pks-otherks:1,phosphonate:1,sactipeptide-resorcinol:1,t1pks-otherks:1,terpene…	Amidohydro_3:0.648,Aldedh:0.072,FAD_binding_4:0.057,Cob_adeno_trans:0.049,Fer4_7;CCG:0.032,Isochorismatase_c13:0.029,Bac_luciferase:0.015,Lactamase_B:0.011,TPP_enzyme_N_c27;TPP_enzyme_M;TPP_enzyme_C_c47:0.01,adh_short_C2:0.01
561	155		Proteobacteria:67,Firmicutes:59,Actinobacteria:19,Fusobacteria:5,Bacteroidota:3,Streptophyta:1,Cyanobacteria:1	phosphonate:34,nrps:23,bacteriocin:19,other:18,t3pks:7,terpene:7,ladderane:5,lantipeptide:5,t1pks-nrps:5,t2pks:4,hserlactone:3,hserlactone-t1pks-nrps:3,thiopeptide:3,transatpks-nrps:3,bacteriocin-nrps:2,sactipeptide:2,acyl_amino_acids:1,arylpolyene:1,arylpolyene-ladderane:1,bacteriocin-lantipeptide:1,butyrolactone-t2pks-t1pks-nrps:1,lantipeptide-nrps:1,lassopeptide:1,microviridin-nrps:1,nucleosid…	Acetyltransf_1_c6:0.403,PBP_dimer;Transpeptidase:0.18,Asn_synthase_c7:0.094,Beta-lactamase:0.042,NUDIX:0.042,NTP_transf_3_c27:0.038,GGDEF:0.035,Peptidase_M17_N:0.018,PIG-L:0.017,AhpC-TSA:0.015
562	51		Actinobacteria:22,Proteobacteria:20,Firmicutes:6,NA:2,Streptophyta:1	transatpks:12,other:6,terpene:6,t1pks-nrps:5,nrps:4,t2pks:4,arylpolyene:2,hserlactone:2,sactipeptide:2,bacteriocin-terpene:1,lantipeptide:1,otherks:1,phosphonate:1,t1pks:1,t2pks-lantipeptide-nrps:1,t2pks-terpene:1,terpene-t1pks-nrps:1	Peptidase_S11:0.294,HI0933_like:0.194,Methyltransf_11_c40:0.133,GMC_oxred_N;GMC_oxred_C_c20:0.075,Nitroreductase_c37:0.059,Methyltransf_12_c60:0.04,Chal_sti_synt_N_c5:0.021,PALP:0.019,Aldedh:0.016,Condensation_c40;AMP-binding_c3;AMP-binding_C_c31;PP-binding_c21;Thioesterase_c39:0.014
563	20		Bacteroidota:8,Actinobacteria:6,Proteobacteria:4,Chloroflexi:1,NA:1	terpene:9,t3pks:4,thiopeptide-bacteriocin-t1pks:2,lantipeptide:1,nrps:1,other:1,phosphonate-arylpolyene:1,t1pks:1	Amino_oxidase_c26:0.207,Pyr_redox_2_c25:0.142,AMP-binding_c40;AMP-binding_C_c3:0.136,CheB_methylest;CheR_N;CheR:0.128,NUDIX:0.071,Peptidase_S8_c76:0.071,Flavin_Reduct:0.032,Aldo_ket_red:0.024,Bac_luciferase:0.018,Acyl_transf_1_c61;adh_short_c9;PP-binding_c56;Methyltransf_12_c14:0.014
564	182	BGC0000093,BGC0001492	Actinobacteria:140,Proteobacteria:31,NA:7,Cyanobacteria:2,Firmicutes:1,Planctomycetota:1	nrps:40,other:36,t1pks:26,terpene:17,t1pks-nrps:14,t3pks:6,cf_putative:5,lantipeptide:4,lassopeptide:3,terpene-arylpolyene:3,None:2,bacteriocin:2,otherks:2,t1pks-otherks:2,terpene-nrps:2,amglyccycl-nrps:1,arylpolyene:1,butyrolactone-lantipeptide-t1pks-nrps:1,ectoine:1,hserlactone:1,hserlactone-lassopeptide:1,ladderane:1,nrps-lantipeptide-otherks:1,nrps-terpene-nucleoside-otherks:1,otherks-t1pks-n…	adh_short_c15:0.638,TPP_enzyme_N_c22;TPP_enzyme_M;TPP_enzyme_C_c6:0.067,APH:0.043,His_Phos_1:0.035,Bac_luciferase:0.034,Abhydrolase_3:0.03,Acyl-CoA_dh_N;Acyl-CoA_dh_M;Acyl-CoA_dh_1_c15:0.029,Polyketide_cyc2:0.024,Metallophos:0.014,p450_c5:0.014
565	82	BGC0001909	Proteobacteria:75,Actinobacteria:7	terpene:55,hserlactone-terpene:8,terpene-arylpolyene:7,lantipeptide:2,t1pks-terpene-nrps:2,terpene-t1pks-nrps:2,blactam-t1pks:1,blactam-t1pks-nrps:1,nrps:1,t1pks-nrps:1,t2pks:1,terpene-nrps:1	SQHop_cyclase_N;SQHop_cyclase_C_c13:0.333,Beta-lactamase:0.099,Aldo_ket_red:0.086,Lactamase_B:0.053,Sugar_tr:0.033,Polyketide_cyc2:0.032,OsmC:0.032,CBS:0.026,Acyl-CoA_dh_M;Acyl-CoA_dh_1_c11:0.025,Flavin_Reduct:0.024
566	402		Proteobacteria:390,Actinobacteria:7,Planctomycetota:1,Acidobacteria:1,Chlorophyta:1,Nitrospirae:1,Cyanobacteria:1	terpene:392,bacteriocin-proteusin:1,bacteriocin-terpene:1,butyrolactone-t1pks-resorcinol:1,lantipeptide-terpene-nrps:1,nrps:1,t1pks-butyrolactone-resorcinol:1,t1pks-terpene-nrps:1,terpene-nrps:1,terpene-t1pks:1,terpene-t1pks-nrps:1	Amino_oxidase_c10:0.38,SQS_PSY_c2:0.314,HAD_2_c33:0.063,Ferrochelatase:0.058,Ala_racemase_N;Ala_racemase_C:0.05,Abhydrolase_1_c25:0.019,CMD:0.017,ATP_bind_3:0.015,Lon_C:0.014,adh_short_C2:0.012
567	338	BGC0000837	Proteobacteria:337,Fibrobacteres:1	arylpolyene:304,arylpolyene-nrps:21,ectoine-arylpolyene:8,t1pks-arylpolyene-nrps:4,terpene-arylpolyene:1	Glycos_transf_2_c11;Lip_A_acyltrans:0.086,Lyase_aromatic:0.066,FAD_binding_3_c7:0.064,ketoacyl-synt_c32;Ketoacyl-synt_C_c13:0.052,Acyltransferase:0.051,ketoacyl-synt_c33;Ketoacyl-synt_C_c18:0.051,PP-binding_c28:0.051,4HBT_c1:0.051,FabA_c56:0.051,adh_short_c13:0.051
568	25	BGC0001008	Actinobacteria:18,Cyanobacteria:5,Proteobacteria:1,NA:1	t1pks:5,terpene:5,nrps:4,t1pks-nrps:4,other:2,None:1,amglyccycl-terpene-nrps:1,butyrolactone:1,t1pks-otherks:1,t3pks:1	RPE65:0.696,KR_c44:0.051,Esterase:0.034,Condensation_c2;AMP-binding_c3;AMP-binding_C_c60;PP-binding_c21;Thioesterase_c10:0.032,UxuA:0.03,Abhydrolase_1_c16:0.023,Carboxyl_trans:0.015,Condensation_c21;AMP-binding_c12;AMP-binding_C_c18;PP-binding_c40;Transferase_c2;Condensation_c62;AMP-binding_c73;AMP-binding_C_c101;PP-binding_c42;AMP-binding_C_c3;PP-binding_c63:0.013,Rieske:0.011,Pyr_redox_2_c48:0.…
569	16		Actinobacteria:9,Proteobacteria:5,Fusobacteria:1,Firmicutes:1	nrps:5,t1pks:4,arylpolyene:2,bacteriocin:1,hserlactone-lassopeptide:1,lassopeptide-nrps:1,other:1,terpene:1	4HBT_c10:0.182,Isochorismatase_c5:0.139,Glycos_transf_2_c34:0.102,Amidohydro_1:0.068,ACP_syn_III_c34;ACP_syn_III_C_c3:0.036,Aminotran_3_c4:0.033,APH:0.03,Acyl-CoA_dh_N;Acyl-CoA_dh_M;Acyl-CoA_dh_1_c36:0.028,RimK:0.027,AMP-binding_c3;AMP-binding_C_c31;PP-binding_c6;Condensation_c12;PP-binding_c13:0.026
570	231		Proteobacteria:156,Cyanobacteria:29,Acidobacteria:17,Actinobacteria:10,Planctomycetota:9,Nitrospirae:4,NA:3,Firmicutes:2,Verrucomicrobia:1	terpene:178,t1pks-nrps:5,arylpolyene:4,nrps:4,t1pks:4,terpene-nrps:4,bacteriocin-terpene:3,phosphonate:3,t3pks-terpene:3,terpene-t1pks:3,bacteriocin:2,cf_saccharide:2,hserlactone-butyrolactone-nrps:2,phosphonate-terpene:2,terpene-t1pks-nrps:2,blactam:1,nrps-t1pks-ladderane:1,phosphonate-nrps:1,t1pks-terpene:1,t1pks-terpene-nrps:1,terpene-siderophore:1,thiopeptide-bacteriocin-lantipeptide-nrps:1,t…	Radical_SAM_c16:0.222,Aminotran_3_c2:0.155,Glyco_transf_21:0.123,PNP_UDP_1:0.109,B12-binding_c5;Radical_SAM_c26:0.084,Epimerase_c36:0.071,YdjC:0.063,DXP_synthase_N;Transket_pyr;Transketolase_C:0.053,LPG_synthase_TM:0.042,Rieske:0.019
571	41	BGC0000648	Proteobacteria:18,Actinobacteria:16,NA:4,Firmicutes:1,Mollusca:1,Verrucomicrobia:1	terpene:11,resorcinol-nrps:7,t1pks:6,cf_putative:4,lantipeptide:2,other:2,otherks:2,arylpolyene:1,bacteriocin-lassopeptide:1,bacteriocin-proteusin:1,hserlactone:1,nrps:1,t2pks-nrps:1,t2pks-t1pks:1	Acetyltransf_3_c23:0.146,HAD_2_c25:0.114,SQS_PSY_c13:0.092,DsbC_N;Thioredoxin_2:0.083,AMP-binding_c16;AMP-binding_C_2:0.042,Amidohydro_1:0.03,Glyco_transf_4_c8;Glycos_transf_1_c48:0.028,Esterase:0.02,APH:0.019,Carboxyl_trans:0.019
572	132	BGC0001060	Actinobacteria:126,Proteobacteria:5,NA:1	siderophore:99,t1pks-siderophore:5,nrps-siderophore:4,bacteriocin-siderophore:2,indole-siderophore:2,lantipeptide-siderophore:2,nrps:2,siderophore-nrps:2,siderophore-t1pks-nrps:2,t3pks-siderophore:2,None:1,amglyccycl-siderophore:1,butyrolactone-siderophore:1,ectoine-nrps-t1pks-siderophore:1,ladderane-siderophore:1,nrps-otherks-t1pks-siderophore:1,nrps-siderophore-otherks:1,siderophore-t1pks-other…	IucA_IucC_c6:0.517,NTP_transf_3_c17:0.135,His_Phos_1:0.066,Y_phosphatase:0.055,Methyltransf_25_c25:0.052,p450_c5:0.04,PALP:0.016,Lactamase_B:0.013,GFO_IDH_MocA_c3;GFO_IDH_MocA_C:0.013,Beta-lactamase:0.011
573	115	BGC0001000,BGC0001884,BGC0001970,BGC0000954	Proteobacteria:66,Cyanobacteria:29,Actinobacteria:18,NA:2	ladderane:28,t1pks-nrps:27,arylpolyene-ladderane:15,t2pks-ladderane:10,nrps:6,other:4,arylpolyene:3,butyrolactone:2,lantipeptide:2,None:1,bacteriocin:1,bacteriocin-t1pks-nrps:1,butyrolactone-nrps:1,cf_putative:1,hserlactone:1,hserlactone-ladderane-t2pks:1,ladderane-nrps:1,lantipeptide-terpene:1,lassopeptide:1,phenazine:1,phosphonate:1,t1pks:1,t1pks-otherks:1,terpene:1,thiopeptide:1,thiopeptide-t1…	p450_c24:0.32,ACPS_c18:0.08,FabA_c25:0.062,PP-binding_c36:0.051,Acyl_transf_1_c42:0.051,ketoacyl-synt_c7;Ketoacyl-synt_C_c7;KAsynt_C_assoc;Acyl_transf_1_c7;adh_short_c9;PP-binding_c14:0.044,ketoacyl-synt_c16;Ketoacyl-synt_C_c30:0.044,ketoacyl-synt_c79;Ketoacyl-synt_C_c15:0.043,GCV_T;GCV_T_C:0.042,adh_short_C2:0.029
574	54		Actinobacteria:41,Firmicutes:13	other:36,nrps:15,lantipeptide:1,lantipeptide-t1pks-nrps:1,thiopeptide:1	Peptidase_S24;Peptidase_S26:0.093,Mg_chelatase:0.05,Peptidase_S11:0.047,FMN_dh:0.045,FAD_binding_9;SIP:0.045,AMP-binding_c40;PP-binding_c19:0.042,Peptidase_M23:0.041,CoA_transf_3:0.038,Cu_amine_oxidN1:0.032,Hydrolase_6:0.031
575	718	BGC0000837,BGC0000836,BGC0002008	Proteobacteria:677,Bacteroidota:18,Spirochaetes:11,Cnidaria:4,Verrucomicrobia:3,Firmicutes:1,Elusimicrobia:1,Chrysiogenetes:1,Fibrobacteres:1,NA:1	arylpolyene:640,arylpolyene-resorcinol:23,hserlactone-arylpolyene:17,arylpolyene-siderophore:8,ectoine-arylpolyene:8,arylpolyene-nrps:5,terpene-arylpolyene:5,bacteriocin-arylpolyene:2,lantipeptide-arylpolyene:2,t3pks-terpene-arylpolyene:2,butyrolactone-arylpolyene:1,ladderane:1,nrps:1,other:1,resorcinol:1,t3pks-arylpolyene:1	4HBT_c1:0.086,ketoacyl-synt_c33;Ketoacyl-synt_C_c18:0.085,FabA_c56:0.085,PP-binding_c28:0.084,adh_short_c13:0.083,PP-binding_c36:0.082,Acyltransferase:0.08,Ketoacyl-synt_2:0.079,ketoacyl-synt_c32;Ketoacyl-synt_C_c13:0.078,FabA_c49:0.066
576	4		Actinobacteria:3,Proteobacteria:1	other:1,t1pks-nrps:1,t3pks-otherks-terpene-nrps:1,terpene-nrps:1	Methyltransf_11_c56:0.112,FGGY_C:0.072,GAF;Guanylate_cyc:0.068,Cys_Met_Meta_PP_c43:0.052,Lactamase_B:0.033,PS_pyruv_trans:0.032,Aminotran_3_c1:0.032,AMP-binding_c12;AMP-binding_C_c60;PP-binding_c14:0.028,Epimerase_c6:0.026,Thioesterase_c22:0.021
577	27	BGC0001031,BGC0001032	Proteobacteria:18,Actinobacteria:8,Cyanobacteria:1	transatpks-otherks:12,nrps:6,other:3,t3pks:2,t1pks-nrps:1,terpene:1,transatpks-otherks-nrps:1,transatpks-t1pks-otherks:1	Amino_oxidase_c14:0.255,Acyl_transf_1_c22;Acyl_transf_1_c52:0.069,Bac_luciferase:0.067,FMO-like:0.065,Methyltransf_12_c27:0.047,Acyl_transf_1_c4;PS-DH_c3:0.046,Glyco_trans_1_4_c15:0.045,Glycos_transf_2_c59:0.039,APH:0.032,ketoacyl-synt_c29;Ketoacyl-synt_C_c10;PS-DH_c7;PP-binding_c20;ketoacyl-synt_c35;Ketoacyl-synt_C_c67;KAsynt_C_assoc;KR_c5:0.031
578	30	BGC0000460	Firmicutes:16,Proteobacteria:13,Actinobacteria:1	terpene:16,nrps:10,arylpolyene:3,t3pks-terpene-nrps:1	Putative_PNPOx_c15:0.114,adh_short_C2:0.086,Ferric_reduct;FAD_binding_8_c27;NAD_binding_1:0.071,DJ-1_PfpI:0.055,Radical_SAM_c16;SPASM_c20:0.052,TRI5:0.039,p450_c55:0.039,Lactamase_B:0.035,CM_2:0.033,RimK:0.032
579	146	BGC0001430,BGC0001461,BGC0000419,BGC0001955,BGC0000300,BGC0000336,BGC0001850,BGC0001965,BGC0000360	Actinobacteria:78,Proteobacteria:65,NA:2,Firmicutes:1	other:32,nrps:27,hserlactone:11,t1pks-nrps:10,t3pks:8,t1pks:6,lantipeptide:4,t3pks-nrps:4,arylpolyene-nrps:3,bacteriocin:3,ectoine-nrps:3,indole:3,siderophore:3,None:2,lantipeptide-lassopeptide-otherks:2,otherks:2,t1pks-otherks:2,t2pks-otherks:2,t3pks-t1pks-nrps:2,terpene:2,acyl_amino_acids:1,arylpolyene:1,bacteriocin-terpene-otherks:1,indole-lantipeptide:1,lantipeptide-siderophore:1,lantipeptide…	Abhydrolase_1_c20:0.284,Lyase_1;ADSL_C:0.149,FAD_binding_3_c27:0.147,CoA_trans:0.091,Acetyltransf_1_c19:0.077,CMD:0.051,Abhydrolase_3:0.028,GTP_cyclohydroI:0.025,Usp:0.023,Sugar_tr:0.012
580	137		Actinobacteria:92,Firmicutes:20,Proteobacteria:18,Cyanobacteria:4,NA:2,Fusobacteria:1	nrps:29,other:16,t3pks:14,t1pks:8,terpene:7,amglyccycl:6,butyrolactone:6,t1pks-nrps:6,terpene-nrps:6,bacteriocin:4,t1pks-otherks:4,linaridin:3,melanin-nrps:3,butyrolactone-lassopeptide:2,ladderane:2,t1pks-linaridin:2,acyl_amino_acids:1,bacteriocin-lantipeptide:1,bacteriocin-t1pks:1,bacteriocin-t1pks-nrps:1,cf_putative:1,ectoine-nrps:1,lantipeptide:1,lantipeptide-t1pks-nrps:1,lassopeptide:1,melani…	Dak2:0.257,Dak1:0.188,Epimerase_c48:0.094,NUDIX:0.076,CBM_2;Glyco_hydro_18:0.068,Glyco_hydro_75:0.065,FAD_binding_4;FAD-oxidase_C;Fer4_8:0.055,Oxidored_FMN_c4;Pyr_redox_2_c4:0.026,FAD_binding_6:0.022,NTP_transferase:0.019
581	27	BGC0000145,BGC0001514	Actinobacteria:19,NA:6,Proteobacteria:1,Firmicutes:1	transatpks-t1pks-nrps:17,nrps:3,other:2,None:1,indole-transatpks-t1pks-nrps:1,t1pks-nrps:1,t3pks-fused-transatpks-t1pks-nrps:1,transatpks-nrps:1	AdoHcyase;AdoHcyase_NAD:0.203,ketoacyl-synt_c7;Ketoacyl-synt_C_c60;KAsynt_C_assoc:0.09,AMP-binding_c3;AMP-binding_C_c27;PP-binding_c19:0.077,p450_c5:0.077,PP-binding_c16;ketoacyl-synt_c27;Ketoacyl-synt_C_c2;KAsynt_C_assoc;Acyl_transf_1_c4;PP-binding_c56;Condensation_c12:0.05,Condensation_c21;AMP-binding_c3;AMP-binding_C_c27;PP-binding_c40;Condensation_c62;AMP-binding_c60;AMP-binding_C_c35;PP-bind…
582	48		Actinobacteria:40,Bacteroidota:3,Verrucomicrobia:3,NA:1,Proteobacteria:1	other:18,nrps:9,t1pks-nrps:4,terpene:4,t1pks:3,siderophore:2,acyl_amino_acids:1,arylpolyene-nrps:1,cf_saccharide-nrps:1,indole-oligosaccharide-t1pks-otherks:1,lantipeptide:1,t2pks:1,t3pks:1,terpene-nrps:1	Glyco_hydro_20b;Glyco_hydro_20:0.23,FA_desaturase:0.046,ketoacyl-synt_c34;Ketoacyl-synt_C_c20:0.044,Acyl_transf_1_c8:0.042,Bac_luciferase:0.04,Aldo_ket_red:0.039,ECH_1_c53:0.039,PP-binding_c3:0.03,Abhydrolase_1_c3:0.028,FAD_binding_3_c67:0.028
583	24		Actinobacteria:22,Firmicutes:2	nrps:16,arylpolyene-ladderane:1,bacteriocin-lassopeptide-nrps:1,ectoine-arylpolyene-t1pks-nrps-butyrolactone-ladd erane:1,indole-terpene:1,other:1,t1pks:1,terpene:1,transatpks-t1pks-nrps:1	Glyco_hydro_19_c17:0.287,Fer4_20;Pyr_redox_2_c21:0.094,NAD_synthase:0.082,FGGY_N;FGGY_C:0.062,Pec_lyase_C_c23:0.05,ketoacyl-synt_c56;Ketoacyl-synt_C_c67:0.046,APH:0.046,FAD_binding_3_c14:0.04,Bac_luciferase:0.027,PG_binding_1;Peptidase_M23:0.025
584	107		Firmicutes:44,Proteobacteria:29,Actinobacteria:27,Bacteroidota:2,Streptophyta:2,Cyanobacteria:1,Verrucomicrobia:1,Tenericutes:1	sactipeptide:21,nrps:18,terpene:12,t1pks:8,other:6,t3pks:6,bacteriocin:3,hserlactone:3,ladderane:3,lantipeptide:3,bacteriocin-nrps:2,bacteriocin-otherks-PUFA-nrps:2,ectoine:2,hserlactone-acyl_amino_acids:2,lassopeptide:2,t2pks:2,terpene-ectoine:2,acyl_amino_acids:1,arylpolyene-resorcinol:1,bacteriocin-terpene:1,phosphonate:1,sactipeptide-transatpks:1,sactipeptide-transatpks-nrps:1,t1pks-nrps:1,t3…	Gp_dh_N;Gp_dh_C:0.429,TIM:0.14,PGK:0.097,Dockerin_1:0.075,iPGM_N:0.058,UPF0052:0.025,ACP_syn_III_c19;ACP_syn_III_C_c33:0.021,GGDEF;HD:0.016,Enolase_N;Enolase_C:0.015,GGDEF:0.013
585	168	BGC0001370	Actinobacteria:145,Proteobacteria:12,NA:6,Firmicutes:3,Bacteroidota:1,Cyanobacteria:1	nrps:32,other:26,terpene:21,t3pks:16,t1pks:11,lantipeptide:8,t1pks-nrps:6,terpene-nrps:6,t3pks-nrps:4,t2pks-nrps:3,terpene-lassopeptide-nrps:3,amglyccycl-otherks:2,bacteriocin:2,bacteriocin-nrps:2,cf_putative:2,resorcinol:2,t3pks-arylpolyene:2,None:1,bacteriocin-terpene-nrps:1,cf_saccharide:1,ectoine-nrps:1,hserlactone:1,indole:1,lantipeptide-nrps:1,lantipeptide-phenazine:1,lantipeptide-t1pks:1,l…	Pyridox_ox_2:0.328,Nitroreductase_c43:0.196,Usp:0.176,GAF_2;GAF_3:0.063,Flavodoxin_5:0.053,Bac_luciferase:0.019,ADH_N_c16;ADH_zinc_N_c44:0.018,Radical_SAM_c6;SPASM_c2:0.013,adh_short_c4:0.012,Lactamase_B:0.011
586	387	BGC0000386	Proteobacteria:358,Cyanobacteria:15,Acidobacteria:6,Firmicutes:5,NA:2,Actinobacteria:1	terpene:329,phosphonate-terpene:19,t1pks-terpene:7,terpene-t1pks:6,bacteriocin-terpene:4,butyrolactone:4,terpene-nrps:4,t3pks-terpene:3,phosphonate-terpene-nrps:2,terpene-arylpolyene:2,terpene-t1pks-nrps:2,None:1,arylpolyene:1,butyrolactone-t1pks-resorcinol:1,nrps:1,t1pks-terpene-nrps:1	Epimerase_c36:0.154,Amino_oxidase_c10:0.152,SQS_PSY_c12:0.144,SQHop_cyclase_N;SQHop_cyclase_C_c2:0.128,PNP_UDP_1:0.113,SQS_PSY_c17:0.105,Glycos_transf_2_c46:0.08,Radical_SAM_c16:0.061
587	55		Proteobacteria:27,Actinobacteria:26,Bacteroidota:2	nrps:19,other:8,t1pks-nrps:8,t1pks:4,hserlactone:3,terpene:3,bacteriocin-nrps:2,PUFA-otherks:1,arylpolyene-nrps:1,cyanobactin-t1pks-nrps:1,nrps-transatpks-ectoine-siderophore:1,siderophore:1,t3pks:1,terpene-arylpolyene-nrps:1,thiopeptide-nrps:1	Ala_racemase_N;D-ser_dehydrat:0.287,K_oxygenase_c31:0.139,Glyco_hydro_32N:0.068,Abhydrolase_3:0.065,OCD_Mu_crystall:0.037,Proton_antipo_N_c18:0.034,Peptidase_M20:0.034,Condensation_c25;AMP-binding_c3;AMP-binding_C_c31;PP-binding_c22;Thioesterase_c17:0.028,Amidohydro_1:0.028,Aldo_ket_red:0.027
588	206	BGC0000296,BGC0000008,BGC0001061,BGC0000254,BGC0000007,BGC0000006,BGC0001078,BGC0001372,BGC0001730,BGC0001409,BGC0000070,BGC0001123,BGC0000394,BGC0000010,BGC0000242,BGC0000009,BGC0001544,BGC0000409,BGC0000004,BGC0000216,BGC0001979,BGC0000209,BGC0000422,BGC0001922,BGC0000269,BGC0000274,BGC0001990,BGC0000421,BGC0000604,BGC0001360,BGC0001677	Proteobacteria:100,Actinobacteria:81,NA:20,Cyanobacteria:3,Streptophyta:2	terpene:97,None:19,nrps:13,t2pks:9,t2pks-otherks:8,other:7,t2pks-terpene:5,t1pks-nrps:4,t2pks-t1pks-nrps:3,arylpolyene-nrps:2,bacteriocin:2,nrps-otherks:2,otherks:2,otherks-nrps:2,arylpolyene:1,bacteriocin-nrps:1,bacteriocin-t3pks:1,butyrolactone:1,butyrolactone-otherks:1,hserlactone-nrps:1,indole-butyrolactone-nrps:1,lantipeptide:1,lantipeptide-t1pks-nrps:1,nrps-arylpolyene-ladderane:1,nrps-phen…	Methyltransf_2:0.725,Amino_oxidase_c62:0.125,Nitroreductase_c11:0.06,Condensation_c38;AMP-binding_c12;AMP-binding_C_c18;PP-binding_c33;Condensation_c9;AMP-binding_c31;AMP-binding_C_c75;Condensation_c70:0.03
589	22	BGC0000141	Actinobacteria:21,NA:1	ladderane:8,arylpolyene:2,nrps-t1pks-ladderane:2,oligosaccharide:2,t1pks-arylpolyene-nrps:2,None:1,arylpolyene-ladderane:1,bacteriocin:1,ladderane-t1pks-nrps:1,otherks-t1pks-arylpolyene-nrps:1,t3pks:1	Acetyltransf_3_c37:0.147,ACPS_c2:0.085,Acyl_transf_1_c44:0.069,Nitroreductase_c25:0.051,PP-binding_c36:0.048,adh_short_c13:0.047,FAD_binding_3_c7:0.046,FAD_binding_3_c3:0.042,Abhydrolase_1_c1:0.041,SnoaL:0.037
590	92	BGC0001428,BGC0001426,BGC0001421,BGC0001427,BGC0001423,BGC0001424,BGC0001425,BGC0001422	Actinobacteria:53,Bacteroidota:21,Proteobacteria:12,Cyanobacteria:3,Planctomycetota:1,Fusobacteria:1,Verrucomicrobia:1	t3pks:65,terpene:10,other:8,t1pks-nrps:3,arylpolyene:2,hserlactone:1,lantipeptide:1,nrps:1,t1pks:1	FKBP_C:0.446,Methyltransf_11_c34:0.11,Methyltransf_11_c55:0.047,FAD_binding_3_c26:0.041,Chal_sti_synt_N_c7;Chal_sti_synt_C_c9:0.04,Amidohydro_3:0.036,Glycos_transf_2_c9:0.034,Pep_deformylase:0.034,Cyt_c_ox_IV:0.024,Rieske:0.023
591	138	BGC0000810,BGC0001778,BGC0001073	Actinobacteria:54,Proteobacteria:45,Firmicutes:26,NA:4,Bacteroidota:2,Cyanobacteria:2,Cyanobacterium:1,Verrucomicrobia:1,Chlorobi:1,Planctomycetota:1,Balneolota:1	nrps:20,other:18,arylpolyene:14,terpene:14,ectoine:9,sactipeptide:9,ectoine-nrps:5,t1pks-nrps:5,t3pks:4,None:3,bacteriocin:3,bacteriocin-sactipeptide:3,hserlactone:3,lantipeptide:3,butyrolactone-ectoine:2,lantipeptide-ectoine-nrps:2,t1pks:2,terpene-ectoine:2,bacteriocin-ectoine-nrps:1,butyrolactone-t2pks-t1pks-ectoine-nrps:1,ectoine-butyrolactone:1,ectoine-t2pks-t1pks-lantipeptide-butyrolactone-n…	PRAI:0.182,Trp_syntA:0.173,PALP:0.114,PagL:0.061,IGPS:0.057,Glycos_transf_3:0.052,Ectoine_synth:0.047,Acyl-CoA_dh_N;Acyl-CoA_dh_M;Acyl-CoA_dh_1_c36:0.045,PP-binding_c15:0.041,Transglut_core:0.039
592	67	BGC0001376	Proteobacteria:30,Actinobacteria:18,Firmicutes:13,Mollusca:1,Cyanobacteria:1,Nitrospirae:1,Aquificae:1,Bacteroidota:1,NA:1	nrps:17,other:9,resorcinol:9,arylpolyene:6,t3pks:4,thiopeptide:4,bacteriocin:3,lantipeptide:3,t1pks-nrps:2,t2pks-nrps:2,terpene:2,None:1,ectoine:1,hserlactone-arylpolyene:1,otherks:1,siderophore:1,t1pks:1	Pan_kinase:0.26,BPL_LplA_LipB;BPL_C:0.252,Bac_luciferase:0.109,Nitroreductase_c42:0.089,adh_short_C2:0.036,PALP:0.028,adh_short_c8:0.027,FAD_binding_3_c17:0.016,TENA_THI-4:0.012,NAD_binding_10:0.012
593	54	BGC0001827	Actinobacteria:50,Proteobacteria:2,NA:1,Bacteroidota:1	nrps:24,t1pks:6,t1pks-nrps:5,terpene:5,other:3,None:1,arylpolyene-ladderane:1,bacteriocin:1,bacteriocin-nrps:1,bacteriocin-otherks:1,indole-t1pks-nrps:1,lantipeptide:1,otherks:1,t1pks-amglyccycl-nrps:1,t3pks:1,thiopeptide-lassopeptide:1	FAD_binding_3_c14:0.406,Glycos_transf_1_c8:0.065,FAD_binding_9;SIP;Methyltransf_2:0.057,Pyr_redox_2_c7:0.036,FAD_binding_9;SIP:0.027,Asp_decarbox:0.026,Hydrolase_6:0.023,Glycos_transf_2_c26:0.023,Chorismate_bind_c36:0.022,PP-binding_c39;Condensation_c27;AMP-binding_c39;AMP-binding_C_c31;PP-binding_c23:0.022
594	25	BGC0001898,BGC0001140	Proteobacteria:11,Actinobacteria:11,NA:3	nrps:13,other:8,t1pks-nrps:3,None:1	TauD_c33:0.127,PolyA_pol;HD:0.071,ECH_1_c8:0.045,adh_short_c68:0.042,adh_short_C2:0.023,APH:0.023,CoA_transf_3:0.023,Thioredoxin_c17:0.019,Trehalose_PPase:0.018,Acyl-CoA_dh_N;Acyl-CoA_dh_M;Acyl-CoA_dh_1_c11:0.018
595	117	BGC0001985	Actinobacteria:69,Proteobacteria:22,NA:10,Firmicutes:10,Streptophyta:5,Deinococcus-Thermus:1	nrps:26,terpene:15,other:13,t1pks-nrps:12,bacteriocin-nrps:9,cf_putative:8,t1pks:7,t3pks:7,bacteriocin:4,arylpolyene-resorcinol:2,nrps-t1pks-ladderane:2,phenazine:2,acyl_amino_acids:1,arylpolyene:1,bacteriocin-arylpolyene:1,bacteriocin-butyrolactone:1,lantipeptide-nrps:1,oligosaccharide-siderophore-terpene-nrps:1,otherks-phenazine:1,siderophore-nrps:1,terpene-nrps:1,transatpks-otherks-nrps:1	FAD_binding_2:0.638,adh_short_C2:0.064,Bac_luciferase:0.041,Lactamase_B:0.025,Oxidored_FMN_c29;Pyr_redox_2_c4:0.022,Dyp_perox_c5:0.017,Cutinase:0.017,PfkB:0.016,Nitroreductase_c11:0.015,NAD_binding_8_c18;GMC_oxred_C_c22:0.015
596	32		Proteobacteria:17,Actinobacteria:11,NA:2,Cyanobacteria:2	t1pks-nrps:7,arylpolyene:3,lantipeptide:3,nrps:3,phosphonate:3,cf_putative:2,cyanobactin:2,other:2,resorcinol-otherks:2,arylpolyene-resorcinol:1,bacteriocin-t1pks-ectoine:1,ectoine-terpene:1,otherks:1,t3pks:1	Abhydrolase_1_c21:0.627,ADH_N_c27;ADH_zinc_N_c38:0.057,GGDEF:0.032,NUDIX:0.029,Amidase:0.027,ketoacyl-synt_c43;Ketoacyl-synt_C_c60;Acyl_transf_1_c21:0.018,adh_short_c50:0.013,MaoC_dehydratas;adh_short_c31:0.013,DAO:0.01,FAD_binding_3_c7:0.01
597	23		Actinobacteria:9,Firmicutes:9,Proteobacteria:5	nrps:4,t1pks-nrps:4,t2pks:4,other:3,t1pks:3,lassopeptide:2,t3pks:1,terpene:1,transatpks-nrps:1	Nitroreductase_c30:0.269,ApbA:0.082,Fer2_3;Fer4_10:0.047,Methyltransf_11_c35:0.047,CMD:0.038,Radical_SAM_c46;HemN_C:0.036,FMN_red:0.03,Radical_SAM_c70:0.03,ATP-grasp_5:0.028,ACPS_c44:0.023
598	182	BGC0000065,BGC0001918,BGC0001695,BGC0001919	Actinobacteria:133,Proteobacteria:36,NA:6,Bacteroidota:5,Deinococcus-Thermus:1,Firmicutes:1	nrps:51,other:24,terpene:14,indole:13,t1pks:12,t1pks-nrps:11,t3pks:11,arylpolyene:3,hserlactone:3,None:2,arylpolyene-nrps:2,bacteriocin:2,cf_putative:2,ladderane:2,lantipeptide-nrps:2,lantipeptide-t1pks-nrps:2,siderophore:2,t1pks-otherks:2,t3pks-lantipeptide-t1pks-nrps:2,acyl_amino_acids:1,arylpolyene-resorcinol:1,bacteriocin-t2pks:1,blactam-t1pks-nrps:1,butyrolactone-otherks:1,cf_fatty_acid:1,ec…	FAD_binding_6;NAD_binding_1;Fer2:0.303,PaaA_PaaC:0.219,AMP-binding_c1;AMP-binding_C_2:0.124,4HBT_c24:0.072,FA_desaturase:0.072,3HCDH_N;3HCDH:0.03,Thiolase_N;Thiolase_C:0.022,p450_c5:0.022,APH:0.019,Condensation_c25;PP-binding_c6;Condensation_c23:0.016
599	60	BGC0001083	Actinobacteria:53,Proteobacteria:3,NA:2,Acidobacteria:1,Firmicutes:1	nrps:42,t1pks:3,lassopeptide:2,other:2,None:1,bacteriocin-lantipeptide:1,butyrolactone-otherks:1,cf_saccharide:1,indole:1,indole-nrps:1,lantipeptide:1,t1pks-linaridin:1,t2pks-otherks:1,t3pks:1,terpene:1	Fer4_8;CCG:0.293,PMI_typeI:0.182,NTP_transferase:0.08,LMWPc:0.072,Aminotran_1_2_c2:0.051,Esterase:0.033,Glyco_tran_WecB:0.03,Abhydrolase_1_c10:0.026,UDPG_MGDP_dh_N;UDPG_MGDP_dh;UDPG_MGDP_dh_C:0.024,Glycos_transf_2_c13:0.021
[truncated: 400 more rows]
