# Supplementary material for: iPRESTO: Automated discovery of biosynthetic sub-clusters linked to specific natural product substructures
Source: PLoS Comput Biol. 2023 Feb 9;19(2):e1010462. doi: 10.1371/journal.pcbi.1010462 (PMC9946207; doi:10.1371/journal.pcbi.1010462)
Supplement: S2 File — (TXT) [file pcbi.1010462.s014.txt]

2OG-FeII_Oxy
4HBT
AA_kinase
Abhydrolase_1
ABM
Acetyltransf_1
Acetyltransf_3
ACPS
ACP_syn_III_C
ACP_syn_III
Acyl-CoA_dh_1
Acyl_transf_1
ADH_N
adh_short
ADH_zinc_N
Amino_oxidase
Aminotran_1_2
Aminotran_3
Aminotran_5
AMP-binding_C
AMP-binding
Arginase
Asn_synthase
B12-binding
Bet_v_1
CDP-OH_P_transf
Chal_sti_synt_C
Chal_sti_synt_N
Chorismate_bind
Condensation
Cu_amine_oxidN2
Cu_amine_oxidN3
Cu_amine_oxid
Cys_Met_Meta_PP
DAHP_synth_2
DegT_DnrJ_EryC1
DHQ_synthase
DIOX_N
DUF1205
Dyp_perox
ECH_1
Epimerase
FabA
FAD_binding_3
FAD_binding_8
FAE1_CUT1_RppA
GATase_7
GATase
GFO_IDH_MocA
Glyco_hydro_19
Glycos_transf_1
Glycos_transf_2
Glyco_trans_1_4
Glyco_trans_4_4
Glyco_transf_4
Glyoxalase
GMC_oxred_C
HAD_2
HpcH_HpaI
ICMT
IMS
Isochorismatase
IucA_IucC
Ketoacyl-synt_C
ketoacyl-synt
K_oxygenase
KR
Methyltransf_11
Methyltransf_12
Methyltransf_25
NAD_binding_4
NAD_binding_8
Nitroreductase
NTP_transf_3
Orn_Arg_deC_N
Orn_DAP_Arg_deC
Oxidored_FMN
p450
Pec_lyase_C
Peptidase_C39
Peptidase_M16_C
Peptidase_M16
Peptidase_S10
Peptidase_S8
PhyH
PhzC-PhzF
PNP_phzG_C
polyprenyl_synt
PP-binding
PqqD
Proton_antipo_N
PS-DH
Putative_PNPOx
Pyr_redox_2
Radical_SAM
SnoaL_2
SPASM
SQHop_cyclase_C
SQS_PSY
TauD
Terpene_synth_C
Terpene_synth
Thioesterase
Thioredoxin_8
Thioredoxin
TOBE
TPP_enzyme_C
TPP_enzyme_N
Transferase
Trp_DMAT
Tyrosinase
UDPGT
