# Supplementary material for: iPRESTO: Automated discovery of biosynthetic sub-clusters linked to specific natural product substructures
Source: PLoS Comput Biol. 2023 Feb 9;19(2):e1010462. doi: 10.1371/journal.pcbi.1010462 (PMC9946207; doi:10.1371/journal.pcbi.1010462)
Supplement: S4 File — (TXT) [file pcbi.1010462.s016.txt]

#Domain-combination	Occurrence
-	1109700
p450_c5	7262
adh_short_C2	6209
Bac_luciferase	5632
Aldedh	5139
NUDIX	4259
Aldo_ket_red	3703
Esterase	3440
Acyltransferase	3421
Lactamase_B	3416
Beta-lactamase	3225
PALP	3125
adh_short_c13	2852
LANC_like	2826
APH	2783
PP-binding_c36	2764
DJ-1_PfpI	2719
Peptidase_M20	2637
GGDEF	2446
DAO	2437
Thioesterase_c1	2413
Metallophos	2370
CMD	2307
Aminotran_3_c1	2300
Polyketide_cyc2	2292
CBS	2261
AMP-binding_c30;AMP-binding_C_c39	2223
Acyl_transf_3	2140
Usp	2139
Polysacc_deac_1	2137
Pyr_redox_2_c7	2112
UbiA	2050
AMP-binding_c16	2041
FAD_binding_3_c7	1987
YcaO	1985
Abhydrolase_3	1912
PP-binding_c15	1906
Rieske	1898
FMN_red	1894
Amino_oxidase_c19	1891
PP-binding_c28	1881
Flavin_Reduct	1879
Amidohydro_1	1875
Carboxyl_trans	1859
His_Phos_1	1857
NTP_transferase	1854
4HBT_c1	1809
Lip_A_acyltrans	1806
Methyltransf_2	1802
UDPGT_c13	1789
Ketoacyl-synt_2	1784
AP_endonuc_2	1783
Thioesterase_c22	1774
ketoacyl-synt_c32;Ketoacyl-synt_C_c13	1758
FabA_c56	1734
Rhodanese	1728
TauD_c3	1714
Amidase	1699
Acetyltransf_8	1693
Pribosyltran	1669
PfkB	1643
Chorismate_bind_c14	1612
Sugar_tr	1573
ACPS_c7	1563
Lyase_aromatic	1518
SpoIIE	1516
ROK	1516
Lycopene_cycl	1485
Peptidase_M23	1484
FA_desaturase	1465
GGDEF;EAL	1461
2-Hacid_dh_C	1452
FA_hydroxylase	1448
Terpene_synth_C_c5	1443
SBP_bac_1	1424
ACPS_c6	1417
adh_short_c18	1404
AhpC-TSA	1380
ketoacyl-synt_c33;Ketoacyl-synt_C_c18	1366
CoA_transf_3	1358
PP-binding_c9	1354
Ectoine_synth	1338
Pyridoxal_deC	1331
Acetyltransf_1_c1	1330
PAP2	1322
RibD_C	1320
FAD_binding_9;SIP	1304
Peripla_BP_6	1298
Thiolase_N;Thiolase_C	1290
CN_hydrolase	1278
PNP_UDP_1	1261
Glycos_transf_2_c11	1233
Amidohydro_3	1221
ketoacyl-synt_c12;Ketoacyl-synt_C_c15	1191
AMP-binding_c57;AMP-binding_C_c31;PP-binding_c6	1189
GAF_2	1183
MaoC_dehydratas	1180
Thioesterase_c13	1178
FAA_hydrolase	1177
Isochorismatase_c20;PP-binding_c39	1170
polyprenyl_synt_c19	1155
MDMPI_N	1142
Sulfatase	1139
Amidohydro_2	1102
HD	1102
FGGY_N;FGGY_C	1091
ketoacyl-synt_c12	1085
3HCDH_N;3HCDH	1080
OCD_Mu_crystall	1079
OsmC	1073
Hydrolase	1069
PP-binding_c24	1056
SLT	1048
Peptidase_S9	1035
Bac_transf	1019
NAD_binding_10	1019
Amino_oxidase_c10	1018
Flavodoxin_2	1006
Peptidase_M48	996
p450_c4	981
ClpB_D2-small	972
adh_short_c15	968
TP_methylase	966
Peptidase_M1	960
NMO	959
Transglut_core	946
Lant_dehydr_N	945
PCMT	944
AfsA	934
FabA_c5	930
DHDPS	927
Methyltransf_19	920
CoA_trans	911
adh_short_c6	910
NAD_binding_2;NAD_binding_11	910
SIS	902
Amino_oxidase_c23	896
GAF	887
Lant_dehydr_C	884
Inositol_P	882
SQS_PSY_c15	880
Orn_Arg_deC_N_c6	877
Fe-ADH	871
ATP-grasp_4	870
Pyr_redox_2_c5	869
Abhydrolase_1_c18	867
FMN_dh	865
PIG-L	864
Patatin	864
Abhydrolase_1_c15	862
adh_short_c2	862
GFO_IDH_MocA_c27	851
Formyl_trans_N	851
adh_short_c30	849
Guanylate_cyc	847
Transket_pyr;Transketolase_C	840
MR_MLE_N;MR_MLE_C	833
FKBP_C	833
Polyketide_cyc	831
DLH	830
Lant_dehydr_N;Lant_dehydr_C	827
UDPG_MGDP_dh_N;UDPG_MGDP_dh;UDPG_MGDP_dh_C	826
Abhydrolase_1_c6	823
Asn_synthase_c1	821
K_oxygenase_c44	811
COX1	810
LCM	809
dTDP_sugar_isom	800
Acetyltransf_1_c10	789
Hydrolase_3	788
Epimerase_c2	783
Peptidase_S24	780
Fer2;Fer2_2	779
Cytochrome_CBB3	775
LMWPc	770
NLPC_P60	768
PAPS_reduct	765
LPG_synthase_TM	765
FAD_binding_3_c42	754
Methyltransf_11_c55	751
Pep_deformylase	751
Aldolase_II	749
OTCace_N;OTCace	748
ABM_c22	746
Abhydrolase_1_c10	736
Aminotran_4	733
DSBA	727
ACP_syn_III_c41;ACP_syn_III_C_c54	726
Acetyltransf_10	726
adh_short_c9	723
Amidase_2	723
Cyclase_polyket	714
PG_binding_1	704
EPSP_synthase	704
Glycos_transf_2_c5	703
PP-binding_c16	698
FAD_binding_3_c3	697
HMA;Hydrolase	696
DAGK_cat	694
Glyco_transf_28;UDPGT_c50	693
Isochorismatase_c20	691
ketoacyl-synt_c16;Ketoacyl-synt_C_c30	690
Glycos_transf_2_c46	689
CLP_protease	688
Alpha-amylase	682
Oxidored_molyb	680
Glyco_tranf_2_3	679
Epimerase_c13	673
Epimerase_c17	671
Pro_isomerase	669
Amino_oxidase_c12	668
Acetyltransf_1_c26	667
Condensation_c37	664
FabA_c6	662
SKI	662
OrfB_IS605	660
PLDc_2	658
Acyl_transf_1_c22	653
Arabinose_trans	653
Acetyltransf_1_c5	649
PGM_PMM_I;PGM_PMM_II;PGM_PMM_III;PGM_PMM_IV	645
PP-binding_c39	642
FAD_binding_3_c6	635
FAD_binding_4;BBE	635
Biotin_lipoyl	632
B12-binding_2;B12-binding_c14	632
Sulfotransfer_3	631
FAD_binding_2;Succ_DH_flav_C	631
AMP-binding_c11	626
Penicil_amidase	623
Glyco_hydro_15	621
HMGL-like	620
SnoaL_2_c42	619
Acetyltransf_1_c3	618
Abhydrolase_1_c14	618
ACPS_c14	617
PHP	614
Ald_Xan_dh_C;Ald_Xan_dh_C2	611
SQS_PSY_c5	608
ACP_syn_III_c51;ACP_syn_III_C_c5	607
ATP-synt_ab	603
IucA_IucC_c6	602
Ferritin	600
adh_short_c12	600
Abhydrolase_1_c32	599
CbiA	598
E1_dh	596
Peptidase_M19	596
Abhydrolase_1_c27	596
DAHP_synth_1	594
Cutinase	593
Abhydrolase_1_c3	592
Peptidase_M24	590
Glycos_transf_2_c2	589
adh_short_c50	588
G_glu_transpept	584
Nitroreductase_c6	584
SnoaL	583
Glyoxalase_c7	583
ELFV_dehydrog_N;ELFV_dehydrog	581
Transgly;Transpeptidase	580
Abhydrolase_1_c20	580
FAD_binding_2	580
FAD_binding_4	578
Acetyltransf_5	578
AMP-binding_c30;AMP-binding_C_c22	577
Methyltransf_12_c30	576
ICMT_c1	572
adh_short_c25	572
adh_short_c5	572
Hpt	569
AIRS;AIRS_C	568
GCS2	567
PP-binding_c27	565
Sortase	565
FabA_c49	563
SLBB	563
Flavoprotein	562
Peptidase_S15;PepX_C	562
Epimerase_c12	562
GDPD	561
PhyH_c4	558
Asp_Glu_race	556
Glyco_hydro_1	555
Radical_SAM_c16	555
ThiS	555
AMP-binding_c37;AMP-binding_C_c48	554
dCMP_cyt_deam_1	552
Aldose_epim	552
Chal_sti_synt_N_c4;Chal_sti_synt_C_c4	551
Epimerase_c14	550
Formyl_trans_N;Formyl_trans_C	550
ThiF	549
AMP-binding_c41;AMP-binding_C_c53;PP-binding_c19;NAD_binding_4_c21	549
Abhydrolase_1_c5	546
GSDH	546
Biotin_carb_N;CPSase_L_D2;Biotin_carb_C	545
PPK2	544
Carbam_trans_N	544
Transketolase_N	542
Pro_CA	541
GTP_cyclohydroI	541
LYTB	541
Fer2	540
LIP	538
BtrH_N	536
CMAS	535
Amidinotransf	529
GAF_2;SpoIIE	526
Beta_elim_lyase	526
COesterase	522
Abhydrolase_1_c16	521
Methyltransf_25_c25	520
HMA	520
SGL	520
FAD_binding_5;CO_deh_flav_C	518
Cyclase	515
ketoacyl-synt_c20;Ketoacyl-synt_C_c65	515
Ricin_B_lectin	514
Peptidase_S13	513
Biotin_carb_N;CPSase_L_D2;Biotin_carb_C;Biotin_lipoyl	513
Dus	511
RraA-like	510
Methyltransf_11_c10	508
FAD_binding_6;NAD_binding_1;Fer2	508
Chorismate_bind_c36	507
SQS_PSY_c21	506
Redoxin	505
Methyltransf_11_c19	505
Molybdopterin;Molydop_binding	504
HIT	503
Semialdhyde_dh;Semialdhyde_dhC	501
GT87	498
Molybdop_Fe4S4;Molybdopterin;Molydop_binding	498
Aminotran_1_2_c11	498
Acyl-CoA_dh_N;Acyl-CoA_dh_M;Acyl-CoA_dh_1_c24	498
Abhydrolase_1_c22	498
GATase_7_c6;Asn_synthase_c1	494
Methyltransf_11_c30	493
Aconitase;Aconitase_C	493
Rieske;Ring_hydroxyl_A	493
Biotin_lipoyl;E3_binding;2-oxoacid_dh	492
p450_c24	491
Sacchrp_dh_NADP	491
Abhydrolase_1_c28	490
FAD_binding_4;FAD-oxidase_C	490
Trypsin	490
ketoacyl-synt_c16;Ketoacyl-synt_C_c13	489
Glyco_transf_9	489
ILVD_EDD	489
ICMT_c19	489
ACPS_c13	488
Aminotran_1_2_c48	488
adh_short_c8	488
Abhydrolase_1_c19;Abhydrolase_4	487
Amino_oxidase_c6	486
CTP_transf_like	484
NmrA	484
Glutaredoxin	481
Phosphodiest	481
AAT	481
CM_2	480
Acetyltransf_1_c17	480
Glyoxalase_c16	479
ATP_bind_3	478
Cpn60_TCP1	477
Methyltransf_21	474
Abhydrolase_6	471
ArsC	471
Methyltransf_12_c33	470
WES_acyltransf;DUF1298	470
Glyco_hydro_3;Glyco_hydro_3_C	470
Methyltransf_25_c18	469
polyprenyl_synt_c22	466
Gln-synt_C	466
adh_short_c36	464
PP-binding_c13	463
ADH_N_c13;ADH_zinc_N_c16	462
HMG_CoA_synt_N;HMG_CoA_synt_C	461
Methyltransf_11_c18	461
Fer4	455
SCP2	454
Catalase;Catalase-rel	453
Abhydrolase_1_c25	452
SHMT	452
GAF;SpoIIE	450
URO-D	450
Acyl-CoA_dh_N;Acyl-CoA_dh_2	450
Abhydrolase_1_c1	449
GHMP_kinases_N;GHMP_kinases_C	449
Iso_dh	447
Tautomerase	447
APS_kinase	447
MmgE_PrpD	446
Metallophos_2	446
HMGL-like;LeuA_dimer	445
Gp_dh_N;Gp_dh_C	445
Ribonuc_red_sm	442
Methyltransf_24	441
TPP_enzyme_N_c4;TPP_enzyme_C_c13	441
Citrate_synt	441
Acetyltransf_6	441
Aminotran_3_c2	440
ECH_1_c12	438
Epimerase_c16	437
Condensation_c2	435
EAL	435
Abhydrolase_1_c9	434
Acetyltransf_1_c6	431
adh_short_c16	431
Creatinase_N;Peptidase_M24	431
Epimerase_c23	430
IMPDH	429
Methyltransf_23	424
GIDA	424
DXP_synthase_N;Transket_pyr;Transketolase_C	422
Glyco_hydro_43	422
adh_short_c17	422
GST_N;GST_C	420
adh_short_c31	420
Acyl-CoA_dh_N;Acyl-CoA_dh_M;Acyl-CoA_dh_1_c6	420
Mg_chelatase	418
SQS_PSY_c9	418
Aminotran_1_2_c20	417
SQS_PSY_c2	417
Pyr_redox_2_c1;Pyr_redox_dim	415
Thioredoxin_2	415
Y_phosphatase3	414
TauD_c39	413
FAD_binding_3_c56	413
Epimerase_c36	412
Cellulase	411
Abhydrolase_1_c30	411
Aminotran_3_c4	411
Glyco_hydro_3	410
Aminotran_5_c33	410
DeoC	408
adh_short_c10	408
Glyoxalase_c20	408
NAD_binding_2;6PGD	407
Aminotran_1_2_c39	404
Methyltransf_3	404
Asp_decarbox	402
Glyoxalase_c11	402
SPOR	401
Methyltransf_25_c44	398
Chal_sti_synt_N_c11;Chal_sti_synt_C_c13	398
UDPGT_c24	396
RelA_SpoT;TGS	396
2OG-FeII_Oxy_3	396
G6PD_N;G6PD_C	395
Radical_SAM_c2;BATS	394
Condensation_c12	393
Acyl-CoA_dh_N;Acyl-CoA_dh_1_c1	393
SQS_PSY_c24	391
SurE	391
SQS_PSY_c16	390
Glycos_transf_2_c11;Lip_A_acyltrans	389
Peptidase_S41	388
adh_short_c38	386
Pyr_redox_2_c8	386
Pyr_redox_2_c14	386
Condensation_c49	386
GST_N_3	385
NTP_transf_3_c16	385
Pyr_redox_2_c28;Reductase_C	385
Asp_Arg_Hydrox	385
Pyrophosphatase	384
F420_oxidored	384
RimK	383
Cytochrom_C	382
CDP-OH_P_transf_c10	381
Acyl-CoA_dh_N;Acyl-CoA_dh_M;Acyl-CoA_dh_1_c11	381
XdhC_CoxI;XdhC_C	380
AMP-binding_c52	380
Methyltransf_11_c3	378
Acyl-CoA_dh_2	378
PS_pyruv_trans	377
UbiD	376
GLF	375
Dyp_perox_c5	375
Acetyltransf_CG	373
AlaDh_PNT_N;AlaDh_PNT_C	372
FAD_binding_3_c31	371
Arginosuc_synth	370
PDH	368
Lactonase	367
ApbA;ApbA_C	366
PTPS	366
Lyase_1;ADSL_C	366
Pyridox_ox_2	365
Peptidase_M22	364
Pterin_bind	363
Prenyltransf	363
GFA	363
NAD_binding_9	363
DHH	362
Glycos_transf_2_c16	362
Chal_sti_synt_N_c1;Chal_sti_synt_C_c11	361
ABM_c11	360
Abhydrolase_1_c39	359
Acetyltransf_2	359
Aminotran_5_c28	359
IU_nuc_hydro	359
CbiA;GATase_3	358
Ala_racemase_N;Ala_racemase_C	357
Rhomboid	357
MTHFR	356
Alpha-amylase;DUF3459	356
Glyoxalase_c14	355
Fasciclin	353
Methyltransf_11_c9	353
Glyco_hydro_18	352
adh_short_c24	352
DUF1772	352
TGS	352
MgtC	351
DUF1624	351
Peptidase_S11	350
F420_oxidored;P5CR_dimer	349
Aminotran_1_2_c8	348
KAsynt_C_assoc	345
CbiX	345
Methyltransf_25_c27	345
Methyltransf_11_c37	345
Amino_oxidase_c28	345
Dynamin_N	344
Lyase_1;FumaraseC_C	344
SQHop_cyclase_N;SQHop_cyclase_C_c26	344
ketoacyl-synt_c49;Ketoacyl-synt_C_c44	343
Condensation_c35	343
TMP-TENI	342
SQS_PSY_c12	342
GSHPx	341
IucA_IucC_c2	340
Peptidase_A8	339
Glyco_tran_WecB	338
PqqD_c24	338
ECH_1_c34	337
Acyl_transf_1_c26	336
ATPgrasp_N;ATP-grasp_4	336
Trp_halogenase	336
ATP-grasp	335
Abhydrolase_1_c31	335
OKR_DC_1;OKR_DC_1_C	334
Acetyltransf_1_c14	334
His_biosynth	334
Ferrochelatase	333
Condensation_c2;AMP-binding_c3;AMP-binding_C_c60;PP-binding_c6;Thioesterase_c10	332
AMP-binding_c30	332
SQS_PSY_c19	332
GATase_7_c48;SIS	332
BacA	332
Tyrosinase_c2	332
Asparaginase;Asparaginase_C	331
Acetyltransf_1_c4	331
Glyoxalase_c9	331
SQS_PSY_c30	331
PilZ	330
F_bP_aldolase	330
IspD	329
FAD_binding_3_c5	329
Peptidase_M14	328
dUTPase	328
Abhydrolase_1_c21	327
Thioredoxin_c17	327
Peptidase_C39_c6	327
Radical_SAM_c10;SPASM_c52	326
GCV_T;GCV_T_C	326
PRK	326
AcetylCoA_hyd_C	326
Hydrolase_4	325
SQHop_cyclase_N;SQHop_cyclase_C_c2	325
Nitroreductase_c22	325
DsbC;DsbD;Thioredoxin_c41	325
adh_short_c3	325
Glyco_hydro_16	323
Glyoxalase_c27;Glyoxalase_c6	323
ADH_N_2;ADH_zinc_N_c20	322
YgbB	322
FAD_binding_3_c14	321
Epimerase_c15;DUF1731	321
peroxidase	321
NAD_binding_2	321
Peptidase_M3	320
DHquinase_II	320
Aldolase	320
ketoacyl-synt_c59	319
Oxidored_q2	319
adh_short_c44	318
Putative_PNPOx_c30	317
Queuosine_synth	316
Abhydrolase_1_c8	316
DegT_DnrJ_EryC1_c3	316
Cytidylate_kin	315
CobN-Mg_chel	315
ketoacyl-synt_c2;Ketoacyl-synt_C_c1	313
Putative_PNPOx_c26	313
IucA_IucC_c3	313
Acylphosphatase	312
adh_short_c42	312
FolB	312
Pyr_redox_2_c20;Fer2_BFD	311
Peptidase_S9_N;Peptidase_S9	311
TylF	311
Acetyltransf_3_c4	309
Epimerase_c11	309
Amino_oxidase_c24	309
Sod_Fe_N;Sod_Fe_C	309
adh_short_c4	308
MoeA_N;MoCF_biosynth;MoeA_C	308
4HBT_c18	308
PP-binding_c25	307
Epimerase_c10	307
IucA_IucC_c9	306
HAD_2_c5	305
Peptidase_C39_c16	304
Epimerase_2	303
Lyase_1;ASL_C2	303
Gly_kinase	302
GHMP_kinases_N	302
HAD_2_c1	302
Ppx-GppA	301
S-AdoMet_synt_N;S-AdoMet_synt_M;S-AdoMet_synt_C	301
Radical_SAM_c24	301
Fer4_11	301
2OG-FeII_Oxy_2	301
PP-binding_c20	301
PaaA_PaaC	301
Acetyltransf_1_c34	300
Mur_ligase_M	300
AhpC-TSA;1-cysPrx_C	300
Creatininase	299
PFK	299
adh_short_c22	298
ADH_N_assoc;ADH_N_c1;ADH_zinc_N_c4	298
GATase_7_c46;Asn_synthase_c51	297
GcpE	297
Peptidase_M28	297
Aminotran_5_c7	297
NTP_transf_3_c1	296
CobA_CobO_BtuR	296
THF_DHG_CYH;THF_DHG_CYH_C	295
Gln-synt_N;Gln-synt_C	295
Mur_ligase;Mur_ligase_M;Mur_ligase_C	294
PP-binding_c53	294
Methyltransf_4	294
MOSC_N;MOSC	294
Trp_dioxygenase	292
PPDK_N;PEP-utilizers	292
Phos_pyr_kin	292
Thymidylat_synt	291
Cpn10	291
Amino_oxidase_c17	290
Amino_oxidase_c4	289
Acetate_kinase	289
F5_F8_type_C	289
PP-binding_c6	289
GFO_IDH_MocA_c25	289
CBM_2	289
BPL_LplA_LipB	288
FAD_binding_3_c29	288
PP-binding_c18	286
HAD_2_c30	285
ECH_1_c9	285
Acetyltransf_1_c28	285
ketoacyl-synt_c58;Ketoacyl-synt_C_c50;KAsynt_C_assoc;Acyl_transf_1_c15;PS-DH_c26;ADH_N_c13;ADH_zinc_N_c54;adh_short_c9;PP-binding_c58	284
Cu-oxidase_3;Cu-oxidase_2	284
DsbD	284
Metallophos;5_nucleotid_C	284
SelR	284
FAD_binding_3_c59	284
Methyltransf_25_c29	282
B12-binding_c45;Radical_SAM_c26	282
Abhydrolase_1_c19	282
Methyltransf_25_c2	282
DHO_dh	282
ACP_syn_III_c33;ACP_syn_III_C_c38	282
GTP_cyclohydro2	281
Isochorismatase_c1	281
Oxidored_nitro	281
PMSR	280
Acyl_transf_1_c49	280
GATase_2;Glu_syn_central;Glu_synthase;GXGXG	279
Hydrolase_6	279
Malate_synthase	279
Fer2_3;Fer4_8	278
FAD_binding_3_c41	278
adh_short_c7	277
HI0933_like	277
Glu_synthase	276
Glyoxalase_4	276
ADH_N_c7;ADH_zinc_N_c9	276
Methyltransf_25_c31	275
ketoacyl-synt_c47;Ketoacyl-synt_C_c18	275
Pantoate_ligase	274
ADP_ribosyl_GH	274
AMP-binding_c10;AMP-binding_C_c1	274
IucA_IucC_c4	273
AA_kinase_c4	273
Glutaminase	272
SQS_PSY_c8	271
SH3_3	271
IucA_IucC_c1	271
Radical_SAM_c22	269
HpaB_N;HpaB	269
FAD_binding_3_c40	269
Acyl-CoA_dh_M;Acyl-CoA_dh_1_c41	269
FAD_binding_4;ALO	268
Glycos_transf_4	268
Cu-oxidase_3;Cu-oxidase;Cu-oxidase_2	268
Dioxygenase_C	267
Acyl-CoA_dh_N;Acyl-CoA_dh_M;Acyl-CoA_dh_1_c36	267
Peptidase_S8_c12	266
Fer4_7	266
PNTB	266
MM_CoA_mutase	266
adh_short_c20	266
HPPK	265
Acyl-CoA_dh_N;Acyl-CoA_dh_M;Acyl-CoA_dh_1_c43	264
FDX-ACB	263
PFL-like;Gly_radical	262
Methyltransf_11_c52	262
Chlor_dismutase	262
Glyoxalase_c24	261
Ubie_methyltran	260
COX3	260
Acyl-CoA_dh_N;Acyl-CoA_dh_M;Acyl-CoA_dh_1_c10	259
Peptidase_C39_c42	258
IF-2B	257
Aminotran_3_c17	257
A_deaminase	257
Glyoxalase_c2	257
Glyco_hydro_25	257
4HBT_c12	257
Epimerase_c43	256
DHFR_1	256
TAL_FSA	256
HpcH_HpaI_c1	256
Peptidase_C14	256
HAD_2_c2	256
Acyl-CoA_dh_N;Acyl-CoA_dh_M;Acyl-CoA_dh_1_c9	255
Ald_Xan_dh_C2	254
NDK	254
Peptidase_S66	254
TENA_THI-4	254
Epimerase_c27	254
adh_short_c40	253
ACPS_c24	253
Transpeptidase	253
Glyoxalase_c3	253
PP_kinase_N;PP_kinase;PP_kinase_C	253
Sugar-bind	252
NTP_transf_2	252
MoCF_biosynth	252
Ldh_2	251
GATase_c29;Anth_synt_I_N;Chorismate_bind_c1	251
SIS_2	251
OMPdecase	250
Aminotran_1_2_c35	250
HAD_2_c55	250
Chorismate_bind_c38;GATase_c53	250
Ribul_P_3_epim	250
Glycos_transf_2_c9	249
PqqD_c4	249
Rotamase	248
OHCU_decarbox	247
TauD_c14	247
Aminotran_1_2_c42	246
ketoacyl-synt_c16;Ketoacyl-synt_C_c35	246
SAICAR_synt	246
Dala_Dala_lig_N;Dala_Dala_lig_C	246
ApbE	245
Epimerase_c9	244
PBP_dimer;Transpeptidase	244
Abhydrolase_2	243
FAD_binding_3_c51	242
ArgJ	242
Methyltransf_11_c24	242
Peptidase_C26	241
Thymidylate_kin	241
Chal_sti_synt_N_c7;Chal_sti_synt_C_c9	241
Amino_oxidase_c39	241
PTA_PTB	240
adh_short_c33	240
Glyco_transf_4_c5;Glycos_transf_1_c9	239
LigB	239
ketoacyl-synt_c8;Ketoacyl-synt_C_c61	239
Adenylsucc_synt	239
Abhydrolase_1_c38	239
Shikimate_dh_N	239
RPE65	238
NAPRTase	238
NHase_alpha	238
CN_hydrolase;NAD_synthase	237
CbiG_C	236
FAD_binding_3_c32	236
AMP-binding_c40;PP-binding_c19	236
QRPTase_N;QRPTase_C	236
Epimerase_c5	236
NusB	236
PhoD	235
Glycos_transf_2_c6	235
Glucosamine_iso	233
Condensation_c25	233
FMO-like	232
Acetyltransf_3_c3	231
ketoacyl-synt_c55;Ketoacyl-synt_C_c18	231
Transthyretin	231
Acetyltransf_3_c11	231
Abhydrolase_8	231
Dak2	231
PhyH_c6	229
Chal_sti_synt_N_c11;Chal_sti_synt_C_c25	228
NAD_binding_4_c12	228
PAD_porph	228
Aminotran_1_2_c2	227
adh_short_c49	226
CBM_48;Alpha-amylase	226
FAD_binding_3_c26	226
Sacchrp_dh_NADP;Sacchrp_dh_C	226
ECH_1_c42	225
LacAB_rpiB	225
Peptidase_M4;Peptidase_M4_C	225
Pro_Al_protease;Trypsin	224
Pyr_redox_2_c51	224
VanY	223
Glycos_transf_2_c13	223
B12-binding_c14	223
HAD_2_c29	223
Ala_racemase_N	223
AstE_AspA	223
MAPEG	223
AMP-binding_c3	223
QueC	222
Acyl-CoA_dh_N;Acyl-CoA_dh_M;Acyl-CoA_dh_1_c29	222
IucA_IucC_c5	222
Peptidase_M18	222
NAD_kinase	222
Sulfotransfer_1	222
Epimerase_c45	221
Methyltransf_12_c46	221
Peptidase_M32	221
Peptidase_M17_N;Peptidase_M17	221
SnoaL_2_c5	220
AIRC	220
FAD_binding_3_c50	220
Acetyltransf_1_c7	220
ADH_N_c10;ADH_zinc_N_c12	219
FAD_binding_3_c24	219
NAD_synthase	219
Dyp_perox_c4	219
THUMP	218
HsdM_N	218
Cu_amine_oxidN1	218
Oxidored_q6	218
APH_6_hur	218
HEM4	217
Meth_synt_1;Meth_synt_2	217
Methyltransf_12_c13	217
SDH_beta;SDH_alpha	216
Spermine_synth	216
DUF2156	216
ADK	216
Phosphoesterase	216
Nitrate_red_del	216
SQHop_cyclase_N;SQHop_cyclase_C_c6	215
Macro	215
CYTH	215
Acetyltransf_3_c7	215
SQS_PSY_c17	214
Aconitase	214
Radical_SAM_c10	214
UPRTase	213
Lum_binding	213
Chorismate_synt	213
Nitroreductase_c17	213
Methyltransf_12_c14	213
Aminotran_3_c18	212
NAGPA	212
adh_short_c51	212
ECH_1_c16	211
Methyltransf_11_c22	210
IPPT	210
Epimerase_c25	209
SnoaL_2_c2	209
FAD_binding_3_c27	209
Aminotran_1_2_c13	208
Epimerase_c22	208
Globin;FAD_binding_6;NAD_binding_1	207
CCG	207
Flavodoxin_1	207
Acetyltransf_1_c21	207
ECH_1_c1	206
Peptidase_A24	206
ATP-grasp_3	206
Glycos_transf_2_c14	206
AMP-binding_c37	206
Hydant_A_N;Hydantoinase_A	206
HAD_2_c4	205
GMC_oxred_N;GMC_oxred_C_c18	205
malic;Malic_M	205
ACCA	205
AMP-binding_c1;AMP-binding_C_2	205
Terpene_synth_C_c5;Terpene_synth_C_c1	205
Aminotran_5_c20	204
Putative_PNPOx_c4	204
TauD_c24	204
Mac	204
FAD_binding_3_c20	204
FmdA_AmdA	204
Proteasome	203
CT_A_B	203
Ferric_reduct	203
HAD_2_c6	203
FA_desaturase_2	203
Fer4_20;Pyr_redox_2_c10	203
Methyltransf_11_c20	202
SnoaL_2_c24	202
Methyltransf_25_c17	202
NTP_transferase;MannoseP_isomer	202
PhyH_c11	202
Amidase_3	201
DAP_epimerase	201
PK;PK_C	201
DapB_N;DapB_C	200
CTP_transf_3	200
Flavodoxin_5	200
ThiC-associated;ThiC_Rad_SAM	200
Met_asp_mut_E	200
Glycos_trans_3N;Glycos_transf_3	200
CoA_binding_2	200
ECH_1_c13	200
Adenine_glyco	199
Aminotran_1_2_c16	199
DMRL_synthase	199
GST_N_3;GST_C	199
ECH_1_c11	199
AMIN	198
COX2	198
Aconitase_C	198
PA;Peptidase_M28	198
IlvN;IlvC	197
DPPIV_N;Peptidase_S9	197
GCV_T	196
BcrAD_BadFG	196
Peptidase_S11;PBP5_C	196
AA_kinase_c26	196
SQS_PSY_c14	196
Transketolase_N;Transket_pyr;Transketolase_C	195
Acyl-CoA_dh_N;Acyl-CoA_dh_M;Acyl-CoA_dh_1_c47;Acyl-CoA_dh_C	195
PGI	195
GFO_IDH_MocA_c7	195
RNR_N;Ribonuc_red_lgN;Ribonuc_red_lgC	194
Aminotran_3_c7	193
GARS_N;GARS_A;GARS_C	193
FMN_bind_2	193
Glycos_transf_2_c30	192
Radical_SAM_c28;HemN_C	192
Acyl-CoA_dh_N;Acyl-CoA_dh_M;Acyl-CoA_dh_1_c27	192
FtsJ	191
CT_C_D	191
PGK	191
Peptidase_S58	191
Glyoxalase_c12	191
ThiG	190
Enolase_N;Enolase_C	190
GATase_3	190
PMT	190
Nitroreductase_c8	190
ARD	189
Glyco_hydro_20b;Glyco_hydro_20	189
CbiC	189
SQS_PSY_c37	188
AMP-binding_c21;AMP-binding_C_c15	188
Amidohydro_1;Adenine_deam_C	188
Chal_sti_synt_N_c24;Chal_sti_synt_C_c13	188
LON_substr_bdg;Lon_C	188
Glyoxalase_c26	188
AMP-binding_c49;AMP-binding_C_c14	188
IucA_IucC_c10	187
Acyl-CoA_dh_N;Acyl-CoA_dh_M;Acyl-CoA_dh_1_c13	187
ADH_N_c9;ADH_zinc_N_c1	187
Peptidase_C39_c35	187
Glycos_transf_2_c23	186
Nitroreductase_c25	186
Radical_SAM_c21	186
NTP_transf_9	186
Acetyltransf_1_c42	186
Acetyltransf_1_c41	186
Glyoxalase_c25	185
Peptidase_M50	185
Abhydrolase_1_c41	185
ICL	185
SQS_PSY_c6	185
Peptidase_S51	184
CobU	184
Fer4_20;Pyr_redox_2_c39	184
AftA_N;AftA_C	184
Glycos_transf_2_c4	184
DAGK_prokar	184
DPRP	184
Glyco_transf_20	184
Dabb	183
5-FTHF_cyc-lig	182
Lyase_1	182
Lon_C	182
Oxidored_FMN_c21	182
Glyoxalase_c10	182
Putative_PNPOx_c10	181
Acyl_transf_1_c1	181
Ribonuc_red_lgN;Ribonuc_red_lgC	180
Rubrerythrin	180
NAD_binding_3;Homoserine_dh;ACT	180
IGPS	180
TPP_enzyme_N_c2;TPP_enzyme_M;TPP_enzyme_C_c6	180
FAD_binding_3_c49	180
MOSC	180
Radical_SAM_c10;SPASM_c11	179
Pro_racemase	179
ketoacyl-synt_c7;Ketoacyl-synt_C_c7;KAsynt_C_assoc;Acyl_transf_1_c7;adh_short_c9;PS-DH_c8;PP-binding_c22;Thioesterase_c11	179
Pterin_4a	179
Pyr_redox_2_c17;Pyr_redox_dim	179
ACPS_c22	179
NadA	179
Ham1p_like	179
Glyco_trans_4_4_c28;UDPGT_c13	179
2Fe-2S_thioredx	178
Rib_5-P_isom_A	178
GMC_oxred_N;GMC_oxred_C_c22	178
GST_N_2	178
SIS;CBS	178
Acetyltransf_8;IucA_IucC_c3	178
Acyl_transf_1_c4	178
Indigoidine_A	177
Acetyltransf_4	177
Glyco_transf_21	177
Abhydrolase_1_c47	177
SQS_PSY_c36	177
IucA_IucC_c11	177
AMP-binding_c55	176
HAD_2_c7	176
ADH_N_c20;ADH_zinc_N_c27	176
GatB_Yqey	176
PNTB_4TM	176
Acetyltransf_1_c24	175
Acyl_transf_1_c46	175
Aminotran_5_c15	175
Putative_PNPOx_c25	175
E1_dh;Transket_pyr;Transketolase_C	175
ADC	175
Acetyltransf_1_c36	174
Trp_DMAT_c6	174
Acyl-CoA_dh_N;Acyl-CoA_dh_M;Acyl-CoA_dh_1_c16	174
ketoacyl-synt_c20;Ketoacyl-synt_C_c34	174
Pyr_redox_2_c23	173
Meth_synt_2	173
Trehalase	173
OB_NTP_bind	173
Abhydrolase_1_c13	173
ketoacyl-synt_c77;Ketoacyl-synt_C_c27;KAsynt_C_assoc;Acyl_transf_1_c21;PS-DH_c10;ACPS_c39	173
Glyoxalase_c17	173
ALAD	173
MM_CoA_mutase;B12-binding_c23	173
Nitroreductase_c43	173
NADHdh	173
Acetyltransf_1_c30	173
DHBP_synthase;GTP_cyclohydro2	173
Porphobil_deam;Porphobil_deamC	173
Acyl-CoA_dh_M;Acyl-CoA_dh_1_c4	172
FAD_binding_4;MurB_C	172
Radical_SAM_c3;Mob_synth_C	172
Dak1	172
GMC_oxred_N;GMC_oxred_C_c19	171
Cons_hypoth95	171
PP-binding_c16;ketoacyl-synt_c27;Ketoacyl-synt_C_c2;KAsynt_C_assoc;Acyl_transf_1_c37;PP-binding_c37;Thioesterase_c17	171
Thioredoxin_3;Pyr_redox_2_c13	171
PRAI	171
Acetyltransf_3_c20	171
CbiJ	171
PepSY	171
SQS_PSY_c18	170
TauD_c33	170
AMP-binding_c28;AMP-binding_C_c15	170
Methyltransf_13;Methyltransf_11_c23;Methyltransf_14	169
Trp_syntA	169
SQHop_cyclase_N;SQHop_cyclase_C_c13	169
Pantoate_transf	169
FIST	169
Methyltransf_11_c14	168
Pribosyltran_N;Pribosyl_synth	168
RelA_SpoT	168
AMP-binding_c5;AMP-binding_C_c2	168
HgmA	168
Abhydrolase_1_c29	167
AMP-binding_c28;AMP-binding_C_c22	167
HAD_2_c41	166
NAD_Gly3P_dh_N;NAD_Gly3P_dh_C	166
Acyl-CoA_dh_N;Acyl-CoA_dh_M;Acyl-CoA_dh_1_c7	166
FAD_binding_6;NAD_binding_1	166
Oxidored_FMN_c13	166
Mannitol_dh;Mannitol_dh_C	165
4HBT_c6	165
SQS_PSY_c23	165
IucA_IucC_c8	165
dCMP_cyt_deam_1;RibD_C	165
AMP-binding_c15;AMP-binding_C_c28	165
Peptidase_M29	165
PP-binding_c9;AMP-binding_c16;Acyltransferase	165
DegT_DnrJ_EryC1_c9	164
Epimerase_c49	164
ketoacyl-synt_c8	164
Aminotran_1_2_c32	164
HD;HD_assoc	164
Fer4_8	164
Condensation_c30	164
Histidinol_dh	164
Acetyltransf_9	163
FAD_oxidored	163
Putative_PNPOx_c17	163
Glyoxalase_c29	163
Acyl-CoA_dh_M;Acyl-CoA_dh_1_c47;Acyl-CoA_dh_C	162
ketoacyl-synt_c56;Ketoacyl-synt_C_c13	162
Glycos_transf_2_c19	162
UDPGT_c50	161
Glycos_transf_2_c20	161
HMGL-like;DmpG_comm	161
Glucosaminidase	161
SnoaL_2_c20	161
ACPS_c46	160
Acetyltransf_3_c8	160
FBPase_glpX	160
GrpB	160
AMP-binding_c14;AMP-binding_C_c38	160
Radical_SAM_c52	160
DegT_DnrJ_EryC1_c12	160
CheB_methylest	159
Lipase_3	159
PP-binding_c19	159
MazG	158
Aminotran_1_2_c12	158
Chal_sti_synt_N_c18;Chal_sti_synt_C_c1	158
Hydantoinase_B	158
Glycos_transf_2_c45	157
MoaE	157
ACP_syn_III_C_c5	157
Shikimate_DH	157
Polysacc_synt_2	156
GFO_IDH_MocA_c6	156
Pyr_redox_2_c2	156
Peptidase_M13_N;Peptidase_M13	156
NeuB	155
Fer4_8;CCG	155
Pan_kinase	155
Abhydrolase_1_c23	155
Nitroreductase_c2	155
FAD_binding_3_c8	155
Acyl_transf_1_c11	155
GFO_IDH_MocA_c8;GFO_IDH_MocA_C	155
MR_MLE_C	155
Acetyltransf_3_c17	154
Glyco_hydro_2_N;Glyco_hydro_2;Glyco_hydro_2_C	154
Carboxyl_trans;ACCA	154
CheR_N;CheR	154
Radical_SAM_c46	154
Acyl-CoA_dh_1_c41	153
4HBT_c19	153
ACPS_c31	153
PS-DH_c3	153
Epimerase_c51	153
PhzC-PhzF_c9	153
Peptidase_M15	153
Glyco_hydro_10	153
ADH_N_c1;ADH_zinc_N_c4	153
FAD_binding_3_c1	153
Glycos_transf_2_c43	153
Oxidored_FMN_c33	153
Methyltransf_11_c16	153
B12-binding_c31	152
Mur_ligase_M;Mur_ligase_C	152
2OG-Fe_Oxy_2	152
Aminotran_3_c21	152
GST_N	152
GFO_IDH_MocA_c5;GFO_IDH_MocA_C	152
Amino_oxidase_c20	152
CBM_48;Alpha-amylase;Alpha-amylase_C	151
Pyr_redox_2_c12;Pyr_redox_dim	151
Aminotran_1_2_c23	151
CobS	150
Oxidored_q4	150
PEMT	150
ECH_1_c3	150
AMP_N;Peptidase_M24	150
FAD_binding_3_c17	150
NosD	149
Acetyltransf_1_c35	149
KduI	149
Nitroreductase_c11	149
Acetyltransf_1_c2	149
Fumerase;Fumerase_C	149
PRA-PH	148
Acetyltransf_3_c23	148
Semialdhyde_dh;AcetDehyd-dimer	148
YhhN	148
SOR_SNZ	148
ECH_1_c20	148
Radical_SAM_c10;SPASM_c45	147
Thioredoxin_c14	147
AlkA_N	147
Rnf-Nqr	147
PPDK_N;PEP-utilizers;PEP-utilizers_C	146
IDH	146
FAA_hydrolase_N;FAA_hydrolase	146
Glyco_hydro_127	146
Thioesterase_c24	146
SnoaL_2_c22	146
SNO	146
PurS	145
Pyr_redox_2_c15;Pyr_redox_dim	145
Glyco_transf_25	145
Chorismate_bind_c35	145
Methyltransf_25_c23	145
NRDD	145
Aminotran_5_c5	145
Flavoprotein;DFP	144
Acetyltransf_3_c5	144
FA_synthesis	144
Acetyltransf_3_c13	144
AMP-binding_c21;AMP-binding_C_c10	144
CHAP	144
SnoaL_2_c19	144
DBI_PRT	143
AMP-binding_c9;AMP-binding_C_c13	143
PS_Dcarbxylase	143
Aminotran_1_2_c3	143
Aminotran_1_2_c6	143
4HBT_c23	143
Methyltransf_11_c41	143
G3P_acyltransf	142
GMC_oxred_N;GMC_oxred_C_c32	142
K_oxygenase_c40	142
Glyoxalase_c35	142
GFO_IDH_MocA_c3;GFO_IDH_MocA_C	142
Fer2;FAD_binding_6;NAD_binding_1	142
Abhydrolase_1_c52	141
AMNp_N;PNP_UDP_1	141
Radical_SAM_c12	141
Acetyltransf_9;Acetyltransf_17	141
Guanylate_kin	141
ABM_c25	141
GDC-P;Aminotran_5_c63	141
4HBT_c8	141
MM_CoA_mutase;B12-binding_c25	140
SQHop_cyclase_N;SQHop_cyclase_C_c5	140
SnoaL_2_c6	140
SPOUT_MTase	140
Acetyltransf_1_c25	140
Pyr_redox_2_c26	140
Trm112p	140
Sod_Cu	139
Isochorismatase_c13	139
SnoaL_2_c14	139
Methyltransf_33	139
Acetyltransf_1_c9	138
TIM	138
YdjC	138
Acetyltransf_1_c19	138
AMP-binding_c3;AMP-binding_C_c31	138
Glyco_hydro_32N;Glyco_hydro_32C	138
Peptidase_M7	138
PTE	138
FAD_binding_5	138
Nitrate_red_gam	138
Glyco_hydro_88	137
Rubredoxin	137
DAHP_synth_2_c7	137
AMP-binding_c40;AMP-binding_C_c48	136
Peptidase_M42	136
Condensation_c15	136
NMO;ketoacyl-synt_c77;Ketoacyl-synt_C_c27;Acyl_transf_1_c21;PP-binding_c9;adh_short_c9	136
PRA-CH	136
Nitroreductase_c22;Nitroreductase_c28	136
ATPase	136
Acyl-CoA_dh_N;Acyl-CoA_dh_M;Acyl-CoA_dh_2	136
Lactamase_B;Rhodanese	136
Fer4_18	136
VKOR	136
Alk_phosphatase	135
Methyltransf_11_c38	135
S-methyl_trans	135
AMP-binding_c32;AMP-binding_C_c68	135
Peptidase_S8_c44	135
Amino_oxidase_c48	135
Glyco_hydro_26	134
PP-binding_c3	134
YjeF_N;Carb_kinase	134
PP-binding_c22	134
Fer4_9	134
M20_dimer	134
Acetyltransf_1_c37	134
Peptidase_S8_c31	134
Glycos_transf_2_c26	133
LpxC	133
adh_short_c37	133
adh_short_c23	133
MGS;AICARFT_IMPCHas	133
PAF-AH_p_II	133
TauD_c6	133
Methyltransf_11_c34	133
ADH_N_c31;ADH_zinc_N_c14	133
PrpF	133
PS-DH_c7	133
Gal_mutarotas_2;Glyco_hydro_31	132
Melibiase	132
Urease_alpha;Amidohydro_1	132
FTHFS	132
Abhydrolase_1_c17	132
Amino_oxidase_c62	132
Phosphorylase	132
ECH_1_c24	132
PEP-utilisers_N;PEP-utilizers;PEP-utilizers_C	131
Aminotran_5_c31	131
Acetyltransf_1_c29	131
Acyl_transf_1_c10	130
Sulfotransfer_2	130
Radical_SAM_c13	130
Chal_sti_synt_N_c1;Chal_sti_synt_C_c19	130
Pro_dh	129
MBOAT	129
Methyltransf_25_c19	129
Aminotran_3_c22	129
HAD_2_c18	129
Glyco_transf_5;Glycos_transf_1_c24	129
ADH_N_c50;ADH_zinc_N_2	129
AMP-binding_c27	129
Acetyltransf_1_c11	129
Glyco_hydro_4C	128
Methyltransf_11_c40	128
PTase_Orf2	128
SQHop_cyclase_C_c7	128
DUF89	128
ADH_N_c20;ADH_zinc_N_c50	128
DHQ_synthase_c18	128
polyprenyl_synt_c16	127
Methyltransf_25_c14	127
XFP_N;XFP;XFP_C	127
Semialdhyde_dh	127
COX4_pro	127
Methyltransf_11_c1	127
AMP-binding_c40;AMP-binding_C_c44	127
Aminotran_5_c29	127
ADH_N_2;ADH_zinc_N_c5	127
Methyltransf_11_c26	126
Aminotran_3_c27	126
ketoacyl-synt_c7;Ketoacyl-synt_C_c7;KAsynt_C_assoc;Acyl_transf_1_c7;adh_short_c9;PP-binding_c23	126
Ldh_1_N;Ldh_1_C	126
Acyl-CoA_dh_N;Acyl-CoA_dh_M;Acyl-CoA_dh_1_c15	126
Methyltransf_25_c9	126
Glycos_transf_1_c10	126
Mqo	126
MTS	126
Ring_hydroxyl_B	126
4HBT_c30	126
Aminotran_1_2_c21	126
SnoaL_2_c16	125
CinA	125
Allantoicase	125
Glyco_hydro_77	125
LuxE	125
ketoacyl-synt_c28	124
Glyco_hydro_30	124
Pyr_redox_2_c55	124
Abhydrolase_1_c26	124
Cytochrom_C;Cytochrome_CBB3	124
OsmC;YcaO	123
CTP_transf_1	123
Methyltransf_11_c17	123
adh_short_c64	123
GalKase_gal_bdg;GHMP_kinases_N;GHMP_kinases_C	123
Glyco_hydro_43;CBM_6	123
Lactamase_B;Alkyl_sulf_C	123
PdxA	122
TK	122
Peptidase_S8_c15	122
Glyco_transf_4_c17;Glycos_transf_1_c2	122
TPP_enzyme_N_c14;TPP_enzyme_M;TPP_enzyme_C_c5	122
adh_short_c45	122
GST_N;GST_C_3	122
FAD_binding_4;FAD-oxidase_C;Fer4_8;CCG	122
Oxidored_q3	122
TPP_enzyme_N_c11;TPP_enzyme_M;TPP_enzyme_C_c22	122
Acetyltransf_1_c13	122
CDO_I	122
Epimerase_c33	122
Isochorismatase_c30	122
KR_c5	121
ADH_N_c15;ADH_zinc_N_c13	121
Kinase-PPPase	121
Aminotran_3_c8	121
ketoacyl-synt_c20;Ketoacyl-synt_C_c62	121
Antibiotic_NAT	121
ADH_N_c5;ADH_zinc_N_c29	121
ECH_1_c44	121
ADH_N_c2;ADH_zinc_N_c2	121
ACPS_c18	121
Glyco_transf_4_c9;Glycos_transf_1_c16	121
EutC	121
BPL_LplA_LipB;BPL_C	120
Methyltrans_SAM	120
FGase	120
Fer2_BFD	120
Acyl-CoA_dh_N;Acyl-CoA_dh_M;Acyl-CoA_dh_1_c14	120
Chal_sti_synt_N_c17;Chal_sti_synt_C_c24	120
Heme_oxygenase	120
zf-UBP	120
ketoacyl-synt_c47;Ketoacyl-synt_C_c35	120
GMC_oxred_N;GMC_oxred_C_c35	120
Acetyltransf_3_c9	120
Glyco_hydro_6	120
ACPS_c34	120
SnoaL_2_c10	119
ketoacyl-synt_c24;Ketoacyl-synt_C_c26	119
malic;Malic_M;PTA_PTB	119
Acetyltransf_1_c32	119
Aminotran_1_2_c15	119
GATase_c62	119
PhyH_c8	118
PP-binding_c12	118
Glycos_transf_2_c1	118
Methyltransf_25_c38	118
CitG	118
ketoacyl-synt_c77;Ketoacyl-synt_C_c27;KAsynt_C_assoc;Acyl_transf_1_c21;PP-binding_c9;adh_short_c9;PS-DH_c10	118
GGACT	118
DHQ_synthase_c16	118
NiFeSe_Hases	118
GalP_UDP_transf;GalP_UDP_tr_C	118
Cys_Met_Meta_PP_c2	118
GATase_c17	118
SufE	117
Thioredoxin_8_c10	117
GATase_c16;Asn_synthase_c7;GMP_synt_C	117
Coprogen_oxidas	117
Lipase_GDSL	117
ACT;Formyl_trans_N	117
Nitroreductase_c30	117
Pyr_redox_2_c32	117
Acyl-CoA_dh_N	117
Chal_sti_synt_N_c13;Chal_sti_synt_C_c18	117
FAD_binding_3_c15	117
CDP-OH_P_transf_c3	117
Zeta_toxin	117
Aminotran_1_2_c18	116
HTS	116
UPF0004;Radical_SAM_c25	116
Glyco_transf_28;Glyco_tran_28_C	116
ADH_N_c24	116
DAO;Rieske	116
Methyltransf_25_c33	116
GFO_IDH_MocA_c2;GFO_IDH_MocA_C	116
Glycos_transf_2_c39	116
Oxidored_FMN_c4;Pyr_redox_2_c4	116
Isochorismatase_c10	116
Fer4_11;Nitr_red_bet_C	116
Glyco_transf_4_c1;Glycos_transf_1_c6	116
Phosphoesterase;DUF756	116
Terpene_synth_C_c9	116
UPF0004;Radical_SAM_c1	115
ketoacyl-synt_c7;Ketoacyl-synt_C_c7;KAsynt_C_assoc;Acyl_transf_1_c7;adh_short_c9;PP-binding_c14	115
FabA_c21	115
CDP-OH_P_transf_c2	115
Glycos_trans_3N;Glycos_transf_3;PYNP_C	115
Amidase_3;SPOR	115
HpcH_HpaI_c19	115
DUF1205_c1	115
Acyl_transf_1_c39	115
2-oxoacid_dh	114
HycI	114
Glyoxalase_c37	114
FBPase	114
PPDK_N	114
Orn_Arg_deC_N_c2	114
ADH_N_c16;ADH_zinc_N_c44	114
Pyr_redox_2_c6	114
PP-binding_c38	114
Condensation_c23	114
PP-binding_c21	114
DAHP_synth_2_c8	114
B12-binding_c1;Radical_SAM_c33	114
Lant_dehydr_C;PCMT	113
IucA_IucC_c15	113
Complex1_30kDa	113
AMP-binding_c26;AMP-binding_C_c31	113
IucA_IucC_c12	113
NQR2_RnfD_RnfE	113
Acyl_transf_1_c22;NMO	113
EutB	113
polyprenyl_synt_c20	113
TPP_enzyme_C_c29;POR	112
Aminotran_3_c12	112
Acyl-CoA_dh_N;Acyl-CoA_dh_M;Acyl-CoA_dh_1_c12	112
AMP-binding_c48	112
ADH_N_c33;ADH_zinc_N_c43	112
Ala_racemase_N;D-ser_dehydrat	111
DUF3367	111
UPF0052	111
Abhydrolase_1_c44	111
DegT_DnrJ_EryC1_c20	111
CrtC	111
ABM_c4	111
Aminotran_1_2_c53	111
HK	111
PhyH_c15	111
AMP-binding_c14;AMP-binding_C_c53;PP-binding_c9;Acyltransferase	111
Peptidase_S26	111
4HBT_c3	111
Peptidase_M1;DUF3458	110
Pro_Al_protease	110
E1_dh;Transket_pyr	110
Condensation_c21;AMP-binding_c12;AMP-binding_C_c18;PP-binding_c33;Thioesterase_c20	110
Acyl-CoA_dh_N;Acyl-CoA_dh_1_c43	110
CCP_MauG;Cytochrom_C	109
Glycos_transf_2_c18	109
ECH_1_c15	109
CoaE	109
Thioesterase_c18	109
Gluconate_2-dh3	109
ADH_N_c47;ADH_zinc_N_c16	109
Glucokinase	109
Docking;ketoacyl-synt_c8;Ketoacyl-synt_C_c2;KAsynt_C_assoc;Acyl_transf_1_c11;PS-DH_c3;adh_short_c9;PP-binding_c13	109
HAD_2_c26	109
Urease_gamma	108
Prismane	108
4HBT_c24	108
Aminotran_1_2_c19	108
rhaM	107
Fructosamin_kin	107
IMS_c18	107
VitK2_biosynth	107
CobD_Cbib	107
Glycos_transf_2_c25	107
Methyltransf_31	107
HAD_2_c12	107
Peptidase_S8_c40	107
Glycos_transf_2_c22	107
Oxidored_FMN_c15	107
AnmK	107
MoaC	106
Complex1_49kDa	106
ADH_N_c5;ADH_zinc_N_2	106
NTP_transf_3_c27	106
Acetyltransf_3_c16	106
Acyl-CoA_dh_1_c1	106
NHase_beta	106
Acyl-CoA_dh_N;Acyl-CoA_dh_M;Acyl-CoA_dh_1_c35	106
GlnD_UR_UTase	105
Proton_antipo_N_c12	105
Fer4;Pyr_redox_2_c26	105
Inhibitor_I9;Peptidase_S8_c4	105
DUF2384	105
Glyco_transf_4_c30;Glyco_trans_1_4_c4	105
ACP_syn_III_c4;ACP_syn_III_C_c13	105
UxuA	104
ADH_N_c20;ADH_zinc_N_c47	104
Urease_beta	104
Photo_RC	104
Methyltransf_11_c47	104
ACPS_c35	104
FAD_syn;Flavokinase	104
Aminotran_3_c19	104
Peptidase_C15	104
Asn_synthase_c7	104
Glyco_hydro_57;DUF1957	103
Acid_phosphat_B	103
DAHP_synth_2_c18	103
Glyco_hydro_65N;Glyco_hydro_65m;Glyco_hydro_65C	103
SET	103
HpcH_HpaI_c22	103
Aminotran_3_c15	103
FAD_binding_3_c48	103
Trehalose_PPase	103
SAM_MT	103
Alpha_L_fucos	103
PLDc_2;PLDc	103
HMG-CoA_red	103
GD_AH_C	103
Methyltransf_13;Methyltransf_23;Methyltransf_14	102
Glyoxalase_c15	102
CHU_C	102
Acyl-ACP_TE	102
Abhydrolase_1_c12	102
DHQS	102
AMP-binding_c12	102
Metalloenzyme	102
MASE1	102
Glyoxalase_c26;Glyoxalase_c42	102
AMP-binding_c16;PP-binding_c19;Thioesterase_c15	102
FAD_binding_3_c33;ETF_QO	101
Dioxygenase_N;Dioxygenase_C	101
DIOX_N_c2;2OG-FeII_Oxy_c1	101
Isochorismatase_c2	101
Glyphos_transf	101
NAD_binding_1;Fer2	101
Asparaginase_II	101
Methyltransf_25_c30	101
ACT_7	101
Aminotran_1_2_c24	101
SATase_N	101
NTP_transf_3_c17	101
IGPD	101
B12-binding_c12;Radical_SAM_c18	101
Terpene_synth_C_c5;Terpene_synth_C_c30	101
ketoacyl-synt_c27;Ketoacyl-synt_C_c61;KAsynt_C_assoc;Acyl_transf_1_c37;PS-DH_c17;ADH_N_c13;ADH_zinc_N_c64;adh_short_c9;PP-binding_c67	100
Shikimate_dh_N;Shikimate_DH	100
SnoaL_2_c13	100
ADH_N_c26;ADH_zinc_N_c43	100
AA_kinase_c19	100
Biotin_carb_N;CPSase_L_D2;Biotin_carb_C;HMGL-like;PYC_OADA;Biotin_lipoyl	100
Acetyltransf_3_c21	100
DXP_reductoisom;DXPR_C	100
Epimerase_c48	100
adh_short_c9;PS-DH_c10	99
TOBE_c24	99
ICMT_c3	99
HisG;HisG_C	99
Urocanase	99
HAD_2_c33	99
Gly_transf_sug	99
GATase_7_c44;Pribosyltran	98
MDMPI_N;Wyosine_form	98
Aminotran_1_2_c5	98
PP-binding_c16;ketoacyl-synt_c19	98
FAD_binding_3_c23	98
Acyl_transf_1_c61;KR_c5;PP-binding_c56	98
Condensation_c2;AMP-binding_c26;AMP-binding_C_c23;PP-binding_c4;Condensation_c67	98
F5_F8_type_C;CARDB	98
ketoacyl-synt_c27;Ketoacyl-synt_C_c61;KAsynt_C_assoc;Acyl_transf_1_c37;PS-DH_c17;ADH_N_c33;ADH_zinc_N_c64;adh_short_c9;PP-binding_c67	98
ACP_syn_III_c51	98
ketoacyl-synt_c56;Ketoacyl-synt_C_c59	98
ECH_1_c43	97
Aminotran_1_2_c44	97
FAD_binding_3_c25	97
Methyltransf_25_c5	97
PepSY;Peptidase_M4;Peptidase_M4_C	97
Epimerase_c30	97
Cyanate_lyase	97
AMP-binding_c21;AMP-binding_C_c11	97
ADH_N_c22;ADH_zinc_N_c26	97
AA_kinase_c4;ACT_7	97
AMP-binding_c37;AMP-binding_C_c48;FabA_c5	96
AXE1	96
Isochorismatase_c37	96
Neocarzinostat	96
TOBE_c2	96
Peptidase_S8_c27	96
Pyr_redox_2_c36	96
POR;POR_N	96
Alpha-L-AF_C	96
ketoacyl-synt_c19	95
Thr_synth_N;PALP	95
ketoacyl-synt_c20;Ketoacyl-synt_C_c15	95
adh_short_c32	95
B12-binding_c5;Radical_SAM_c26	95
Acyl_transf_1_c61;adh_short_c9;PP-binding_c56	95
GFO_IDH_MocA_c31	95
Glyoxalase_c57	95
AMP-binding_c51;AMP-binding_C_c36	95
Isochorismatase_c19	95
Oxidored_FMN_c23	95
GCHY-1	95
GMC_oxred_N;GMC_oxred_C_c15	95
PP-binding_c51	95
Acetyltransf_1_c18	95
ketoacyl-synt_c29	95
CDP-OH_P_transf_c8	94
polyprenyl_synt_c14	94
Arginase_c4	94
ACP_syn_III_c5;ACP_syn_III_C_c5	94
CoA_binding_2;ATP-grasp_5;Acetyltransf_3_c1	94
Peptidase_C39_c5	94
Cys_Met_Meta_PP_c10	94
PP-binding_c59	93
Glyco_tran_28_C	93
Glyoxalase_c31	93
DUF3291	93
AMP-binding_c40	93
MIase	93
PqqD_c9	93
PEPCK_ATP	92
ADH_N_c11;ADH_zinc_N_c17	92
GDE_C	92
p450_c11	92
Acetyltransf_3_c15	92
CTP_synth_N;GATase_c20	92
Nitroreductase_c1	92
Rotamase_2	92
DUF4118	92
PgpA	92
PMI_typeI	92
Cys_Met_Meta_PP_c29	92
Aminotran_1_2_c46	92
ketoacyl-synt_c41;Ketoacyl-synt_C_c16;KAsynt_C_assoc;Acyl_transf_1_c15;PS-DH_c17;ADH_N_c13;ADH_zinc_N_c54;adh_short_c9;PP-binding_c37	92
ketoacyl-synt_c32;Ketoacyl-synt_C_c30	91
HAD_2_c10	91
FabA_c33	91
Acyl_transf_1_c34;PP-binding_c9	91
Thioredoxin_c30	91
Glyoxalase_c33	91
Methyltransf_11_c43	91
GATase_c5	91
Nitroreductase_c3	91
Radical_SAM_c6	91
ECH_1_c2	91
Glycos_transf_2_c10	90
Hepar_II_III	90
Glyoxalase_c41	90
FR47	90
Catalase	90
GFO_IDH_MocA_c8	90
Docking;ketoacyl-synt_c8;Ketoacyl-synt_C_c2;KAsynt_C_assoc;Acyl_transf_1_c4;PS-DH_c3;adh_short_c9;PP-binding_c13	90
HD_3	90
Isochorismatase_c3	90
Cellulase;CBM_3	90
AMP-binding_c16;PP-binding_c16	90
DHQ_synthase_c22	90
DsrC	90
ADH_N_c38;ADH_zinc_N_c16	90
CHMI	90
ADH_N_c4;ADH_zinc_N_c19	89
AMP-binding_c37;AMP-binding_C_c48;FabA_c49	89
AMP-binding_c12;AMP-binding_C_c31	89
Glyoxalase_c1	89
Glyco_transf_4_c31;Glycos_transf_1_c21	89
PhzC-PhzF_c5	89
Acetyltransf_3_c28	89
TPMT	89
Pyr_redox_2_c22;Fer2_BFD	89
TOBE_c21	89
Abhydrolase_1_c48	89
HAD_2_c3	89
Glycos_transf_1_c9	88
Pyr_redox_3	88
Aminotran_1_2_c33	88
TPP_enzyme_N_c65;TPP_enzyme_M;TPP_enzyme_C_c33	88
Epimerase_c31	88
adh_short_c52	88
AMP-binding_c16;NAD_binding_4_c21	88
DSPc	88
THDPS_N_2	88
Alginate_lyase	88
Glycos_transf_2_c27	88
PALP;CBS	88
Amidase_2;PG_binding_1	87
AdoHcyase	87
Pyr_redox_2_c31;Pyr_redox_dim	87
2-Hacid_dh_C;DUF3410	87
Docking;ketoacyl-synt_c8;Ketoacyl-synt_C_c2;KAsynt_C_assoc;Acyl_transf_1_c4;adh_short_c9;PP-binding_c13	87
BCD	87
DUF1768	87
Cu-oxidase_3;Cu-oxidase	87
UDPGT_c30	87
Acetyltransf_3_c2	87
CPSase_L_D2	87
Orn_Arg_deC_N_c11	87
Acetyltransf_1_c48	86
Thioredoxin_c5	86
GFO_IDH_MocA_c4	86
Thioredoxin_c22	86
Carb_anhydrase	86
PdxJ	86
Acetyltransf_3_c1	86
Transgly	86
IMS_c3	86
TPP_enzyme_C_c3	86
ketoacyl-synt_c58;Ketoacyl-synt_C_c50;KAsynt_C_assoc;Acyl_transf_1_c15;PS-DH_c26;Methyltransf_23;ADH_N_c13;ADH_zinc_N_c54;adh_short_c9;PP-binding_c58	86
HAD_2_c20	86
Fer2_2;FAD_binding_5;CO_deh_flav_C	86
Arabinose_Isome;Arabinose_Iso_C	86
Isochorismatase_c23	86
Pyr_redox_2_c3;Pyr_redox_dim	86
SDH_alpha	86
Ribonuc_red_lgC	86
AlaDh_PNT_N;AlaDh_PNT_C;PNTB_4TM	86
Peptidase_C39_c7	86
MGDG_synth;Glycos_transf_1_c28	86
WES_acyltransf	86
Aminotran_1_2_c55	86
GSH-S_ATP	85
Glyoxalase_c19;Glyoxalase_c5	85
Glyoxalase_c19;Glyoxalase_c38	85
FAD_binding_4;Cytokin-bind	85
CoA_binding;Ligase_CoA	85
An_peroxidase	85
Ureidogly_lyase	85
Glyco_transf_8	85
AMP-binding_c39;AMP-binding_C_c55	85
ADH_N_c23;ADH_zinc_N_c37	85
PfkB;CTP_transf_like	85
Glycos_transf_2_c12	85
Acyl-CoA_dh_N;Acyl-CoA_dh_M;Acyl-CoA_dh_1_c20	85
Glyco_transf_4_c6;Glycos_transf_1_c20	85
HAD_2_c25	85
PA14	85
HAD_2_c40	85
Glycos_transf_2_c54	85
Acetyltransf_3_c27	85
Glyco_hydro_19_c17	84
Glycos_transf_2_c28	84
AMP-binding_c26;AMP-binding_C_c31;PP-binding_c6	84
LON_substr_bdg	84
Radical_SAM_c11	84
Peptidase_S24;Peptidase_S26	84
GATase_7_c2;Asn_synthase_c3	84
ATP-grasp_2;Ligase_CoA	84
NAD_binding_4_c21	84
4HBT_c39	84
Complex1_51K;SLBB;NADH_4Fe-4S	84
AdoMet_dc	84
TPP_enzyme_N_c22;TPP_enzyme_M;TPP_enzyme_C_c6	84
ABM_c14	84
Peptidase_C39_c17	84
DUF1100	84
Condensation_c11	84
Condensation_c36;AMP-binding_c26;AMP-binding_C_c27;PP-binding_c21	83
AMP-binding_c1	83
ALS_ss_C	83
AMP-binding_c3;Nitroreductase_c6;AMP-binding_C_c30;PP-binding_c22;Thioesterase_c11	83
Peptidase_M1;ERAP1_C	83
polyprenyl_synt_c32	83
DIOX_N_c17;2OG-FeII_Oxy_c21	83
SQS_PSY_c13	83
Abhydrolase_1_c36	83
Isochorismatase_c24	83
ABM_c2	83
Abhydrolase_1_c7	83
Aminotran_1_2_c36	83
AMP-binding_c59;AMP-binding_C_c20	83
Glycos_transf_2_c7	83
Glyco_hydro_42;Glyco_hydro_42M;Glyco_hydro_42C	83
IMS_c9	83
UPF0004;Radical_SAM_c4	83
PqqD_c33	83
Terpene_synth_C_c5;Terpene_synth_C_c7	83
LuxS	82
Oxidored_FMN_c10	82
FAD_binding_3_c53	82
TauD_c32	82
Amino_oxidase_c2	82
TPP_enzyme_N_c15;TPP_enzyme_M;TPP_enzyme_C_c26	82
Amino_oxidase_c45	82
ketoacyl-synt_c20;Ketoacyl-synt_C_c8	82
GMC_oxred_N;GMC_oxred_C_c20	82
Aconitase_B_N;Aconitase_2_N;Aconitase	82
Aminotran_5_c13	82
Transket_pyr	82
B12-binding_c18;Radical_SAM_c18	82
Methyltransf_12_c10	82
Peptidase_S8_c42	82
Aminotran_3_c29	81
QueF_N;QueF	81
Glycos_transf_1_c20	81
Pro_dh;Aldedh	81
Biotin_lipoyl;2-oxoacid_dh	81
Oxidored_q6;NiFe_hyd_SSU_C	81
Glyco_transf_4_c2;Glycos_transf_1_c8	81
HpcH_HpaI_c5	81
NAD_binding_8_c18;GMC_oxred_C_c22	81
Pyr_redox_2_c16	81
DCD	81
Oxidored_FMN_c11;Pyr_redox_2_c4	81
Cys_Met_Meta_PP_c5	81
Ketoacyl-synt_C_c10;KAsynt_C_assoc	80
HAD_2_c15	80
Lyase_1;ASL_C	80
CCP_MauG	80
Flavodoxin_1;FAD_binding_1;NAD_binding_1	80
TPP_enzyme_N_c4	80
Glycos_transf_2_c31	80
Acyl-CoA_dh_N;Acyl-CoA_dh_M;Acyl-CoA_dh_1_c23	80
Abhydrolase_1_c51	80
Glyco_hyd_65N_2	80
Biopterin_H	80
ACPS_c52	80
TPP_enzyme_N_c41;TPP_enzyme_M;TPP_enzyme_C_c9	80
DegT_DnrJ_EryC1_c27	80
Acetyltransf_3_c44	80
Putative_PNPOx_c45;Putative_PNPOx_c4	80
Putative_PNPOx_c6	80
NUDIX-like;NUDIX	79
S-methyl_trans;Pterin_bind;B12-binding_2;B12-binding_c10;Met_synt_B12	79
AMP-binding_c37;AMP-binding_C_c53	79
4HBT_c14	79
AMP-binding_c37;AMP-binding_C_c53;FabA_c5	79
GAF;GGDEF	79
DIOX_N_c16;2OG-FeII_Oxy_c25	79
Isochorismatase_c14	79
AMP-binding_c16;PP-binding_c16;ketoacyl-synt_c40;Ketoacyl-synt_C_c39;KAsynt_C_assoc;PS-DH_c19	79
Condensation_c38;AMP-binding_c12;AMP-binding_C_c23;PP-binding_c4;Condensation_c26	79
Glyco_hydro_28	79
NMO;ketoacyl-synt_c77;Ketoacyl-synt_C_c27;KAsynt_C_assoc;Acyl_transf_1_c21;PP-binding_c9;adh_short_c9	79
HpcH_HpaI_c7	79
HAD_2_c17	79
Acyl-CoA_dh_1_c8;ACOX	79
LRAT	79
Abhydrolase_1_c35	79
Oxidored_molyb;Mo-co_dimer	78
DUF1730	78
ketoacyl-synt_c27	78
Dala_Dala_lig_C	78
PP-binding_c14	78
CoA_binding_2;ATP-grasp_5	78
Chal_sti_synt_N_c12;Chal_sti_synt_C_c19	78
FabA_c25	78
PP-binding_c16;ketoacyl-synt_c17;Ketoacyl-synt_C_c2;KAsynt_C_assoc;Acyl_transf_1_c37;PP-binding_c29;Thioesterase_c17	78
H_PPase	78
Acetyltransf_7	78
Aminotran_5_c24	78
Glycos_transf_2_c56	78
Abhydrolase_1_c11	78
AMP-binding_c35;AMP-binding_C_c15	77
Methyltransf_12_c47	77
TPP_enzyme_C_c13	77
Glyoxalase_c28	77
DapB_N	77
ADH_N_c26;ADH_zinc_N_c23	77
Glyco_hydro_76	77
Methyltransf_11_c33	77
Glyoxalase_c21	77
CDP-OH_P_transf_c19	77
Acyl_transf_1_c21	77
Cys_Met_Meta_PP_c16	77
Methyltransf_11_c6	77
Terpene_synth_C_c10	77
MGDG_synth;Glyco_trans_1_4_c37	76
ABM_c9	76
Glycos_transf_2_c5;Glyco_transf_7C	76
PolyA_pol	76
Glyco_transf_4_c6;Glycos_transf_1_c23	76
Glyco_hydro_35	76
Tannase	76
Cob_adeno_trans	76
PKD	76
HAD_2_c13	76
Acetyltransf_3_c25	76
Docking;ketoacyl-synt_c8;Ketoacyl-synt_C_c2;KAsynt_C_assoc;Acyl_transf_1_c11;PS-DH_c3;ADH_N_c13;ADH_zinc_N_c32;adh_short_c9;PP-binding_c13	76
Glyco_transf_4_c20;Glycos_transf_1_c1	76
Methyltransf_11_c39	76
Putative_PNPOx_c52;PNP_phzG_C_c15	76
Aminotran_1_2_c7	76
Abhydrolase_1_c37	76
adh_short_c56	76
ADH_N_c13	75
ADH_N_c39;ADH_zinc_N_c19	75
DAHP_synth_2_c29	75
Thioredoxin_c7	75
Methyltransf_25_c11	75
Glyco_transf_4_c28;Glycos_transf_1_c12	75
Acyl-CoA_dh_N;Acyl-CoA_dh_M;Acyl-CoA_dh_1_c18	75
IMS_c17	75
Radical_SAM_c44;SPASM_c1	75
4HBT_c5	75
Radical_SAM_c46;HemN_C	75
PAP2;DAGK_cat	75
ACP_syn_III_c23;ACP_syn_III_C_c9	75
Stealth_CR2	75
ACP_syn_III_c39	75
Methyltransf_25_c3	75
PP-binding_c42	75
Kdo	75
ketoacyl-synt_c8;Ketoacyl-synt_C_c2;KAsynt_C_assoc;Acyl_transf_1_c11	74
AMP-binding_c26	74
Aminotran_3_c35	74
PP-binding_c35	74
Bac_luciferase;PS-DH_c12;adh_short_c9;PP-binding_c13	74
ketoacyl-synt_c77;Ketoacyl-synt_C_c27;Acyl_transf_1_c21;PP-binding_c9;adh_short_c9;PS-DH_c10	74
CbiD	74
Glycos_transf_2_c68	74
FAD_binding_3_c8;Oxidored_FMN_c24	74
AA_kinase_c33;PUA	74
Formyl_trans_N;Formyl_trans_C;Epimerase_c5	74
Glyco_transf_28;UDPGT_c39	74
Aminotran_1_2_c61	74
4HBT_c15	74
Glyco_trans_4_4_c3;Glycos_transf_1_c33	74
FMN_dh;Glu_synthase	74
GAF_2;GGDEF;EAL	74
DegT_DnrJ_EryC1_c8	74
AMP-binding_c4;AMP-binding_C_c35	74
DegT_DnrJ_EryC1_c7	74
Fer2_3	73
ADH_N_c47;ADH_zinc_N_c51	73
Epimerase_c3	73
CBAH	73
Glycos_transf_1_c4	73
FAD_binding_6;Fer2	73
ADH_N_c6;ADH_zinc_N_c10	73
DegT_DnrJ_EryC1_c15	73
ECH_1_c29	73
Aminotran_1_2_c4	73
Usp;DUF4118	73
[truncated: 8,541 more rows]
